# Supplementary material for: 3,3-Bis(2-hy­droxy­eth­yl)-1-(4-methyl­benzoyl)thio­urea: crystal structure, Hirshfeld surface analysis and computational study
Source: Acta Crystallogr E Crystallogr Commun. 2019 Sep 12;75(Pt 10):1472–8. doi: 10.1107/S2056989019012581 (PMC6775753; doi:10.1107/S2056989019012581)
Supplement: Supplementary file 1 [file e-75-01472-sup1.cif]

##############################################################################
#                                                                            #
# This CIF contains the data in a paper accepted for publication in          #
# Acta Crystallographica Section E. It conforms to the requirements of       #
# Notes for Authors for Acta Crystallographica Section E, and has been       #
# peer reviewed under the auspices of the IUCr Commission on Journals.       #
#                                                                            #
# Full details of the Crystallographic Information File format               #
# are given in the paper "The Crystallographic Information File (CIF):       #
# a New Standard Archive File for Crystallography" by S. R. Hall, F. H.      #
# Allen and I. D. Brown [Acta Cryst. (1991), A47, 655-685].                  #
#                                                                            #
# The current version of the core CIF dictionary is obtainable from          #
# ftp://ftp.iucr.org/pub/cif_core.dic.                                       #
#                                                                            #
# Software is freely available for graphical display of the structure(s)     #
# in this CIF. For information consult the CIF software page                 #
# http://www.iucr.org/resources/cif/software.                                #
#                                                                            #
# This file may be used for bona fide research purposes within the           #
# scientific community so long as proper attribution is given to the journal # 
# article from which it was obtained.                                        #
#                                                                            #
##############################################################################
data_I
_audit_creation_method     'SHELXL-2014/7'
_chemical_name_systematic     
;
3,3-Bis(2-hydroxyethyl)-1-(4-methylbenzoyl)thiourea
;
_chemical_name_common     ?
_chemical_formula_moiety     'C13 H18 N2 O3 S1'
_chemical_formula_sum     'C13 H18 N2 O3 S1'
_chemical_formula_weight     282.35
_chemical_melting_point     ?
_space_group_crystal_system     monoclinic
_space_group_name_H-M_alt     'P 21/c'
_space_group_name_Hall     '-P 2ybc'
loop_
    _space_group_symop_operation_xyz
    'x, y, z'
    '-x, y+1/2, -z+1/2'
    '-x, -y, -z'
    'x, -y-1/2, z-1/2'
_cell_length_a     7.4051(10)
_cell_length_b     10.6213(15)
_cell_length_c     18.569(3)
_cell_angle_alpha     90
_cell_angle_beta     94.117(2)
_cell_angle_gamma     90
_cell_volume     1456.7(4)
_cell_formula_units_Z     4
_cell_measurement_reflns_used     2509
_cell_measurement_theta_min     2.20
_cell_measurement_theta_max     22.93
_cell_measurement_temperature     293(2)
_exptl_crystal_description     prism
_exptl_crystal_colour     colourless
_exptl_crystal_size_max     0.120
_exptl_crystal_size_mid     0.090
_exptl_crystal_size_min     0.080
_exptl_crystal_density_diffrn     1.287
_exptl_crystal_density_meas     ?
_exptl_crystal_density_method     ?
_exptl_crystal_F_000     600
_exptl_absorpt_coefficient_mu     0.228
_exptl_absorpt_correction_type     multi-scan
_exptl_absorpt_process_details
;
(SADABS; Sheldrick, 1996)
;
_exptl_absorpt_correction_T_min     0.6546
_exptl_absorpt_correction_T_max     0.7456
_diffrn_ambient_temperature     293(2)
_diffrn_radiation_type     MoK\a
_diffrn_radiation_wavelength     0.71073
_diffrn_radiation_source     'fine-focus sealed tube'
_diffrn_radiation_monochromator     graphite
_diffrn_measurement_device_type     'Bruker SMART APEX diffractometer'
_diffrn_measurement_method     '\f and \w scans'
_diffrn_detector_area_resol_mean     ?
_diffrn_reflns_number     18125
_diffrn_reflns_av_R_equivalents     0.0505
_diffrn_reflns_av_unetI/netI     0.0357
_diffrn_reflns_theta_min     2.199
_diffrn_reflns_theta_max     27.498
_diffrn_reflns_theta_full     27.498
_diffrn_measured_fraction_theta_max     0.999
_diffrn_measured_fraction_theta_full     0.999
_diffrn_reflns_limit_h_min     -9
_diffrn_reflns_limit_h_max     9
_diffrn_reflns_limit_k_min     -13
_diffrn_reflns_limit_k_max     13
_diffrn_reflns_limit_l_min     -24
_diffrn_reflns_limit_l_max     24
_diffrn_standards_number     0
_diffrn_standards_interval_count     0
_diffrn_standards_interval_time     0
_diffrn_standards_decay_%     0
_refine_special_details     ?
_reflns_number_total     3339
_reflns_number_gt     2263
_reflns_threshold_expression     'I > 2\s(I)'
_refine_ls_structure_factor_coef     Fsqd
_refine_ls_matrix_type     full
_refine_ls_R_factor_all     0.0674
_refine_ls_R_factor_gt     0.0390
_refine_ls_wR_factor_gt     0.0850
_refine_ls_wR_factor_ref     0.0984
_refine_ls_goodness_of_fit_ref     1.035
_refine_ls_restrained_S_all     1.034
_refine_ls_number_reflns     3339
_refine_ls_number_parameters     182
_refine_ls_number_restraints     3
_refine_ls_hydrogen_treatment     mixed
_refine_ls_weighting_scheme     calc
_refine_ls_weighting_details
              'w=1/[\s^2^(Fo^2^)+(0.0374P)^2^+0.2262P] where P=(Fo^2^+2Fc^2^)/3'
_atom_sites_solution_hydrogens     mixed
_atom_sites_solution_primary     direct
_atom_sites_solution_secondary     difmap
_refine_ls_shift/su_max     0.000
_refine_ls_shift/su_mean     0.000
_refine_diff_density_max     0.172
_refine_diff_density_min     -0.202
_refine_ls_extinction_method     none
_refine_ls_extinction_coef     .
loop_
    _atom_type_symbol
    _atom_type_description
    _atom_type_scat_dispersion_real
    _atom_type_scat_dispersion_imag
    _atom_type_scat_source
    'C' 'C' 0.0033 0.0016
                         'International Tables Vol C Tables 4.2.6.8 and 6.1.1.4'
    'H' 'H' 0.0000 0.0000
                         'International Tables Vol C Tables 4.2.6.8 and 6.1.1.4'
    'N' 'N' 0.0061 0.0033
                         'International Tables Vol C Tables 4.2.6.8 and 6.1.1.4'
    'S' 'S' 0.1246 0.1234
                         'International Tables Vol C Tables 4.2.6.8 and 6.1.1.4'
    'O' 'O' 0.0106 0.0060
                         'International Tables Vol C Tables 4.2.6.8 and 6.1.1.4'
_computing_data_collection
;
SMART (Bruker, 2008)
;
_computing_cell_refinement
;
SMART (Bruker, 2008)
;
_computing_data_reduction
;
SAINT (Bruker, 2008)
;
_computing_structure_solution
;
SHELXS97 (Sheldrick, 2008)
;
_computing_structure_refinement
;
<i>SHELXL2014/7</i> (Sheldrick, 2015)
;
_computing_molecular_graphics
;
ORTEP-3 for Windows (Farrugia, 2012), DIAMOND (Brandenburg,
2006)
;
_computing_publication_material
;
publCIF (Westrip, 2010)
;
loop_
    _atom_site_type_symbol
    _atom_site_label
    _atom_site_fract_x
    _atom_site_fract_y
    _atom_site_fract_z
    _atom_site_U_iso_or_equiv
    _atom_site_adp_type
    _atom_site_calc_flag
    _atom_site_occupancy
    _atom_site_disorder_assembly
    _atom_site_disorder_group
    S S1 0.32019(6) 0.58997(5) 0.40517(3) 0.05150(16) Uani d 1 . .
    O O1 0.20850(18) 0.31841(13) 0.20234(8) 0.0600(4) Uani d 1 . .
    H H1O 0.239(3) 0.2473(13) 0.1888(13) 0.090 Uiso d 1 . .
    O O2 -0.27874(16) 0.58125(13) 0.35097(7) 0.0534(4) Uani d 1 . .
    H H2O -0.3778(19) 0.585(2) 0.3699(11) 0.080 Uiso d 1 . .
    O O3 0.37968(18) 0.75187(12) 0.26514(8) 0.0602(4) Uani d 1 . .
    N N1 0.06795(17) 0.47500(13) 0.31953(7) 0.0382(3) Uani d 1 . .
    N N2 0.31599(19) 0.54248(13) 0.26306(8) 0.0402(3) Uani d 1 . .
    H H2N 0.304(2) 0.4767(12) 0.2356(8) 0.048 Uiso d 1 . .
    C C1 0.2270(2) 0.53452(15) 0.32668(9) 0.0380(4) Uani d 1 . .
    C C2 -0.0239(2) 0.44158(17) 0.24885(10) 0.0448(4) Uani d 1 . .
    H H2A 0.0053 0.5045 0.2137 0.054 Uiso calc 1 . .
    H H2B -0.1537 0.4438 0.2528 0.054 Uiso calc 1 . .
    C C3 0.0273(2) 0.31392(18) 0.22177(11) 0.0524(5) Uani d 1 . .
    H H3A 0.0155 0.2513 0.2592 0.063 Uiso calc 1 . .
    H H3B -0.0526 0.2907 0.1802 0.063 Uiso calc 1 . .
    C C4 -0.0291(2) 0.44025(17) 0.38245(10) 0.0456(4) Uani d 1 . .
    H H4A 0.0583 0.4179 0.4218 0.055 Uiso calc 1 . .
    H H4B -0.1024 0.3664 0.3707 0.055 Uiso calc 1 . .
    C C5 -0.1497(2) 0.54346(19) 0.40748(10) 0.0497(5) Uani d 1 . .
    H H5A -0.2125 0.5138 0.4483 0.060 Uiso calc 1 . .
    H H5B -0.0762 0.6153 0.4232 0.060 Uiso calc 1 . .
    C C6 0.3952(2) 0.64952(16) 0.23710(9) 0.0405(4) Uani d 1 . .
    C C7 0.4941(2) 0.63211(16) 0.17111(9) 0.0393(4) Uani d 1 . .
    C C8 0.5608(2) 0.51755(17) 0.14953(9) 0.0449(4) Uani d 1 . .
    H H8 0.5419 0.4455 0.1764 0.054 Uiso calc 1 . .
    C C9 0.6557(3) 0.5097(2) 0.08809(10) 0.0562(5) Uani d 1 . .
    H H9 0.7011 0.4322 0.0747 0.067 Uiso calc 1 . .
    C C10 0.6843(3) 0.6145(2) 0.04626(10) 0.0584(5) Uani d 1 . .
    C C11 0.6157(3) 0.7282(2) 0.06798(11) 0.0631(6) Uani d 1 . .
    H H11 0.6320 0.7999 0.0404 0.076 Uiso calc 1 . .
    C C12 0.5241(3) 0.73742(18) 0.12945(11) 0.0557(5) Uani d 1 . .
    H H12 0.4815 0.8154 0.1434 0.067 Uiso calc 1 . .
    C C13 0.7870(4) 0.6055(3) -0.02119(12) 0.0919(9) Uani d 1 . .
    H H13A 0.7224 0.6506 -0.0598 0.138 Uiso calc 1 . .
    H H13B 0.7983 0.5187 -0.0346 0.138 Uiso calc 1 . .
    H H13C 0.9052 0.6416 -0.0120 0.138 Uiso calc 1 . .
loop_
    _atom_site_aniso_label
    _atom_site_aniso_U_11
    _atom_site_aniso_U_22
    _atom_site_aniso_U_33
    _atom_site_aniso_U_12
    _atom_site_aniso_U_13
    _atom_site_aniso_U_23
    S1 0.0407(3) 0.0703(4) 0.0435(3) -0.0051(2) 0.00312(19) -0.0119(2)
    O1 0.0472(8) 0.0542(9) 0.0806(10) -0.0075(7) 0.0181(7) -0.0248(7)
    O2 0.0382(7) 0.0691(9) 0.0540(8) 0.0084(6) 0.0118(6) 0.0126(7)
    O3 0.0621(9) 0.0393(8) 0.0818(10) -0.0049(6) 0.0227(7) -0.0135(7)
    N1 0.0332(7) 0.0397(8) 0.0423(8) -0.0014(6) 0.0059(6) -0.0025(6)
    N2 0.0438(8) 0.0378(8) 0.0399(8) -0.0097(7) 0.0093(6) -0.0063(6)
    C1 0.0357(9) 0.0356(9) 0.0432(10) 0.0024(7) 0.0054(7) -0.0012(7)
    C2 0.0370(9) 0.0481(11) 0.0487(10) -0.0027(8) -0.0003(8) -0.0064(8)
    C3 0.0458(11) 0.0512(12) 0.0613(12) -0.0102(9) 0.0114(9) -0.0150(9)
    C4 0.0400(10) 0.0482(11) 0.0491(11) -0.0029(8) 0.0068(8) 0.0090(8)
    C5 0.0430(10) 0.0635(12) 0.0435(10) -0.0005(9) 0.0097(8) 0.0033(9)
    C6 0.0346(9) 0.0376(10) 0.0491(10) -0.0020(7) 0.0019(8) -0.0023(8)
    C7 0.0356(9) 0.0400(10) 0.0419(9) -0.0061(7) -0.0003(7) 0.0023(7)
    C8 0.0481(10) 0.0430(10) 0.0443(10) -0.0006(8) 0.0073(8) 0.0073(8)
    C9 0.0598(13) 0.0569(13) 0.0530(12) 0.0013(10) 0.0121(10) -0.0038(10)
    C10 0.0558(12) 0.0773(16) 0.0425(11) -0.0167(11) 0.0067(9) 0.0046(10)
    C11 0.0703(14) 0.0617(14) 0.0577(13) -0.0171(11) 0.0080(11) 0.0206(11)
    C12 0.0600(12) 0.0422(11) 0.0653(13) -0.0075(9) 0.0076(10) 0.0085(9)
    C13 0.0952(19) 0.126(2) 0.0581(14) -0.0220(17) 0.0303(14) 0.0050(14)
_geom_special_details
;
 All esds (except the esd in the dihedral angle between two l.s. planes)
 are estimated using the full covariance matrix.  The cell esds are taken
 into account individually in the estimation of esds in distances, angles
 and torsion angles; correlations between esds in cell parameters are only
 used when they are defined by crystal symmetry.  An approximate (isotropic)
 treatment of cell esds is used for estimating esds involving l.s. planes.
;
loop_
    _geom_bond_atom_site_label_1
    _geom_bond_atom_site_label_2
    _geom_bond_site_symmetry_2
    _geom_bond_distance
    _geom_bond_publ_flag
    S1 C1 . 1.6744(17) ?
    O1 C3 . 1.415(2) ?
    O1 H1O . 0.832(9) ?
    O2 C5 . 1.425(2) ?
    O2 H2O . 0.836(9) ?
    O3 C6 . 1.214(2) ?
    N1 C1 . 1.335(2) ?
    N1 C4 . 1.462(2) ?
    N1 C2 . 1.477(2) ?
    N2 C6 . 1.382(2) ?
    N2 C1 . 1.396(2) ?
    N2 H2N . 0.866(9) ?
    C2 C3 . 1.504(2) ?
    C2 H2A . 0.9700 ?
    C2 H2B . 0.9700 ?
    C3 H3A . 0.9700 ?
    C3 H3B . 0.9700 ?
    C4 C5 . 1.508(3) ?
    C4 H4A . 0.9700 ?
    C4 H4B . 0.9700 ?
    C5 H5A . 0.9700 ?
    C5 H5B . 0.9700 ?
    C6 C7 . 1.483(2) ?
    C7 C8 . 1.383(2) ?
    C7 C12 . 1.387(2) ?
    C8 C9 . 1.384(2) ?
    C8 H8 . 0.9300 ?
    C9 C10 . 1.382(3) ?
    C9 H9 . 0.9300 ?
    C10 C11 . 1.382(3) ?
    C10 C13 . 1.514(3) ?
    C11 C12 . 1.373(3) ?
    C11 H11 . 0.9300 ?
    C12 H12 . 0.9300 ?
    C13 H13A . 0.9600 ?
    C13 H13B . 0.9600 ?
    C13 H13C . 0.9600 ?
loop_
    _geom_angle_atom_site_label_1
    _geom_angle_atom_site_label_2
    _geom_angle_atom_site_label_3
    _geom_angle_site_symmetry_1
    _geom_angle_site_symmetry_3
    _geom_angle
    _geom_angle_publ_flag
    C3 O1 H1O . . 109.1(18) ?
    C5 O2 H2O . . 105.3(16) ?
    C1 N1 C4 . . 121.39(14) ?
    C1 N1 C2 . . 123.27(14) ?
    C4 N1 C2 . . 115.33(13) ?
    C6 N2 C1 . . 125.67(14) ?
    C6 N2 H2N . . 119.0(12) ?
    C1 N2 H2N . . 114.6(12) ?
    N1 C1 N2 . . 114.30(14) ?
    N1 C1 S1 . . 123.97(13) ?
    N2 C1 S1 . . 121.67(12) ?
    N1 C2 C3 . . 113.76(15) ?
    N1 C2 H2A . . 108.8 ?
    C3 C2 H2A . . 108.8 ?
    N1 C2 H2B . . 108.8 ?
    C3 C2 H2B . . 108.8 ?
    H2A C2 H2B . . 107.7 ?
    O1 C3 C2 . . 108.71(15) ?
    O1 C3 H3A . . 109.9 ?
    C2 C3 H3A . . 109.9 ?
    O1 C3 H3B . . 109.9 ?
    C2 C3 H3B . . 109.9 ?
    H3A C3 H3B . . 108.3 ?
    N1 C4 C5 . . 113.48(14) ?
    N1 C4 H4A . . 108.9 ?
    C5 C4 H4A . . 108.9 ?
    N1 C4 H4B . . 108.9 ?
    C5 C4 H4B . . 108.9 ?
    H4A C4 H4B . . 107.7 ?
    O2 C5 C4 . . 111.00(15) ?
    O2 C5 H5A . . 109.4 ?
    C4 C5 H5A . . 109.4 ?
    O2 C5 H5B . . 109.4 ?
    C4 C5 H5B . . 109.4 ?
    H5A C5 H5B . . 108.0 ?
    O3 C6 N2 . . 122.09(17) ?
    O3 C6 C7 . . 122.23(16) ?
    N2 C6 C7 . . 115.64(15) ?
    C8 C7 C12 . . 118.21(17) ?
    C8 C7 C6 . . 123.83(16) ?
    C12 C7 C6 . . 117.95(16) ?
    C7 C8 C9 . . 120.32(17) ?
    C7 C8 H8 . . 119.8 ?
    C9 C8 H8 . . 119.8 ?
    C10 C9 C8 . . 121.45(19) ?
    C10 C9 H9 . . 119.3 ?
    C8 C9 H9 . . 119.3 ?
    C11 C10 C9 . . 117.76(18) ?
    C11 C10 C13 . . 120.9(2) ?
    C9 C10 C13 . . 121.4(2) ?
    C12 C11 C10 . . 121.24(19) ?
    C12 C11 H11 . . 119.4 ?
    C10 C11 H11 . . 119.4 ?
    C11 C12 C7 . . 121.01(19) ?
    C11 C12 H12 . . 119.5 ?
    C7 C12 H12 . . 119.5 ?
    C10 C13 H13A . . 109.5 ?
    C10 C13 H13B . . 109.5 ?
    H13A C13 H13B . . 109.5 ?
    C10 C13 H13C . . 109.5 ?
    H13A C13 H13C . . 109.5 ?
    H13B C13 H13C . . 109.5 ?
loop_
    _geom_torsion_atom_site_label_1
    _geom_torsion_atom_site_label_2
    _geom_torsion_atom_site_label_3
    _geom_torsion_atom_site_label_4
    _geom_torsion_site_symmetry_1
    _geom_torsion_site_symmetry_2
    _geom_torsion_site_symmetry_3
    _geom_torsion_site_symmetry_4
    _geom_torsion
    _geom_torsion_publ_flag
    C4 N1 C1 N2 . . . . 169.93(14) ?
    C2 N1 C1 N2 . . . . -11.1(2) ?
    C4 N1 C1 S1 . . . . -7.3(2) ?
    C2 N1 C1 S1 . . . . 171.63(12) ?
    C6 N2 C1 N1 . . . . 133.37(17) ?
    C6 N2 C1 S1 . . . . -49.3(2) ?
    C1 N1 C2 C3 . . . . 89.8(2) ?
    C4 N1 C2 C3 . . . . -91.18(18) ?
    N1 C2 C3 O1 . . . . -70.1(2) ?
    C1 N1 C4 C5 . . . . 86.72(19) ?
    C2 N1 C4 C5 . . . . -92.28(18) ?
    N1 C4 C5 O2 . . . . 57.5(2) ?
    C1 N2 C6 O3 . . . . -6.8(3) ?
    C1 N2 C6 C7 . . . . 175.48(15) ?
    O3 C6 C7 C8 . . . . 160.25(17) ?
    N2 C6 C7 C8 . . . . -22.1(2) ?
    O3 C6 C7 C12 . . . . -18.5(3) ?
    N2 C6 C7 C12 . . . . 159.18(16) ?
    C12 C7 C8 C9 . . . . 0.3(3) ?
    C6 C7 C8 C9 . . . . -178.41(16) ?
    C7 C8 C9 C10 . . . . -0.9(3) ?
    C8 C9 C10 C11 . . . . 0.4(3) ?
    C8 C9 C10 C13 . . . . -179.6(2) ?
    C9 C10 C11 C12 . . . . 0.7(3) ?
    C13 C10 C11 C12 . . . . -179.3(2) ?
    C10 C11 C12 C7 . . . . -1.3(3) ?
    C8 C7 C12 C11 . . . . 0.7(3) ?
    C6 C7 C12 C11 . . . . 179.56(18) ?
loop_
    _geom_hbond_atom_site_label_D
    _geom_hbond_atom_site_label_H
    _geom_hbond_atom_site_label_A
    _geom_hbond_site_symmetry_A
    _geom_hbond_distance_DH
    _geom_hbond_distance_HA
    _geom_hbond_distance_DA
    _geom_hbond_angle_DHA
    N2 H2N O1 . 0.866(13) 1.909(13) 2.728(2) 157.1(14)
    O1 H1O O2 2_545 0.832(16) 1.943(16) 2.769(2) 172(2)
    O2 H2O S1 1_455 0.837(16) 2.376(15) 3.2049(14) 171.1(19)
    C8 H8 O3 2_645 0.93 2.38 3.251(2) 156
_shelx_space_group_comment
;
The symmetry employed for this shelxl refinement is uniquely defined
by the following loop, which should always be used as a source of
symmetry information in preference to the above space-group names.
They are only intended as comments.
;
_shelx_estimated_absorpt_T_min     0.973
_shelx_estimated_absorpt_T_max     0.982
_shelx_hkl_file
;
   1   0   0  110.50    2.41
   1   0   0  112.30    2.30
  -1   0   0  110.77    2.43
  -1   0   0  110.12    2.36
   2   0   0   26.06    0.87
   2   0   0   27.54    0.69
  -2   0   0   25.48    0.89
  -2   0   0   25.80    0.78
  -3   0   0  271.42    6.06
   3   0   0  265.85    6.02
  -3   0   0  275.60    5.87
   3   0   0  273.53    5.66
  -4   0   0   15.12    0.71
  -4   0   0   13.75    0.83
   4   0   0   13.88    0.79
   4   0   0   14.63    0.55
  -5   0   0    2.12    0.46
   5   0   0    1.74    0.43
  -5   0   0    1.31    0.33
   5   0   0    1.39    0.26
   6   0   0   22.55    1.26
  -6   0   0   22.66    1.31
  -6   0   0   21.88    1.07
  -7   0   0    0.81    0.34
  -7   0   0    1.09    0.43
   7   0   0    0.82    0.46
   8   0   0    2.67    0.76
  -8   0   0    2.89    0.68
   9   0   0    0.15    0.53
  -9   0   0    0.31    0.44
   0  -1   0   -0.50    0.04
   0  -1   0   -0.42    0.06
   0   1   0   -0.23    0.06
   1  -1   0   31.01    0.74
  -1  -1   0   31.73    0.86
  -1  -1   0   31.49    0.79
  -1  -1   0   30.55    0.84
  -1  -1   0   31.24    0.87
  -1   1   0   31.77    0.82
  -1   1   0   30.54    0.82
  -2  -1   0   83.83    2.14
   2  -1   0   92.68    1.90
  -2  -1   0   83.01    2.00
  -2  -1   0   86.31    2.17
  -2   1   0   86.49    2.14
  -2   1   0   89.27    2.07
   2   1   0   87.44    1.99
  -3  -1   0   21.92    0.78
  -3  -1   0   22.44    0.96
   3  -1   0   23.81    0.65
   3   1   0   21.71    0.73
   3   1   0   21.51    0.89
  -3   1   0   22.69    0.84
  -3   1   0   24.24    0.97
  -4  -1   0   14.33    0.86
   4  -1   0   14.94    0.52
  -4  -1   0   14.38    0.68
   4   1   0   14.88    0.81
   4   1   0   13.95    0.59
  -4   1   0   14.81    0.86
  -4   1   0   15.18    0.72
   5  -1   0   10.05    0.79
  -5  -1   0   13.85    0.73
   5  -1   0   13.54    0.52
   5   1   0   13.13    0.62
   5   1   0   14.46    0.92
  -5   1   0   13.16    0.76
  -5   1   0   13.93    0.92
  -6  -1   0    0.00    0.21
  -6  -1   0    0.05    0.18
   6  -1   0    0.17    0.37
   6   1   0    0.15    0.35
  -6   1   0    0.26    0.29
  -6   1   0    0.06    0.22
  -7  -1   0   -0.12    0.19
   7  -1   0   -0.31    0.33
  -7  -1   0    0.05    0.26
   7   1   0    0.14    0.38
  -7   1   0    0.14    0.28
  -7   1   0    0.17    0.27
  -8  -1   0    0.45    0.40
   8  -1   0    0.37    0.49
  -8   1   0   -0.01    0.32
   8   1   0    0.03    0.45
  -8   1   0   -0.25    0.30
  -9  -1   0    0.24    0.46
   9  -1   0   -0.40    0.49
   9   1   0    0.60    0.60
  -9   1   0    0.04    0.41
   0  -2   0  342.43    7.06
   0  -2   0  340.35    7.01
   0   2   0  326.76    6.98
  -1  -2   0  102.71    2.32
   1  -2   0  105.21    2.35
  -1  -2   0  103.77    2.35
  -1  -2   0  102.30    2.46
   1  -2   0  103.87    2.38
  -1  -2   0  106.94    2.47
  -1   2   0   99.71    2.24
  -2  -2   0   53.99    1.57
  -2  -2   0   54.73    1.53
   2  -2   0   57.58    1.35
   2  -2   0   55.55    1.55
  -2  -2   0   54.49    1.42
  -2   2   0   52.84    1.47
  -2   2   0   55.50    1.48
   3  -2   0   48.93    1.21
  -3  -2   0   48.74    1.35
  -3  -2   0   49.09    1.55
  -3  -2   0   48.15    1.56
   3  -2   0   47.11    1.51
  -3   2   0   47.41    1.50
  -3   2   0   46.53    1.41
   3   2   0   45.85    1.33
   4  -2   0    6.14    0.64
   4  -2   0    5.35    0.30
  -4  -2   0    5.15    0.48
  -4  -2   0    4.86    0.60
  -4   2   0    5.04    0.52
  -4   2   0    5.14    0.60
   4   2   0    5.29    0.45
   4   2   0    4.98    0.59
   5  -2   0   22.77    1.19
  -5  -2   0   25.79    1.28
   5  -2   0   25.68    0.77
  -5  -2   0   23.55    1.01
  -5   2   0   26.91    1.29
  -5   2   0   25.78    1.11
   5   2   0   24.55    0.95
   5   2   0   24.31    1.22
  -6  -2   0    2.85    0.47
  -6  -2   0    2.46    0.56
  -6   2   0    3.25    0.53
   6   2   0    3.50    0.66
  -6   2   0    4.20    0.68
  -7  -2   0    1.58    0.53
  -7   2   0    1.97    0.58
  -7   2   0    2.66    0.55
   7   2   0    2.46    0.64
  -8  -2   0    4.80    0.88
   8   2   0    5.61    0.95
  -8   2   0    6.20    0.82
  -8   2   0    7.82    1.04
  -9  -2   0    0.21    0.44
   9  -2   0    0.78    0.54
   9   2   0    1.64    0.68
  -9   2   0    0.80    0.50
   0  -3   0    0.02    0.13
   0  -3   0   -0.06    0.15
   0   3   0   -0.18    0.11
  -1  -3   0    5.28    0.49
  -1  -3   0    5.11    0.31
  -1  -3   0    5.42    0.41
   1  -3   0    5.00    0.35
   1  -3   0    4.85    0.37
   1   3   0    5.06    0.32
  -1   3   0    5.09    0.24
  -1   3   0    4.98    0.35
  -2  -3   0   22.97    0.88
   2  -3   0   25.69    0.93
   2  -3   0   24.83    0.84
  -2  -3   0   24.69    0.99
  -2  -3   0   24.53    0.86
  -2  -3   0   23.76    0.98
  -2   3   0   24.62    0.83
  -2   3   0   25.95    0.92
  -3  -3   0   -0.18    0.15
   3  -3   0   -0.01    0.12
  -3  -3   0    0.08    0.15
   3  -3   0   -0.02    0.18
  -3  -3   0    0.04    0.18
   3   3   0    0.10    0.14
  -3   3   0    0.07    0.16
  -3   3   0   -0.02    0.16
  -4  -3   0   12.88    0.81
   4  -3   0   12.31    0.54
  -4  -3   0   12.90    0.80
   4  -3   0   13.77    0.84
  -4  -3   0   12.83    0.68
   4   3   0   12.40    0.66
  -4   3   0   14.48    0.82
  -4   3   0   13.28    0.74
   5  -3   0   -0.07    0.33
  -5  -3   0   -0.03    0.20
  -5  -3   0    0.12    0.20
   5   3   0    0.17    0.20
  -5   3   0    0.14    0.25
  -5   3   0    0.03    0.25
   5   3   0   -0.11    0.25
  -6  -3   0    0.32    0.29
  -6  -3   0    0.44    0.28
   6  -3   0   -0.02    0.36
   6   3   0    0.09    0.29
   6   3   0    0.49    0.27
  -6   3   0    0.06    0.27
  -6   3   0    0.58    0.28
  -7  -3   0   16.38    1.23
   7  -3   0   14.27    1.34
   7   3   0   16.32    1.23
  -7   3   0   16.73    1.07
  -7   3   0   16.52    1.16
   8  -3   0    0.92    0.53
  -8  -3   0    1.36    0.55
  -8   3   0    1.57    0.53
   8   3   0    0.41    0.50
  -8   3   0    1.64    0.50
  -9  -3   0    0.05    0.37
   9  -3   0    0.02    0.42
   9   3   0   -0.27    0.55
  -9   3   0   -0.17    0.35
   0  -4   0   37.39    1.31
   0  -4   0   37.35    1.19
   0   4   0   36.57    1.16
   1  -4   0    0.22    0.16
  -1  -4   0    0.09    0.18
  -1  -4   0    0.01    0.15
  -1  -4   0    0.30    0.13
   1  -4   0    0.39    0.19
  -1   4   0    0.50    0.18
   1   4   0    0.34    0.15
  -1   4   0    0.33    0.08
  -2  -4   0   39.69    1.43
   2  -4   0   38.51    1.28
   2  -4   0   39.78    1.27
  -2  -4   0   37.82    1.37
  -2  -4   0   37.06    1.20
  -2   4   0   37.47    1.09
   2   4   0   37.97    1.16
  -2   4   0   38.27    1.29
  -3  -4   0    0.04    0.18
  -3  -4   0    0.09    0.19
   3  -4   0    0.44    0.19
   3  -4   0    0.07    0.24
  -3  -4   0    0.30    0.19
  -3   4   0    0.31    0.20
  -3   4   0    0.45    0.20
  -4  -4   0    8.52    0.81
   4  -4   0    6.96    0.73
  -4  -4   0    9.02    0.60
  -4  -4   0    8.47    0.79
   4  -4   0    9.43    0.54
  -4   4   0    9.49    0.65
   4   4   0    8.99    0.60
  -4   4   0    9.14    0.68
  -5  -4   0   13.10    0.93
  -5  -4   0   13.47    0.78
   5  -4   0   14.69    0.97
   5   4   0   12.35    0.76
  -5   4   0   12.95    0.86
  -5   4   0   11.83    0.84
  -6  -4   0    4.80    0.60
  -6  -4   0    4.05    0.68
   6  -4   0    4.12    0.69
  -6   4   0    3.66    0.59
   6   4   0    5.22    0.77
  -6   4   0    5.30    0.72
   6   4   0    4.65    0.57
  -7  -4   0    1.42    0.53
   7  -4   0    1.13    0.50
  -7   4   0    1.43    0.45
  -7   4   0    0.92    0.44
   7   4   0    0.90    0.47
   8  -4   0   -0.17    0.39
  -8  -4   0    0.64    0.46
   8   4   0    0.43    0.49
  -8   4   0    0.23    0.39
  -8   4   0    0.87    0.42
  -9  -4   0   -0.13    0.44
   9  -4   0    0.16    0.51
   9   4   0   -0.61    0.46
  -9   4   0   -0.02    0.42
   0  -5   0   -0.09    0.14
   0  -5   0    0.15    0.21
   0   5   0   -0.08    0.14
  -1  -5   0   16.09    0.91
  -1  -5   0   16.64    0.84
   1  -5   0   16.62    0.85
  -1  -5   0   16.82    0.57
   1  -5   0   17.45    0.81
   1   5   0   16.10    0.73
  -1   5   0   15.69    0.77
   2  -5   0    1.83    0.34
  -2  -5   0    2.29    0.33
   2  -5   0    2.43    0.39
  -2  -5   0    1.71    0.40
  -2  -5   0    2.69    0.44
  -2   5   0    2.22    0.25
   2   5   0    1.98    0.30
   3  -5   0   17.93    0.92
  -3  -5   0   16.90    0.84
   3  -5   0   16.15    0.83
  -3  -5   0   17.11    0.97
  -3   5   0   18.16    0.77
  -3   5   0   17.78    0.92
  -4  -5   0   13.28    0.85
  -4  -5   0   12.21    0.86
   4  -5   0   12.16    0.85
   4  -5   0   12.10    0.69
  -4  -5   0   13.20    0.74
  -4   5   0   12.30    0.81
  -4   5   0   12.80    0.74
   4   5   0   11.41    0.75
  -5  -5   0    1.09    0.38
   5  -5   0    0.52    0.37
  -5  -5   0    0.43    0.31
  -5  -5   0    0.87    0.29
   5   5   0    1.06    0.32
  -5   5   0    0.48    0.28
  -5   5   0    0.83    0.33
   6  -5   0    5.42    0.79
  -6  -5   0    7.42    0.91
  -6   5   0    6.46    0.80
  -6   5   0    4.62    0.71
   6   5   0    5.62    0.65
   6   5   0    4.93    0.77
   7  -5   0    4.71    0.80
  -7  -5   0    3.75    0.74
   7   5   0    3.83    0.73
  -7   5   0    3.75    0.72
  -7   5   0    3.91    0.70
   8  -5   0   -0.34    0.34
  -8  -5   0    0.36    0.42
  -8   5   0    0.00    0.36
  -8   5   0    0.02    0.36
   8   5   0    0.05    0.44
   0  -6   0   35.69    1.49
   0  -6   0   35.15    1.36
   0   6   0   36.67    1.31
   1  -6   0   12.94    0.83
  -1  -6   0   12.97    0.48
   1  -6   0   12.57    0.73
  -1  -6   0   13.91    0.83
   1   6   0   13.27    0.70
  -1   6   0   12.57    0.74
  -2  -6   0    8.95    0.83
   2  -6   0    8.64    0.68
  -2  -6   0    9.26    0.90
   2  -6   0    8.35    0.63
  -2  -6   0    9.34    0.53
   2   6   0   10.25    0.61
  -2   6   0    9.61    0.40
  -2   6   0    8.58    0.65
   3  -6   0   32.41    1.37
   3  -6   0   33.29    1.35
  -3  -6   0   32.68    1.47
  -3  -6   0   34.77    1.26
  -3  -6   0   34.29    1.57
  -3   6   0   32.30    1.08
   3   6   0   33.08    1.21
  -3   6   0   34.52    1.41
   4  -6   0    0.12    0.27
   4  -6   0   -0.06    0.20
  -4  -6   0   -0.32    0.19
  -4  -6   0   -0.18    0.20
   4   6   0    0.06    0.19
  -4   6   0    0.08    0.24
   4   6   0   -0.21    0.20
  -4   6   0   -0.18    0.18
  -5  -6   0   10.43    0.78
   5  -6   0   11.05    1.06
  -5  -6   0   11.05    1.07
  -5  -6   0   10.26    0.97
   5   6   0   12.07    0.85
  -5   6   0   10.10    0.74
  -5   6   0   11.67    0.87
   6  -6   0    4.64    0.75
  -6  -6   0    5.37    0.80
  -6  -6   0    6.01    0.87
  -6   6   0    5.19    0.72
  -6   6   0    5.62    0.79
   6   6   0    5.34    0.71
   7  -6   0    1.78    0.56
  -7  -6   0    2.87    0.66
  -7   6   0    1.77    0.51
   7   6   0    1.30    0.54
  -7   6   0    2.09    0.55
  -8  -6   0    0.34    0.47
   8  -6   0    0.04    0.40
  -8   6   0    0.43    0.43
   8   6   0    0.14    0.43
   0  -7   0   -0.15    0.24
   0  -7   0    0.01    0.18
   0   7   0    0.14    0.20
   1  -7   0    4.48    0.56
  -1  -7   0    3.98    0.59
   1  -7   0    4.87    0.66
   1   7   0    3.97    0.50
   1   7   0    4.47    0.26
  -1   7   0    5.01    0.61
  -2  -7   0   -0.14    0.20
   2  -7   0   -0.06    0.22
   2  -7   0   -0.12    0.16
  -2  -7   0    0.06    0.27
  -2  -7   0   -0.03    0.15
  -2   7   0   -0.05    0.21
   2   7   0    0.34    0.20
  -3  -7   0    6.69    0.81
  -3  -7   0    7.89    0.92
   3  -7   0    7.75    0.81
  -3  -7   0    6.50    0.62
   3  -7   0    7.10    0.79
  -3   7   0    7.82    0.82
   3   7   0    6.36    0.62
  -4  -7   0    0.31    0.26
   4  -7   0    0.74    0.34
   4  -7   0    0.26    0.26
  -4  -7   0    0.63    0.36
  -4   7   0    0.38    0.30
   4   7   0    0.73    0.36
   4   7   0    0.32    0.21
  -5  -7   0    3.26    0.59
   5  -7   0    3.35    0.62
  -5  -7   0    2.80    0.60
   5   7   0    2.39    0.53
  -5   7   0    2.68    0.58
  -6  -7   0    0.45    0.35
  -6  -7   0   -0.36    0.30
   6  -7   0    0.01    0.32
   6   7   0    0.14    0.31
  -6   7   0   -0.31    0.28
  -7  -7   0    0.73    0.48
   7  -7   0    0.64    0.46
  -7   7   0    0.75    0.46
   7   7   0    1.22    0.50
  -8  -7   0   -0.15    0.45
   8  -7   0    0.51    0.45
  -8   7   0   -0.04    0.40
   8   7   0    0.52    0.49
   0  -8   0    0.22    0.32
   0  -8   0   -0.12    0.20
   0   8   0   -0.31    0.20
   1  -8   0   39.90    1.80
  -1  -8   0   30.37    1.67
   1  -8   0   38.95    1.60
  -1   8   0   43.05    1.65
   1   8   0   42.25    1.56
   2  -8   0    2.73    0.58
  -2  -8   0    3.60    0.68
  -2  -8   0    2.44    0.52
   2  -8   0    3.67    0.58
   2   8   0    3.64    0.53
  -2   8   0    4.07    0.63
  -3  -8   0    2.11    0.55
  -3  -8   0    2.97    0.61
  -3  -8   0    2.84    0.43
   3  -8   0    2.96    0.58
   3  -8   0    2.69    0.50
   3   8   0    2.38    0.44
  -4  -8   0    4.87    0.78
   4  -8   0    4.41    0.67
  -4  -8   0    5.16    0.64
   4  -8   0    6.33    0.83
   4   8   0    4.37    0.69
  -4   8   0    4.97    0.73
   4   8   0    5.68    0.63
  -5  -8   0    0.41    0.39
   5  -8   0    1.48    0.50
  -5  -8   0    1.27    0.41
   5   8   0    0.55    0.37
  -5   8   0    0.34    0.36
   6  -8   0    1.08    0.49
  -6  -8   0    0.39    0.39
  -6  -8   0    0.52    0.38
  -6   8   0    0.50    0.39
   6   8   0    0.72    0.40
   7  -8   0    1.34    0.56
  -7  -8   0    1.25    0.53
  -7   8   0    1.89    0.60
   0  -9   0   -0.05    0.32
   0  -9   0    0.39    0.28
   0   9   0   -0.03    0.25
   1  -9   0    1.14    0.37
  -1  -9   0    1.53    0.46
  -1  -9   0    0.56    0.38
   1  -9   0    0.24    0.33
  -1   9   0    0.64    0.38
   1   9   0    1.26    0.38
  -2  -9   0    0.18    0.29
   2  -9   0    0.07    0.24
   2  -9   0   -0.09    0.31
  -2  -9   0   -0.21    0.28
  -2   9   0   -0.20    0.25
   2   9   0    0.02    0.24
  -3  -9   0    1.49    0.54
   3  -9   0    3.10    0.64
  -3  -9   0    3.26    0.65
   3  -9   0    1.23    0.42
   3   9   0    1.35    0.38
  -3   9   0    2.52    0.58
  -4  -9   0    2.16    0.57
   4  -9   0    3.99    0.71
   4  -9   0    3.56    0.67
   4   9   0    4.03    0.59
   4   9   0    1.80    0.51
  -4   9   0    1.88    0.54
  -5  -9   0   -0.11    0.29
   5  -9   0    0.53    0.42
  -5   9   0    0.40    0.37
   5   9   0    0.20    0.34
  -6  -9   0    2.06    0.61
   6  -9   0    2.30    0.63
   6   9   0    2.32    0.60
  -6   9   0    2.26    0.58
  -7  -9   0    2.75    0.76
   7  -9   0    2.10    0.66
  -7   9   0    2.13    0.69
   0 -10   0    3.40    0.64
   0 -10   0    3.81    0.76
   0  10   0    3.45    0.64
   1 -10   0    0.01    0.36
  -1 -10   0    0.08    0.35
   1 -10   0    0.34    0.32
  -1 -10   0    0.47    0.36
   1  10   0    0.52    0.33
  -1  10   0    0.19    0.34
  -2 -10   0    4.41    0.82
   2 -10   0    5.24    0.84
   2 -10   0    3.66    0.64
  -2 -10   0    3.38    0.68
   2  10   0    4.76    0.68
  -2  10   0    4.64    0.74
   3 -10   0    0.36    0.41
   3 -10   0    0.57    0.36
  -3 -10   0    0.96    0.45
  -3  10   0    0.50    0.40
   3  10   0    0.55    0.35
   4 -10   0    0.63    0.47
  -4 -10   0    0.55    0.42
   4 -10   0    0.28    0.31
  -4  10   0   -0.13    0.31
   4  10   0    1.01    0.46
   5 -10   0    1.32    0.47
  -5 -10   0    1.02    0.55
  -5  10   0    2.04    0.61
   5  10   0    2.42    0.60
   6 -10   0    0.05    0.36
  -6 -10   0    0.53    0.45
   6  10   0    0.39    0.42
  -6  10   0   -0.37    0.33
   0 -11   0    0.15    0.30
   0 -11   0    0.24    0.40
   0  11   0   -0.22    0.28
   1 -11   0    1.69    0.49
  -1 -11   0    0.76    0.56
   1 -11   0    1.93    0.67
  -1 -11   0    1.23    0.49
  -1  11   0    1.26    0.46
   1  11   0    1.03    0.42
  -2 -11   0    0.32    0.38
  -2 -11   0    0.60    0.44
   2 -11   0    1.55    0.48
   2 -11   0    0.12    0.41
  -2  11   0    0.60    0.42
   2  11   0    0.36    0.36
  -3 -11   0    6.20    0.97
   3 -11   0    5.38    0.82
   3 -11   0    6.07    0.97
   3  11   0    6.06    0.78
  -3  11   0    6.39    0.93
   4 -11   0    0.51    0.40
  -4 -11   0    0.72    0.48
   4  11   0    0.75    0.49
  -4  11   0   -0.11    0.22
   5 -11   0   -0.07    0.36
  -5 -11   0    0.46    0.46
  -5  11   0   -0.09    0.37
   5  11   0   -0.62    0.34
   0 -12   0   -0.23    0.39
   0 -12   0    0.41    0.40
   0  12   0    0.59    0.41
  -1 -12   0    0.52    0.52
   1 -12   0    1.56    0.66
   1 -12   0    1.97    0.58
  -1 -12   0    2.27    0.67
  -1  12   0    1.53    0.52
   1  12   0    1.69    0.54
  -2 -12   0    0.05    0.42
  -2 -12   0   -0.11    0.35
   2 -12   0   -0.26    0.30
   2 -12   0   -0.41    0.41
   2  12   0   -0.04    0.32
  -2  12   0    0.09    0.36
   3 -12   0    0.69    0.42
   3 -12   0   -0.16    0.48
  -3 -12   0    1.38    0.57
   3  12   0    0.19    0.42
  -3  12   0    1.27    0.54
  -4 -12   0    0.83    0.53
   4 -12   0    0.26    0.40
  -4  12   0    0.40    0.42
   4  12   0    1.12    0.56
   0 -13   0    0.20    0.51
   0 -13   0   -0.13    0.35
   0  13   0    0.14    0.40
  -1 -13   0   -0.09    0.41
   1 -13   0    0.54    0.55
  -1 -13   0    0.42    0.54
   1 -13   0   -0.21    0.36
   1  13   0    0.58    0.43
  -1  13   0   -0.31    0.38
   2 -13   0    0.13    0.52
   2 -13   0    0.73    0.48
  -2 -13   0    0.27    0.45
   2  13   0    0.55    0.45
  -2  13   0    0.42    0.50
   3 -13   0    0.15    0.42
  -3 -13   0    0.65    0.56
   3 -13   0    1.09    0.69
   3  13   0    1.19    0.58
  -3  13   0    1.05    0.54
  -9   0   1    0.18    0.44
   9   0  -1   -0.54    0.41
  -8   0   1    0.04    0.35
   8   0  -1    0.26    0.47
  -7   0   1   -0.01    0.25
   7   0  -1   -0.30    0.31
  -7   0   1    0.16    0.26
  -6   0   1   -0.07    0.20
   6   0  -1   -0.24    0.24
  -6   0   1    0.09    0.27
   5   0  -1   -0.12    0.18
   5   0  -1   -0.06    0.14
  -5   0   1   -0.09    0.15
  -5   0   1   -0.01    0.21
   4   0  -1   -0.01    0.10
  -4   0   1    0.11    0.15
  -4   0   1   -0.13    0.17
   4   0  -1   -0.08    0.14
   3   0  -1   -0.01    0.09
  -3   0   1    0.02    0.13
   3   0  -1   -0.12    0.11
  -3   0   1    0.02    0.18
  -2   0   1    0.04    0.14
   2   0  -1   -0.04    0.11
  -2   0   1   -0.16    0.09
   2   0  -1    0.07    0.11
   1   0  -1   -0.02    0.08
  -1   0   1   -0.07    0.08
   1   0  -1    0.00    0.07
  -1   0   1   -0.06    0.06
   0   0   1   -0.68    0.01
   0   0  -1   -0.66    0.02
   0   0  -1   -0.67    0.03
  -1   0  -1   -0.65    0.06
   1   0   1   -0.67    0.12
  -1   0  -1   -0.65    0.12
  -1   0  -1   -0.59    0.11
  -2   0  -1   -0.07    0.11
   2   0   1    0.08    0.08
  -2   0  -1    0.21    0.14
   2   0   1    0.14    0.17
   3   0   1   -0.01    0.16
  -3   0  -1   -0.18    0.15
   3   0   1    0.01    0.09
  -3   0  -1   -0.10    0.13
   4   0   1    0.19    0.22
   4   0   1    0.03    0.12
  -4   0  -1   -0.15    0.16
  -4   0  -1   -0.13    0.12
  -5   0  -1    0.04    0.19
   5   0   1    0.12    0.29
   5   0   1   -0.11    0.15
  -5   0  -1    0.00    0.22
   6   0   1    0.10    0.34
  -6   0  -1   -0.01    0.26
  -6   0  -1   -0.11    0.21
   7   0   1    0.52    0.43
  -7   0  -1    0.63    0.32
  -7   0  -1    0.12    0.32
  -8   0  -1    0.35    0.39
   8   0   1    0.29    0.51
   9   0   1    0.08    0.56
  -9   0  -1   -0.10    0.40
  -9  -1   1    2.21    0.64
  -9   1   1    3.23    0.79
   9   1  -1    3.39    0.89
  -8  -1   1    1.46    0.55
   8  -1  -1   -0.25    0.22
   8   1  -1    1.98    0.68
  -8   1   1    0.64    0.43
  -7  -1   1    0.04    0.21
   7  -1  -1   -0.20    0.20
  -7   1   1    0.53    0.30
  -7   1   1    0.19    0.31
   7   1  -1    0.56    0.40
  -6  -1   1    0.39    0.24
  -6  -1   1   -0.09    0.16
   6  -1  -1   -0.14    0.29
   6   1  -1    0.26    0.37
  -6   1   1    0.04    0.22
  -6   1   1    0.03    0.25
  -5  -1   1    2.65    0.37
   5  -1  -1    2.43    0.47
   5  -1  -1    3.65    0.36
  -5  -1   1    1.82    0.42
   5   1  -1    2.99    0.54
  -5   1   1    3.18    0.43
   5   1  -1    2.94    0.37
  -5   1   1    2.65    0.50
  -4  -1   1   10.48    0.55
   4  -1  -1    9.49    0.66
   4  -1  -1   10.70    0.48
  -4  -1   1   10.33    0.72
   4   1  -1    9.61    0.50
   4   1  -1   11.64    0.73
  -4   1   1    8.73    0.55
  -4   1   1    9.75    0.71
   3  -1  -1   57.33    1.39
   3  -1  -1   54.97    1.65
  -3  -1   1   55.82    1.71
  -3  -1   1   55.51    1.43
  -3   1   1   54.43    1.68
   3   1  -1   57.34    1.47
   3   1  -1   54.28    1.65
  -3   1   1   56.49    1.52
  -2  -1   1    0.98    0.22
  -2  -1   1    1.47    0.17
   2  -1  -1    1.53    0.27
   2  -1  -1    1.53    0.19
  -2   1   1    1.21    0.18
  -2   1   1    1.00    0.22
   2   1  -1    1.07    0.18
   1  -1  -1    3.97    0.21
  -1  -1   1    3.78    0.18
   1  -1  -1    4.36    0.26
  -1  -1   1    3.97    0.25
  -1   1   1    3.91    0.24
   1   1  -1    3.74    0.22
  -1   1   1    3.93    0.22
   0  -1   1   36.23    0.95
   0   1  -1   40.80    0.92
   0   1   1   41.69    0.96
   0   1   1   41.66    0.88
  -1  -1  -1  274.60    5.62
   1  -1   1  267.30    5.66
  -1  -1  -1  275.36    5.63
   1  -1   1  265.34    5.51
  -1  -1  -1  269.37    5.65
  -1  -1  -1  273.54    5.66
  -1   1  -1  268.01    5.58
  -2  -1  -1   18.43    0.65
   2  -1   1   21.00    0.76
   2  -1   1   17.25    0.46
  -2  -1  -1   18.75    0.74
  -2   1  -1   18.67    0.72
   2   1   1   17.91    0.69
  -2   1  -1   19.66    0.70
  -3  -1  -1    4.43    0.40
   3  -1   1    3.93    0.18
  -3  -1  -1    4.41    0.50
   3  -1   1    4.11    0.46
   3   1   1    3.97    0.44
  -3   1  -1    3.73    0.45
   3   1   1    3.66    0.27
  -3   1  -1    3.76    0.39
  -4  -1  -1   10.46    0.60
  -4  -1  -1    8.40    0.77
   4  -1   1   10.25    0.35
   4  -1   1    9.91    0.69
   4   1   1   10.09    0.46
  -4   1  -1    9.57    0.68
  -4   1  -1   10.60    0.64
   4   1   1   11.12    0.70
   5  -1   1   14.46    0.93
  -5  -1  -1   16.56    0.84
  -5   1  -1   15.26    0.86
  -5   1  -1   16.41    1.00
   5   1   1   16.71    0.99
   5   1   1   15.19    0.63
   6  -1   1    5.23    0.74
  -6  -1  -1    5.85    0.66
  -6   1  -1    6.11    0.68
   6   1   1    6.28    0.83
  -6   1  -1    6.13    0.79
  -7  -1  -1    2.43    0.50
   7  -1   1    1.73    0.57
  -7  -1  -1    0.73    0.37
   7   1   1    1.85    0.59
  -7   1  -1    1.52    0.45
  -7   1  -1    2.42    0.61
  -8  -1  -1    9.58    1.17
   8  -1   1    9.83    1.22
  -8   1  -1   10.31    1.19
  -8   1  -1   10.73    1.05
   8   1   1   11.28    1.29
   9  -1   1    2.29    0.76
  -9  -1  -1    2.34    0.70
  -9   1  -1    2.76    0.74
   9   1   1    1.91    0.73
   9  -2  -1    1.95    0.75
  -9  -2   1    1.20    0.57
   9   2  -1    1.84    0.75
  -9   2   1    0.89    0.55
  -8  -2   1    2.11    0.64
   8  -2  -1    1.73    0.66
  -8   2   1    2.93    0.58
   8   2  -1    1.25    0.64
  -8   2   1    2.89    0.69
   7  -2  -1   10.89    1.14
  -7  -2   1   11.93    1.26
   7   2  -1   11.92    1.22
  -7   2   1   14.01    1.32
  -7   2   1   11.66    0.86
  -6  -2   1    0.96    0.41
  -6  -2   1    1.31    0.32
   6  -2  -1    1.97    0.52
   6   2  -1    0.36    0.37
   6   2  -1    1.82    0.36
  -6   2   1    1.07    0.40
  -6   2   1    1.74    0.40
   5  -2  -1   54.09    1.43
  -5  -2   1   53.17    2.01
   5  -2  -1   51.74    1.91
  -5  -2   1   52.52    1.61
  -5   2   1   55.28    1.98
   5   2  -1   54.57    1.63
   5   2  -1   52.72    1.94
  -5   2   1   55.25    1.75
   4  -2  -1    1.90    0.24
  -4  -2   1    1.99    0.29
   4  -2  -1    2.03    0.41
  -4  -2   1    2.63    0.45
   4   2  -1    2.45    0.44
  -4   2   1    1.84    0.38
  -4   2   1    1.87    0.33
   4   2  -1    1.68    0.29
  -3  -2   1    0.12    0.12
  -3  -2   1    0.00    0.17
   3  -2  -1   -0.05    0.10
   3  -2  -1   -0.12    0.20
  -3  -2   1   -0.02    0.17
  -3   2   1    0.15    0.18
  -3   2   1    0.08    0.14
   3   2  -1    0.01    0.13
  -2  -2   1  190.43    4.06
   2  -2  -1  193.62    4.25
   2  -2  -1  192.53    4.06
  -2  -2   1  187.06    4.33
  -2  -2   1  192.52    4.24
   2   2  -1  186.66    4.16
  -2   2   1  183.08    4.15
  -2   2   1  184.26    4.17
  -1  -2   1   51.08    1.43
   1  -2  -1   53.37    1.34
  -1  -2   1   53.62    1.31
   1  -2  -1   55.23    1.34
  -1   2   1   52.44    1.25
  -1   2   1   53.23    1.36
   1   2  -1   51.87    1.24
   0  -2   1   81.37    1.96
   0  -2  -1   81.27    1.85
   0  -2   1   83.67    1.67
   0  -2  -1   78.82    1.92
   0   2  -1   78.84    1.84
   0   2   1   76.69    1.87
   0   2   1   83.09    1.70
  -1  -2  -1  947.00   19.55
  -1  -2  -1  973.33   19.27
   1  -2   1  936.38   19.40
  -1  -2  -1 1000.00   19.54
  -1  -2  -1  964.26   19.55
  -1   2  -1  970.36   19.62
  -1   2  -1  918.30   19.52
  -2  -2  -1    3.50    0.36
   2  -2   1    4.01    0.25
  -2  -2  -1    3.75    0.38
  -2  -2  -1    3.65    0.38
  -2  -2  -1    4.52    0.35
  -2   2  -1    4.40    0.39
  -2   2  -1    3.40    0.34
  -3  -2  -1   30.11    1.02
   3  -2   1   29.24    0.79
  -3  -2  -1   28.57    1.13
   3   2   1   28.16    0.92
  -3   2  -1   29.36    1.05
  -3   2  -1   30.24    1.10
   4  -2   1   33.75    1.34
  -4  -2  -1   32.99    1.35
   4  -2   1   34.91    0.87
  -4  -2  -1   33.26    1.18
   4   2   1   34.59    1.32
  -4   2  -1   33.44    1.24
  -4   2  -1   31.91    1.29
   4   2   1   32.48    1.07
   5  -2   1   13.80    0.91
  -5  -2  -1   12.75    0.75
  -5  -2  -1   12.89    0.90
  -5   2  -1   13.80    0.80
   5   2   1   14.07    0.90
   5   2   1   12.46    0.63
  -5   2  -1   13.63    0.91
  -6  -2  -1    0.33    0.32
  -6  -2  -1    0.82    0.33
   6  -2   1    0.65    0.41
  -6   2  -1    0.92    0.37
  -6   2  -1    0.75    0.32
   6   2   1    0.94    0.40
  -7  -2  -1    5.85    0.87
  -7  -2  -1    4.98    0.69
   7  -2   1    4.80    0.79
  -7   2  -1    4.66    0.68
   7   2   1    5.40    0.84
  -7   2  -1    4.64    0.77
   8  -2   1    0.08    0.44
  -8  -2  -1    0.30    0.36
   8   2   1    0.58    0.53
  -8   2  -1    0.69    0.43
  -8   2  -1    0.08    0.37
  -9  -2  -1   -0.39    0.40
   9  -2   1    0.25    0.55
   9   2   1    0.44    0.52
  -9   2  -1    0.18    0.46
  -9  -3   1    0.22    0.45
   9  -3  -1   -0.43    0.45
   9   3  -1   -0.12    0.53
  -9   3   1    0.03    0.39
  -8  -3   1    1.79    0.59
   8  -3  -1    2.05    0.67
   8   3  -1    1.84    0.67
  -8   3   1    3.21    0.72
  -8   3   1    2.86    0.61
   7  -3  -1    0.25    0.41
  -7  -3   1    0.23    0.33
  -7   3   1    0.21    0.29
  -7   3   1    0.36    0.35
   7   3  -1   -0.22    0.33
  -6  -3   1    2.49    0.54
   6  -3  -1    2.36    0.54
  -6  -3   1    2.24    0.41
   6   3  -1    1.89    0.39
  -6   3   1    1.87    0.43
  -6   3   1    3.41    0.61
   6   3  -1    1.59    0.49
  -5  -3   1    0.49    0.30
   5  -3  -1    0.90    0.22
   5  -3  -1    0.83    0.37
  -5  -3   1    1.34    0.30
  -5   3   1    1.16    0.38
   5   3  -1    0.89    0.28
   5   3  -1    0.69    0.37
  -5   3   1    0.98    0.31
  -4  -3   1    7.64    0.75
   4  -3  -1    7.78    0.44
   4  -3  -1    9.80    0.72
  -4  -3   1    8.88    0.80
  -4  -3   1    7.13    0.49
  -4   3   1    7.46    0.69
  -4   3   1    7.50    0.57
   4   3  -1    6.83    0.51
  -3  -3   1    0.05    0.14
   3  -3  -1   -0.06    0.21
  -3  -3   1   -0.34    0.14
  -3  -3   1    0.03    0.18
   3  -3  -1   -0.05    0.13
  -3   3   1   -0.01    0.16
  -3   3   1   -0.06    0.16
   3   3  -1    0.16    0.14
   2  -3  -1    6.75    0.40
  -2  -3   1    7.05    0.41
  -2  -3   1    6.34    0.46
  -2  -3   1    6.18    0.57
   2  -3  -1    6.03    0.44
   2   3  -1    6.06    0.42
  -2   3   1    6.32    0.39
  -2   3   1    6.47    0.46
   1  -3  -1   72.78    1.86
  -1  -3   1   70.46    1.69
   1  -3  -1   72.14    1.81
  -1  -3   1   69.88    1.93
   1   3  -1   70.92    1.73
  -1   3   1   74.08    1.62
   0  -3  -1   58.74    1.51
   0  -3  -1   59.70    1.62
   0  -3   1   57.68    1.63
   0  -3   1   59.60    1.57
   0   3  -1   55.16    1.48
   0   3   1   59.07    1.26
   1  -3   1    1.07    0.22
  -1  -3  -1    1.38    0.27
   1  -3   1    1.58    0.26
  -1  -3  -1    1.63    0.21
  -1  -3  -1    1.54    0.26
  -1   3  -1    1.09    0.21
  -1   3  -1    1.50    0.14
  -2  -3  -1    0.05    0.15
   2  -3   1    0.35    0.16
  -2  -3  -1    0.21    0.17
  -2  -3  -1    0.19    0.19
  -2  -3  -1    0.40    0.19
   2  -3   1    0.55    0.21
  -2   3  -1    0.27    0.15
  -2   3  -1    0.18    0.16
  -3  -3  -1   19.64    0.87
   3  -3   1   16.57    0.64
  -3  -3  -1   17.75    0.86
   3  -3   1   18.03    0.86
  -3  -3  -1   18.10    0.78
  -3   3  -1   17.04    0.79
  -3   3  -1   17.94    0.81
   4  -3   1   31.12    1.35
   4  -3   1   37.95    1.05
  -4  -3  -1   36.76    1.28
  -4  -3  -1   34.63    1.41
  -4   3  -1   36.78    1.38
  -4   3  -1   37.73    1.37
   4   3   1   36.43    1.22
  -5  -3  -1    0.41    0.27
   5  -3   1   -0.04    0.16
  -5  -3  -1    0.32    0.21
   5   3   1    0.11    0.30
  -5   3  -1    0.21    0.25
   5   3   1   -0.08    0.18
  -5   3  -1   -0.22    0.20
  -6  -3  -1    1.33    0.43
  -6  -3  -1    1.24    0.36
  -6   3  -1    1.26    0.39
   6   3   1    1.40    0.46
  -6   3  -1    1.19    0.41
  -7  -3  -1    2.92    0.64
  -7   3  -1    2.93    0.57
   7   3   1    2.45    0.60
  -7   3  -1    1.65    0.53
   8  -3   1   -0.03    0.38
  -8  -3  -1    0.55    0.43
   8   3   1    0.48    0.50
  -8   3  -1    0.82    0.43
  -8   3  -1    0.05    0.33
  -9  -3  -1    1.08    0.55
   9  -3   1    0.58    0.61
  -9   3  -1    0.25    0.42
   9   3   1    1.36    0.69
  -9  -4   1    0.45    0.50
   9  -4  -1   -0.49    0.44
  -9   4   1    0.59    0.48
   9   4  -1    0.67    0.62
   8  -4  -1    3.71    0.78
  -8  -4   1    4.82    0.88
   8   4  -1    4.69    0.92
  -8   4   1    4.03    0.80
  -8   4   1    4.57    0.76
  -7  -4   1    3.52    0.71
   7  -4  -1    4.64    0.78
   7   4  -1    5.12    0.83
  -7   4   1    4.86    0.77
  -7   4   1    4.04    0.67
   6  -4  -1    2.03    0.55
  -6  -4   1    1.78    0.50
  -6   4   1    1.80    0.47
  -6   4   1    1.11    0.43
   6   4  -1    1.15    0.47
   6   4  -1    2.04    0.41
   5  -4  -1    7.64    0.50
  -5  -4   1    6.86    0.63
  -5  -4   1    7.96    0.85
   5  -4  -1    6.48    0.78
  -5  -4   1    8.04    0.86
   5   4  -1    6.90    0.66
  -5   4   1    7.84    0.77
  -5   4   1    6.42    0.73
  -4  -4   1   21.53    0.88
  -4  -4   1   19.16    1.04
  -4  -4   1   23.09    1.14
   4  -4  -1   19.87    0.83
   4  -4  -1   19.84    1.03
   4   4  -1   19.93    0.94
  -4   4   1   20.96    1.00
  -4   4   1   21.35    1.00
   3  -4  -1    0.15    0.17
  -3  -4   1    0.13    0.16
  -3  -4   1   -0.13    0.16
  -3  -4   1   -0.21    0.16
   3  -4  -1   -0.25    0.19
  -3   4   1   -0.09    0.15
   3   4  -1   -0.17    0.13
  -3   4   1    0.21    0.17
   2  -4  -1  283.71    6.20
  -2  -4   1  279.19    6.07
   2  -4  -1  276.12    6.20
  -2   4   1  285.67    5.95
   2   4  -1  272.55    6.01
  -2   4   1  282.16    6.24
   1  -4  -1    2.27    0.35
   1  -4  -1    2.84    0.34
  -1  -4   1    2.96    0.27
  -1  -4   1    1.82    0.36
  -1  -4   1    2.47    0.36
   1   4  -1    2.40    0.29
  -1   4   1    2.51    0.18
  -1   4   1    2.12    0.31
   0  -4   1  109.45    2.85
   0  -4  -1  110.18    2.69
   0  -4  -1  112.09    2.84
   0  -4   1  109.30    2.75
   0   4   1  109.14    2.29
   0   4   1  107.59    2.68
   0   4  -1  112.45    2.67
   1  -4   1   19.48    0.86
   1  -4   1   20.08    0.82
  -1  -4  -1   19.37    0.84
   1  -4   1   20.51    0.51
  -1  -4  -1   21.15    0.94
  -1  -4  -1   19.85    0.65
   1   4   1   20.68    0.79
  -1   4  -1   19.24    0.80
   2  -4   1   67.43    1.92
  -2  -4  -1   69.41    1.93
  -2  -4  -1   68.65    2.07
  -2  -4  -1   64.20    1.97
  -2  -4  -1   66.64    1.81
   2  -4   1   68.01    1.88
  -2   4  -1   69.45    1.69
  -3  -4  -1    5.16    0.53
  -3  -4  -1    4.32    0.54
   3  -4   1    4.25    0.52
  -3  -4  -1    3.88    0.46
   3  -4   1    5.29    0.47
  -3  -4  -1    4.93    0.57
  -3   4  -1    4.97    0.47
  -3   4  -1    5.01    0.55
   4  -4   1    1.63    0.28
   4  -4   1    1.35    0.40
  -4  -4  -1    1.89    0.40
  -4  -4  -1    1.62    0.40
  -4  -4  -1    1.38    0.33
  -4   4  -1    1.84    0.40
   4   4   1    1.96    0.35
  -4   4  -1    1.67    0.36
  -5  -4  -1    1.68    0.37
   5  -4   1    1.31    0.44
  -5  -4  -1    0.78    0.33
  -5   4  -1    0.82    0.33
  -5   4  -1    1.46    0.39
   5   4   1    0.74    0.28
   6  -4   1    1.67    0.50
  -6  -4  -1    2.93    0.49
  -6  -4  -1    2.02    0.53
   6   4   1    2.10    0.55
  -6   4  -1    2.97    0.54
   6   4   1    2.18    0.40
  -6   4  -1    1.44    0.45
   7  -4   1    1.59    0.59
  -7  -4  -1    2.11    0.57
   7   4   1    1.02    0.50
  -7   4  -1    2.46    0.60
  -7   4  -1    3.48    0.64
  -8  -4  -1   -0.02    0.34
   8  -4   1    0.80    0.50
   8   4   1    0.01    0.42
  -8   4  -1    0.00    0.36
  -8   4  -1   -0.19    0.32
   9  -4   1    0.86    0.57
  -9  -4  -1    2.10    0.69
  -9   4  -1    3.50    0.73
   9   4   1    2.69    0.85
  -9   4  -1    2.46    0.72
  -8  -5   1    0.08    0.40
   8  -5  -1    0.47    0.49
   8   5  -1    0.62    0.48
  -8   5   1    0.23    0.33
  -8   5   1   -0.17    0.32
  -7  -5   1   -0.38    0.32
   7  -5  -1   -0.31    0.36
  -7   5   1    0.51    0.36
  -7   5   1    0.04    0.32
   7   5  -1   -0.08    0.30
  -6  -5   1   14.39    1.10
   6  -5  -1   15.74    1.12
  -6   5   1   14.27    1.00
   6   5  -1   13.33    0.88
  -6   5   1   16.68    1.07
   5  -5  -1    3.21    0.60
  -5  -5   1    3.33    0.58
  -5  -5   1    2.03    0.49
  -5  -5   1    2.74    0.44
   5  -5  -1    2.47    0.40
  -5   5   1    2.54    0.50
  -5   5   1    2.80    0.49
   5   5  -1    2.57    0.48
  -4  -5   1   -0.05    0.23
   4  -5  -1    0.18    0.21
   4  -5  -1    0.24    0.29
  -4  -5   1    0.14    0.25
  -4   5   1    0.36    0.24
  -4   5   1    0.72    0.28
   4   5  -1    0.18    0.23
   3  -5  -1    9.32    0.67
  -3  -5   1   10.24    0.67
   3  -5  -1   10.16    0.64
  -3  -5   1    9.63    0.73
   3   5  -1   10.24    0.69
  -3   5   1    9.05    0.55
   3   5  -1    9.41    0.53
  -3   5   1    9.11    0.66
   2  -5  -1   19.94    0.94
  -2  -5   1   20.37    0.82
  -2  -5   1   20.50    1.03
  -2  -5   1   19.91    1.05
   2  -5  -1   20.82    0.92
  -2   5   1   19.48    0.69
  -2   5   1   22.05    0.96
   2   5  -1   20.78    0.80
   1  -5  -1    1.15    0.27
  -1  -5   1    1.35    0.20
  -1  -5   1    0.84    0.26
   1  -5  -1    1.36    0.32
  -1   5   1    1.51    0.13
   1   5  -1    1.61    0.27
  -1   5   1    0.89    0.26
   0  -5  -1   48.71    1.52
   0  -5   1   47.89    1.57
   0  -5   1   49.89    1.69
   0  -5  -1   47.50    1.65
   0   5   1   46.77    1.49
   0   5   1   48.25    1.05
   0   5  -1   47.77    1.47
  -1  -5  -1   35.15    1.29
   1  -5   1   34.63    1.34
   1  -5   1   35.70    1.26
  -1  -5  -1   35.94    0.97
  -1  -5  -1   34.84    1.39
   1   5   1   33.16    1.17
  -1   5  -1   35.84    1.24
  -2  -5  -1   51.63    1.48
   2  -5   1   48.52    1.65
   2  -5   1   51.65    1.67
  -2  -5  -1   51.17    1.74
  -2  -5  -1   50.23    1.82
   2   5   1   51.09    1.55
  -2   5  -1   53.77    1.32
  -2   5  -1   50.50    1.65
   3  -5   1   47.22    1.57
   3  -5   1   49.79    1.70
  -3  -5  -1   48.79    1.59
  -3  -5  -1   45.17    1.70
  -3  -5  -1   50.28    1.64
  -3  -5  -1   48.30    1.81
  -3   5  -1   48.55    1.45
  -3   5  -1   50.21    1.69
   4  -5   1    2.05    0.35
  -4  -5  -1    2.05    0.43
  -4  -5  -1    1.11    0.37
   4  -5   1    1.24    0.39
  -4  -5  -1    1.82    0.38
   4   5   1    2.08    0.40
  -4   5  -1    1.87    0.42
  -4   5  -1    1.40    0.33
  -5  -5  -1   20.10    1.03
   5  -5   1   19.23    1.16
  -5  -5  -1   18.23    1.09
  -5  -5  -1   19.28    1.15
  -5   5  -1   20.65    1.06
   5   5   1   19.30    1.00
  -5   5  -1   19.07    1.09
  -6  -5  -1    0.71    0.37
   6  -5   1    1.07    0.45
  -6  -5  -1    0.40    0.31
  -6   5  -1    0.25    0.31
   6   5   1    0.87    0.41
  -6   5  -1    0.29    0.33
   6   5   1    0.70    0.31
   7  -5   1    1.37    0.54
  -7  -5  -1    1.29    0.51
  -7   5  -1    1.73    0.52
  -7   5  -1    1.35    0.48
   7   5   1    2.12    0.62
  -8  -5  -1    3.11    0.75
   8  -5   1    1.58    0.63
  -8   5  -1    2.09    0.60
  -8   5  -1    1.40    0.52
   8   5   1    2.47    0.73
  -8  -6   1    0.34    0.43
   8  -6  -1    0.44    0.47
   8   6  -1    0.29    0.45
  -8   6   1    1.14    0.50
   7  -6  -1    0.56    0.43
  -7  -6   1    0.29    0.38
  -7   6   1    0.15    0.33
  -7   6   1    0.66    0.43
   7   6  -1   -0.09    0.33
  -6  -6   1    1.54    0.49
   6  -6  -1    1.16    0.48
  -6  -6   1    1.42    0.46
  -6   6   1    0.70    0.40
  -6   6   1    0.90    0.37
   6   6  -1    1.71    0.44
  -5  -6   1    1.48    0.46
   5  -6  -1    1.11    0.40
  -5  -6   1   -0.13    0.26
  -5   6   1    0.72    0.32
   5   6  -1    0.74    0.33
  -5   6   1    0.94    0.41
  -4  -6   1    9.62    0.97
   4  -6  -1   10.25    0.93
   4  -6  -1   11.01    0.74
  -4  -6   1   10.46    0.90
  -4   6   1   10.38    0.94
  -4   6   1   10.36    0.67
   4   6  -1    9.85    0.61
   4   6  -1   10.49    0.78
   3  -6  -1   -0.03    0.22
  -3  -6   1    0.36    0.27
  -3  -6   1    0.22    0.21
   3  -6  -1    0.21    0.21
   3   6  -1    0.24    0.24
  -3   6   1    0.09    0.23
   3   6  -1    0.13    0.16
  -3   6   1    0.03    0.16
  -2  -6   1   48.95    1.80
  -2  -6   1   46.17    1.37
   2  -6  -1   47.11    1.60
  -2  -6   1   46.62    1.83
   2  -6  -1   45.05    1.67
  -2   6   1   44.85    1.19
   2   6  -1   44.78    1.45
   1  -6  -1   23.98    1.04
  -1  -6   1   24.95    0.73
   1  -6  -1   24.95    1.18
   1   6  -1   23.57    0.98
  -1   6   1   26.64    1.12
   0  -6   1   14.23    0.89
   0  -6  -1   12.97    0.76
   0  -6  -1   14.26    0.89
   0  -6   1   12.81    0.79
   0   6   1   12.49    0.73
   0   6  -1   13.91    0.75
   1  -6   1    6.72    0.65
  -1  -6  -1    6.02    0.63
  -1  -6  -1    5.85    0.69
   1  -6   1    5.36    0.63
   1   6   1    6.40    0.60
   1   6   1    5.74    0.32
  -1   6  -1    6.28    0.62
  -2  -6  -1   15.20    0.98
  -2  -6  -1   13.96    0.87
   2  -6   1   13.73    0.81
   2  -6   1   16.11    0.90
  -2  -6  -1   14.96    0.67
  -2   6  -1   14.53    0.84
   2   6   1   13.09    0.73
   3  -6   1    4.96    0.61
  -3  -6  -1    6.66    0.75
  -3  -6  -1    5.76    0.58
   3  -6   1    5.47    0.62
  -3  -6  -1    5.27    0.71
  -3   6  -1    5.66    0.42
   3   6   1    5.09    0.54
  -3   6  -1    6.06    0.67
  -4  -6  -1    0.04    0.23
   4  -6   1   -0.11    0.21
   4  -6   1    0.25    0.31
  -4  -6  -1   -0.27    0.19
  -4   6  -1   -0.18    0.17
  -4   6  -1   -0.02    0.23
  -5  -6  -1    5.34    0.71
   5  -6   1    3.62    0.63
  -5  -6  -1    3.84    0.64
  -5  -6  -1    4.00    0.59
  -5   6  -1    3.01    0.56
  -5   6  -1    4.32    0.59
   5   6   1    3.72    0.56
  -6  -6  -1    2.76    0.61
   6  -6   1    2.87    0.64
   6   6   1    2.29    0.49
  -6   6  -1    1.53    0.50
  -6   6  -1    2.42    0.52
   7  -6   1    2.04    0.62
  -7  -6  -1    3.41    0.70
  -7   6  -1    0.89    0.44
  -7   6  -1    1.57    0.50
   7   6   1    1.84    0.58
  -8  -6  -1    0.25    0.45
   8  -6   1    0.25    0.43
  -8   6  -1   -0.31    0.33
   8   6   1    0.02    0.41
   8  -7  -1    0.84    0.51
  -8  -7   1    0.66    0.52
   8   7  -1    0.37    0.49
  -8   7   1    0.56    0.50
   7  -7  -1   -0.12    0.35
  -7  -7   1   -0.21    0.33
  -7   7   1   -0.07    0.36
  -6  -7   1    5.65    0.87
   6  -7  -1    5.70    0.86
  -6  -7   1    7.66    0.96
   6   7  -1    7.22    0.86
  -6   7   1    7.20    0.92
  -5  -7   1    0.36    0.34
  -5  -7   1   -0.08    0.25
   5  -7  -1    0.03    0.27
   5   7  -1   -0.01    0.26
  -5   7   1   -0.15    0.23
   4  -7  -1    0.14    0.26
  -4  -7   1   -0.26    0.22
   4  -7  -1    0.40    0.28
  -4  -7   1   -0.20    0.21
   4   7  -1    0.37    0.21
   4   7  -1   -0.13    0.22
  -4   7   1   -0.09    0.24
   3  -7  -1   19.12    1.08
  -3  -7   1   17.76    1.12
   3  -7  -1   16.75    1.00
  -3  -7   1   19.65    0.92
   3   7  -1   18.31    1.08
  -3   7   1   18.36    1.06
   3   7  -1   18.79    0.89
  -2  -7   1    0.61    0.31
   2  -7  -1    0.68    0.28
  -2  -7   1    0.58    0.33
  -2  -7   1    0.38    0.18
   2  -7  -1    0.31    0.27
  -2   7   1    0.25    0.24
   2   7  -1    0.48    0.22
  -1  -7   1    1.05    0.37
   1  -7  -1    0.51    0.24
  -1  -7   1    0.53    0.31
   1  -7  -1    0.58    0.32
  -1  -7   1    0.75    0.14
   1   7  -1    0.99    0.30
  -1   7   1    0.68    0.32
   0  -7  -1   22.36    1.25
   0  -7   1   23.59    1.27
   0  -7   1   24.99    1.20
   0  -7  -1   23.01    1.12
   0   7   1   23.62    1.10
   0   7  -1   25.01    1.10
  -1  -7  -1    2.13    0.44
  -1  -7  -1    3.58    0.59
   1  -7   1    3.25    0.56
   1  -7   1    3.15    0.49
  -1   7  -1    3.28    0.50
   1   7   1    2.56    0.42
   1   7   1    3.22    0.24
  -2  -7  -1    5.85    0.71
   2  -7   1    5.27    0.63
  -2  -7  -1    4.65    0.43
  -2  -7  -1    3.99    0.64
   2  -7   1    4.00    0.61
  -2   7  -1    3.87    0.56
   2   7   1    5.08    0.57
   3  -7   1    0.72    0.32
  -3  -7  -1    0.43    0.25
  -3  -7  -1    1.16    0.40
   3  -7   1    0.88    0.37
  -3  -7  -1    0.58    0.33
  -3   7  -1    0.13    0.17
   3   7   1    1.23    0.32
   4  -7   1    0.22    0.28
   4  -7   1    1.24    0.40
  -4  -7  -1    0.04    0.26
  -4  -7  -1    0.90    0.33
   4   7   1    0.23    0.23
  -4   7  -1    0.55    0.32
  -5  -7  -1    6.23    0.78
   5  -7   1    7.92    0.92
  -5  -7  -1    7.90    0.94
   5   7   1    8.76    0.81
  -5   7  -1    7.07    0.87
   5   7   1    7.24    0.82
   6  -7   1    0.87    0.44
  -6  -7  -1    0.83    0.43
  -6  -7  -1    0.11    0.33
  -6   7  -1    0.28    0.35
   6   7   1    0.47    0.33
  -7  -7  -1    0.18    0.38
   7  -7   1    1.28    0.51
  -7   7  -1    0.62    0.46
   7   7   1    0.96    0.46
  -8  -7  -1    0.82    0.56
   8  -7   1    3.50    0.82
  -8   7  -1    3.15    0.71
   8   7   1    3.30    0.80
   7  -8  -1    1.56    0.56
  -7  -8   1    0.77    0.49
  -7   8   1    2.12    0.62
  -6  -8   1    0.09    0.34
  -6  -8   1    0.09    0.35
   6  -8  -1   -0.04    0.33
   6   8  -1   -0.05    0.32
  -6   8   1   -0.34    0.31
   5  -8  -1   10.24    1.07
  -5  -8   1   10.63    1.03
  -5  -8   1    9.04    1.08
  -5   8   1   10.52    1.10
   5   8  -1    8.42    0.96
  -4  -8   1    5.20    0.81
   4  -8  -1    5.95    0.77
  -4  -8   1    5.53    0.66
   4  -8  -1    5.57    0.76
  -4   8   1    5.38    0.76
   4   8  -1    4.76    0.72
   4   8  -1    6.21    0.64
  -3  -8   1    4.93    0.54
   3  -8  -1    4.37    0.67
   3  -8  -1    3.56    0.57
  -3  -8   1    3.94    0.68
   3   8  -1    3.88    0.65
  -3   8   1    3.36    0.59
   3   8  -1    3.87    0.51
  -2  -8   1    1.26    0.46
   2  -8  -1    0.85    0.38
  -2  -8   1    0.67    0.40
   2  -8  -1    1.47    0.39
   2   8  -1    1.12    0.33
  -2   8   1    1.66    0.43
   1  -8  -1   16.15    1.09
   1  -8  -1   15.14    0.92
  -1  -8   1   13.16    0.95
  -1  -8   1   12.00    1.16
   1   8  -1   14.87    0.88
  -1   8   1   16.19    0.99
   0  -8  -1   -0.11    0.24
   0  -8   1    0.29    0.28
   0  -8  -1   -0.01    0.22
   0  -8   1    0.32    0.30
   0   8   1    0.31    0.26
   0   8  -1    0.16    0.25
  -1  -8  -1    0.15    0.26
   1  -8   1   -0.02    0.28
   1  -8   1   -0.05    0.20
  -1  -8  -1   -0.06    0.19
  -1   8  -1    0.34    0.30
   1   8   1   -0.28    0.20
  -2  -8  -1    2.48    0.54
   2  -8   1    1.53    0.40
   2  -8   1    1.09    0.40
  -2  -8  -1    1.61    0.49
   2   8   1    2.37    0.45
  -2   8  -1    1.32    0.39
  -3  -8  -1    0.52    0.30
  -3  -8  -1    0.66    0.25
   3  -8   1    0.87    0.35
   3  -8   1    0.66    0.35
  -3  -8  -1    0.70    0.39
  -3   8  -1    0.08    0.25
   3   8   1    0.58    0.27
  -4  -8  -1    0.88    0.32
  -4  -8  -1    0.85    0.41
   4  -8   1    1.10    0.40
   4  -8   1    0.90    0.41
   4   8   1    0.59    0.29
  -4   8  -1    1.02    0.37
   5  -8   1    0.00    0.30
  -5  -8  -1   -0.48    0.23
  -5  -8  -1   -0.04    0.31
   5   8   1    0.17    0.33
  -5   8  -1   -0.30    0.28
  -6  -8  -1    0.67    0.38
   6  -8   1    0.95    0.51
  -6  -8  -1    0.89    0.42
  -6   8  -1    1.46    0.54
   6   8   1    0.92    0.43
  -7  -8  -1    1.48    0.54
   7  -8   1    1.44    0.50
  -7   8  -1    0.84    0.49
   7   8   1    1.15    0.48
   7  -9  -1    0.80    0.47
  -7  -9   1    0.14    0.45
  -7   9   1    0.57    0.46
   6  -9  -1    0.76    0.45
  -6  -9   1   -0.14    0.35
  -6   9   1   -0.12    0.32
   6   9  -1   -0.05    0.36
   5  -9  -1    1.30    0.48
  -5  -9   1    0.63    0.44
  -5   9   1   -0.16    0.30
   5   9  -1    0.15    0.33
   4  -9  -1    1.17    0.46
  -4  -9   1    1.03    0.45
   4  -9  -1    1.75    0.49
  -4   9   1    1.00    0.42
   4   9  -1    0.98    0.42
   3  -9  -1   -0.15    0.20
   3  -9  -1    0.27    0.33
  -3  -9   1   -0.11    0.26
   3   9  -1    0.12    0.30
   3   9  -1   -0.09    0.23
  -3   9   1    0.09    0.18
   2  -9  -1    6.93    0.93
  -2  -9   1    5.52    0.88
  -2  -9   1    4.70    0.77
   2  -9  -1    5.13    0.69
  -2   9   1    6.34    0.81
   2   9  -1    5.95    0.69
  -1  -9   1    4.56    0.74
   1  -9  -1    4.66    0.77
   1  -9  -1    4.21    0.63
  -1  -9   1    4.45    0.79
   1   9  -1    6.47    0.73
  -1   9   1    6.29    0.77
   0  -9  -1    6.88    0.81
   0  -9   1    7.00    0.95
   0  -9  -1    7.31    0.98
   0  -9   1    6.14    0.80
   0   9  -1    8.33    0.86
   0   9   1    6.17    0.76
   1  -9   1    0.79    0.37
  -1  -9  -1    0.16    0.25
   1  -9   1    0.57    0.40
  -1  -9  -1    0.29    0.30
  -1   9  -1    1.04    0.39
   1   9   1    0.78    0.33
  -2  -9  -1    0.51    0.36
   2  -9   1    0.88    0.35
   2  -9   1    0.43    0.37
  -2  -9  -1    0.98    0.41
   2   9   1    0.41    0.31
  -2   9  -1    1.22    0.41
   3  -9   1    0.02    0.31
   3  -9   1   -0.08    0.22
  -3  -9  -1   -0.29    0.28
  -3  -9  -1    0.48    0.34
  -3   9  -1    0.06    0.29
   3   9   1    0.08    0.25
   4  -9   1    0.94    0.44
   4  -9   1    1.58    0.48
  -4  -9  -1    1.89    0.54
  -4   9  -1    1.06    0.43
   4   9   1    1.88    0.46
  -5  -9  -1   -0.12    0.29
   5  -9   1   -0.37    0.29
  -5   9  -1    0.06    0.35
   5   9   1    0.16    0.32
   6  -9   1    0.60    0.41
  -6  -9  -1    0.46    0.43
   6   9   1    0.32    0.40
  -6   9  -1   -0.18    0.32
   7  -9   1    0.48    0.39
  -7   9  -1    0.26    0.44
  -6 -10   1   -0.10    0.35
   6 -10  -1    0.25    0.38
  -6  10   1    0.15    0.46
   6  10  -1   -0.29    0.35
  -5 -10   1    3.24    0.75
   5 -10  -1    1.50    0.52
  -5  10   1    1.42    0.54
   5  10  -1    2.29    0.62
   4 -10  -1    0.47    0.43
   4 -10  -1    0.32    0.33
  -4 -10   1    0.42    0.37
   4  10  -1    0.11    0.36
  -4  10   1   -0.06    0.33
   3 -10  -1    1.44    0.46
   3 -10  -1    1.39    0.54
  -3 -10   1    2.03    0.61
   3  10  -1    1.36    0.47
  -3  10   1    1.63    0.50
   3  10  -1    1.24    0.40
  -2 -10   1   -0.08    0.32
  -2 -10   1   -0.12    0.29
   2 -10  -1   -0.16    0.32
   2 -10  -1    0.16    0.26
  -2  10   1    0.18    0.32
   2  10  -1    0.18    0.26
  -1 -10   1    0.35    0.33
   1 -10  -1    0.17    0.38
   1 -10  -1    0.00    0.27
  -1 -10   1    0.84    0.48
   1  10  -1    0.23    0.30
  -1  10   1   -0.11    0.28
   0 -10  -1    6.08    0.93
   0 -10  -1    7.01    0.87
   0 -10   1    6.43    0.99
   0 -10   1    7.06    0.92
   0  10  -1    6.20    0.79
   0  10   1    5.39    0.76
   1 -10   1    0.22    0.39
   1 -10   1    1.42    0.45
  -1 -10  -1    0.88    0.47
  -1 -10  -1    1.58    0.48
   1  10   1    0.98    0.39
  -1  10  -1    1.22    0.44
   2 -10   1    2.84    0.58
   2 -10   1    3.76    0.74
  -2 -10  -1    4.37    0.82
  -2 -10  -1    5.23    0.82
   2  10   1    4.51    0.67
  -2  10  -1    5.46    0.79
  -3 -10  -1    1.11    0.50
   3 -10   1    0.77    0.49
   3 -10   1    0.63    0.37
  -3 -10  -1    0.53    0.42
  -3  10  -1    0.95    0.44
   3  10   1    1.42    0.42
   4 -10   1    5.45    0.86
  -4 -10  -1    4.98    0.85
   4  10   1    5.80    0.88
  -5 -10  -1    0.75    0.47
   5 -10   1    0.83    0.44
   5  10   1    0.86    0.50
  -5  10  -1    1.46    0.54
   6 -10   1    1.20    0.53
  -6 -10  -1   -0.05    0.40
  -6  10  -1    0.26    0.46
   6  10   1    0.94    0.52
   5 -11  -1    1.02    0.46
  -5 -11   1    1.18    0.57
  -5  11   1   -0.20    0.36
   5  11  -1    0.31    0.47
   4 -11  -1    0.63    0.46
  -4 -11   1   -0.12    0.40
   4 -11  -1   -0.16    0.28
   4  11  -1   -0.01    0.38
  -4  11   1    0.17    0.34
   3 -11  -1    0.56    0.47
   3 -11  -1    0.52    0.34
  -3 -11   1    0.34    0.44
   3  11  -1    0.49    0.45
  -3  11   1    0.18    0.38
  -2 -11   1    1.56    0.56
   2 -11  -1   -0.10    0.35
   2 -11  -1    1.33    0.46
  -2  11   1    0.02    0.34
   2  11  -1    1.12    0.40
  -1 -11   1    2.23    0.63
  -1 -11   1    3.46    0.81
   1 -11  -1    2.78    0.62
   1 -11  -1    2.97    0.73
   1  11  -1    3.66    0.65
  -1  11   1    1.91    0.56
   0 -11  -1    1.19    0.54
   0 -11   1    0.77    0.45
   0 -11   1   -0.01    0.40
   0 -11  -1    0.51    0.36
   0  11  -1    0.99    0.43
   0  11   1    0.95    0.42
   1 -11   1    3.24    0.67
   1 -11   1    2.63    0.72
  -1 -11  -1    1.83    0.67
  -1 -11  -1    2.82    0.65
  -1  11  -1    2.21    0.58
   1  11   1    2.86    0.62
   2 -11   1    0.36    0.34
   2 -11   1    0.06    0.43
  -2 -11  -1   -0.12    0.36
  -2 -11  -1    0.22    0.37
  -2  11  -1    0.55    0.40
   2  11   1    0.32    0.34
   3 -11   1    0.86    0.42
  -3 -11  -1    0.94    0.54
   3 -11   1    0.88    0.56
  -3 -11  -1    1.07    0.51
   3  11   1    1.68    0.49
  -3  11  -1    1.50    0.52
   4 -11   1    0.61    0.40
  -4 -11  -1    0.42    0.43
   4  11   1    0.44    0.45
  -4  11  -1   -0.03    0.36
   5 -11   1    2.03    0.61
  -5 -11  -1    2.78    0.74
  -5  11  -1    1.36    0.59
   5  11   1    0.91    0.48
   4 -12  -1    0.32    0.37
  -4 -12   1   -0.34    0.40
   4  12  -1   -0.08    0.35
  -4  12   1    0.05    0.29
   3 -12  -1    0.39    0.40
   3 -12  -1    0.45    0.51
  -3 -12   1   -0.17    0.37
  -3  12   1   -0.22    0.35
   3  12  -1   -0.27    0.36
  -2 -12   1    0.89    0.53
   2 -12  -1    0.39    0.35
   2 -12  -1    0.74    0.53
  -2  12   1    0.87    0.50
   2  12  -1    0.89    0.40
  -1 -12   1    1.13    0.56
  -1 -12   1    0.68    0.57
   1 -12  -1    0.69    0.43
   1 -12  -1    1.39    0.64
  -1  12   1    0.65    0.45
   1  12  -1    1.01    0.46
   0 -12   1    0.34    0.49
   0 -12   1    0.81    0.43
   0 -12  -1    0.92    0.45
   0 -12  -1    0.31    0.49
   0  12  -1    0.70    0.41
   0  12   1    0.47    0.41
  -1 -12  -1    0.47    0.51
   1 -12   1    0.53    0.42
  -1 -12  -1    0.51    0.44
   1 -12   1   -0.11    0.42
  -1  12  -1    0.50    0.40
   1  12   1    0.17    0.34
   2 -12   1   -0.22    0.31
  -2 -12  -1    0.29    0.44
   2 -12   1    0.07    0.45
  -2 -12  -1   -0.10    0.37
   2  12   1    0.10    0.35
  -2  12  -1   -0.10    0.33
  -3 -12  -1    1.26    0.53
   3 -12   1    1.96    0.70
   3 -12   1    1.87    0.61
  -3  12  -1    0.93    0.49
  -4 -12  -1    0.02    0.43
   4 -12   1   -0.19    0.30
  -4  12  -1    0.35    0.42
   4  12   1   -0.36    0.36
   3 -13  -1   -0.19    0.51
  -3 -13   1    0.16    0.46
   3 -13  -1    0.46    0.41
  -3  13   1    0.16    0.43
   3  13  -1   -0.34    0.41
  -2 -13   1    0.22    0.43
   2 -13  -1   -0.29    0.31
   2 -13  -1    0.29    0.57
   2  13  -1   -0.14    0.44
  -2  13   1    0.22    0.43
   1 -13  -1    1.59    0.56
   1 -13  -1    0.51    0.60
  -1 -13   1    0.87    0.52
   1  13  -1    1.14    0.50
  -1  13   1    0.72    0.48
   0 -13  -1   -0.71    0.46
   0 -13  -1   -0.05    0.35
   0 -13   1    0.02    0.40
   0 -13   1    0.15    0.57
   0  13   1   -0.07    0.36
   0  13  -1   -0.09    0.36
   1 -13   1    0.01    0.57
   1 -13   1    0.79    0.51
  -1 -13  -1    0.11    0.45
  -1 -13  -1   -0.46    0.46
  -1  13  -1    0.60    0.47
   1  13   1    0.12    0.35
   2 -13   1   -0.09    0.50
  -2 -13  -1    1.17    0.64
  -2 -13  -1   -0.12    0.44
   2 -13   1    0.43    0.43
  -2  13  -1    0.06    0.44
   2  13   1    0.40    0.40
   3 -13   1    0.80    0.48
  -3 -13  -1    1.89    0.69
   3 -13   1    0.29    0.62
  -3  13  -1    1.16    0.58
   3  13   1    1.07    0.59
  -9   0   2    6.89    1.09
  -8   0   2    4.33    0.84
   8   0  -2    2.32    0.63
  -7   0   2    4.16    0.75
   7   0  -2    2.86    0.65
  -7   0   2    2.62    0.47
  -6   0   2    8.41    0.95
  -6   0   2    8.81    0.64
   6   0  -2    9.83    0.99
  -5   0   2    4.21    0.46
   5   0  -2    3.96    0.43
   5   0  -2    3.65    0.56
  -5   0   2    2.72    0.53
  -4   0   2   95.04    2.73
   4   0  -2   95.62    2.35
  -4   0   2   96.62    2.36
   4   0  -2   95.62    2.66
   3   0  -2   81.30    2.00
  -3   0   2   84.05    1.97
   3   0  -2   81.72    2.19
  -3   0   2   82.12    2.26
  -2   0   2   65.52    1.75
   2   0  -2   66.00    1.70
   2   0  -2   67.28    1.60
  -2   0   2   65.02    1.51
   1   0  -2  158.25    3.37
  -1   0   2  157.66    3.26
  -1   0   2  155.09    3.40
  -1   0   2  161.24    3.40
   0   0   2  454.02    9.06
   0   0  -2  433.34    9.07
   0   0  -2  431.22    9.20
   1   0   2   38.16    0.97
  -1   0  -2   37.18    1.00
  -1   0  -2   38.32    0.84
   2   0   2  796.08   16.22
  -2   0  -2  780.43   16.12
  -2   0  -2  792.72   16.23
   3   0   2    9.68    0.56
  -3   0  -2    9.57    0.53
  -3   0  -2    8.18    0.56
   3   0   2    9.11    0.29
   4   0   2    2.03    0.18
  -4   0  -2    2.14    0.39
   4   0   2    1.78    0.37
  -4   0  -2    2.19    0.36
  -5   0  -2   42.06    1.53
   5   0   2   44.17    1.68
  -5   0  -2   43.05    1.71
   6   0   2    0.28    0.39
  -6   0  -2    0.38    0.32
  -6   0  -2    0.07    0.23
   7   0   2   11.38    1.15
  -7   0  -2   11.56    1.17
  -7   0  -2   10.26    0.98
   8   0   2   18.49    1.40
  -8   0  -2   19.21    1.22
  -8   0  -2   15.63    1.46
   9   0   2    1.10    0.69
  -9   0  -2    0.95    0.56
  -9  -1   2    0.70    0.46
   9  -1  -2   -0.32    0.45
   9   1  -2    0.33    0.54
  -9   1   2    1.74    0.60
  -8  -1   2    1.74    0.57
   8  -1  -2    3.71    0.79
   8   1  -2    3.38    0.79
  -8   1   2    3.99    0.80
   7  -1  -2    7.71    0.96
  -7   1   2    7.65    0.77
  -7   1   2    9.64    1.10
   7   1  -2    3.64    0.68
   6  -1  -2    0.09    0.35
  -6  -1   2    0.06    0.22
  -6  -1   2    0.41    0.23
   6   1  -2    0.79    0.30
  -6   1   2    0.45    0.25
  -6   1   2    0.04    0.26
   6   1  -2    0.01    0.17
  -5  -1   2    5.98    0.52
   5  -1  -2    5.71    0.49
  -5  -1   2    5.33    0.69
   5  -1  -2    6.52    0.73
  -5   1   2    6.04    0.57
   5   1  -2    5.94    0.53
  -5   1   2    6.12    0.74
   4  -1  -2    0.44    0.25
  -4  -1   2    0.73    0.19
   4  -1  -2    0.83    0.22
  -4  -1   2    0.63    0.27
  -4   1   2    0.45    0.19
   4   1  -2    0.51    0.20
   4   1  -2    0.09    0.12
  -4   1   2    0.53    0.27
   3  -1  -2    4.67    0.34
   3  -1  -2    4.26    0.45
  -3  -1   2    3.94    0.28
  -3  -1   2    4.17    0.47
   3   1  -2    4.26    0.33
  -3   1   2    3.74    0.46
  -3   1   2    4.47    0.37
   2  -1  -2   14.76    0.61
  -2  -1   2   15.08    0.65
  -2  -1   2   14.48    0.43
  -2  -1   2   16.19    0.68
   2  -1  -2   14.63    0.55
   2   1  -2   14.97    0.58
  -2   1   2   15.37    0.54
  -2   1   2   14.85    0.65
   1  -1  -2   -0.02    0.10
  -1  -1   2    0.19    0.13
  -1  -1   2    0.13    0.11
   1  -1  -2    0.03    0.11
  -1   1   2    0.09    0.10
  -1   1   2    0.20    0.11
   1   1  -2    0.14    0.12
   0  -1  -2    7.01    0.34
   0  -1   2    7.34    0.31
   0  -1   2    6.84    0.26
   0  -1  -2    7.08    0.21
   0   1  -2    7.33    0.30
   0   1  -2    6.82    0.28
   0   1   2    7.16    0.27
  -1  -1  -2  209.92    4.48
   1  -1   2  206.13    4.43
  -1  -1  -2  216.73    4.37
  -1  -1  -2  207.91    4.40
  -1  -1  -2  204.15    4.37
  -1   1  -2  195.69    4.43
  -1   1  -2  204.58    4.35
  -1   1  -2  216.08    4.26
  -2  -1  -2  583.21   11.73
   2  -1   2  586.03   11.94
  -2  -1  -2  570.36   11.85
  -2  -1  -2  561.40   11.89
  -2   1  -2  569.07   11.91
   2   1   2  569.71   11.86
  -2   1  -2  572.11   11.82
  -3  -1  -2  112.01    2.78
   3  -1   2  115.76    2.88
  -3  -1  -2  114.94    2.92
  -3   1  -2  112.96    2.88
   3   1   2  109.58    2.82
   3   1   2  114.41    2.53
  -3   1  -2  116.69    2.83
  -4  -1  -2    1.12    0.27
  -4  -1  -2    0.25    0.20
   4  -1   2    0.37    0.25
  -4   1  -2    0.82    0.27
   4   1   2    0.78    0.29
  -4   1  -2    0.88    0.28
   4   1   2    0.95    0.18
  -5  -1  -2    5.18    0.58
   5  -1   2    4.54    0.63
  -5   1  -2    4.39    0.63
  -5   1  -2    5.03    0.60
   5   1   2    6.28    0.73
   5   1   2    5.96    0.36
  -6  -1  -2    2.18    0.44
   6  -1   2    0.96    0.44
   6   1   2    1.49    0.49
  -6   1  -2    1.69    0.41
  -6   1  -2    1.59    0.44
  -7  -1  -2    0.61    0.37
   7  -1   2    0.67    0.45
  -7  -1  -2    0.89    0.38
   7   1   2    0.85    0.45
  -7   1  -2    0.72    0.42
  -7   1  -2    0.82    0.38
   8  -1   2    0.41    0.50
  -8  -1  -2    0.67    0.45
  -8   1  -2    0.73    0.39
  -8   1  -2    0.43    0.40
   8   1   2    0.45    0.52
  -9  -1  -2    0.44    0.48
   9  -1   2    1.81    0.73
   9   1   2    1.38    0.69
  -9   1  -2    0.88    0.52
  -9  -2   2    1.66    0.63
   9  -2  -2    0.59    0.56
  -9   2   2    1.60    0.61
   9   2  -2    0.49    0.56
   8  -2  -2    7.97    1.05
  -8  -2   2    8.70    1.16
   8   2  -2    6.31    1.02
  -8   2   2    7.83    1.06
  -7  -2   2    2.80    0.67
   7  -2  -2    2.82    0.66
   7   2  -2    3.50    0.71
  -7   2   2    4.04    0.59
  -7   2   2    3.44    0.69
  -6  -2   2    0.34    0.22
  -6  -2   2    0.11    0.28
   6  -2  -2    0.62    0.39
   6   2  -2    0.17    0.31
  -6   2   2   -0.37    0.25
   6   2  -2    0.14    0.23
  -6   2   2    0.04    0.20
  -5  -2   2    5.49    0.72
   5  -2  -2    3.94    0.39
   5  -2  -2    4.52    0.64
  -5  -2   2    3.77    0.42
  -5   2   2    3.19    0.55
  -5   2   2    4.10    0.49
   5   2  -2    4.56    0.63
   5   2  -2    4.40    0.48
  -4  -2   2   21.29    0.78
  -4  -2   2   22.28    1.10
   4  -2  -2   22.66    0.79
   4  -2  -2   21.20    1.01
  -4   2   2   21.40    1.04
  -4   2   2   23.92    0.92
   4   2  -2   22.54    0.89
   3  -2  -2    0.37    0.22
  -3  -2   2    0.10    0.15
   3  -2  -2    0.38    0.15
  -3  -2   2    0.15    0.12
  -3  -2   2    0.36    0.20
   3   2  -2    0.41    0.17
  -3   2   2    0.36    0.17
  -3   2   2    0.37    0.20
   2  -2  -2    0.15    0.18
  -2  -2   2    0.01    0.09
  -2  -2   2   -0.03    0.06
   2  -2  -2    0.16    0.13
  -2  -2   2   -0.03    0.15
   2   2  -2    0.16    0.15
  -2   2   2    0.12    0.14
  -2   2   2    0.03    0.13
   1  -2  -2   67.42    1.64
  -1  -2   2   67.85    1.61
   1  -2  -2   68.13    1.61
  -1   2   2   65.37    1.65
   1   2  -2   64.90    1.66
   1   2  -2   67.00    1.49
  -1   2   2   67.30    1.57
   0  -2   2    9.84    0.31
   0  -2  -2    9.80    0.36
   0  -2   2    9.50    0.43
   0   2   2    9.85    0.34
   0   2   2    9.59    0.42
   0   2  -2    9.17    0.38
   0   2  -2    9.24    0.41
   1  -2   2   11.60    0.47
  -1  -2  -2   11.24    0.51
   1  -2   2   11.26    0.49
  -1  -2  -2   10.66    0.46
  -1  -2  -2   11.31    0.46
  -1   2  -2   10.18    0.50
  -1   2  -2   10.66    0.40
  -2  -2  -2   20.96    0.82
  -2  -2  -2   21.79    0.84
   2  -2   2   22.38    0.84
   2  -2   2   22.61    0.66
  -2  -2  -2   21.74    0.80
  -2  -2  -2   22.84    0.82
  -2   2  -2   22.93    0.80
  -2   2  -2   22.50    0.82
  -3  -2  -2    4.99    0.48
   3  -2   2    5.04    0.54
  -3  -2  -2    6.02    0.57
   3  -2   2    5.02    0.23
  -3  -2  -2    4.99    0.45
  -3   2  -2    5.24    0.51
   3   2   2    5.68    0.52
  -3   2  -2    4.61    0.47
   4  -2   2   -0.23    0.20
  -4  -2  -2    0.16    0.19
  -4  -2  -2   -0.04    0.17
  -4   2  -2    0.49    0.22
   4   2   2   -0.13    0.17
  -4   2  -2   -0.16    0.19
   4   2   2   -0.14    0.13
   5  -2   2    7.67    0.81
  -5  -2  -2    7.60    0.81
  -5  -2  -2    8.59    0.65
   5   2   2   10.01    0.90
  -5   2  -2    8.13    0.82
   5   2   2    8.46    0.49
  -5   2  -2    6.92    0.71
  -6  -2  -2    2.18    0.45
   6  -2   2    1.46    0.50
  -6  -2  -2    1.89    0.50
  -6   2  -2    3.10    0.54
  -6   2  -2    3.06    0.59
   6   2   2    4.01    0.67
  -7  -2  -2    0.26    0.29
  -7  -2  -2    0.61    0.36
   7  -2   2   -0.25    0.33
   7   2   2    0.58    0.44
  -7   2  -2    0.69    0.41
  -7   2  -2    0.18    0.31
  -8  -2  -2    1.95    0.60
   8  -2   2    2.10    0.66
   8   2   2    2.18    0.69
  -8   2  -2    3.26    0.63
  -8   2  -2    1.50    0.51
  -9  -2  -2    1.20    0.56
   9  -2   2    1.86    0.76
   9   2   2    1.38    0.62
  -9   2  -2    1.83    0.68
   9  -3  -2    0.19    0.53
  -9  -3   2   -0.08    0.37
  -9   3   2    0.13    0.42
   9   3  -2   -0.49    0.46
   8  -3  -2    2.12    0.65
  -8  -3   2    0.40    0.45
  -8   3   2    1.81    0.62
   8   3  -2    2.60    0.72
  -8   3   2    1.92    0.51
   7  -3  -2    0.41    0.41
  -7  -3   2   -0.34    0.26
  -7   3   2    0.17    0.26
   7   3  -2    0.19    0.38
  -7   3   2    0.20    0.37
  -6  -3   2    2.85    0.60
   6  -3  -2    2.75    0.59
  -6   3   2    3.92    0.56
   6   3  -2    2.43    0.55
  -6   3   2    2.73    0.57
   6   3  -2    3.35    0.48
  -5  -3   2   35.84    1.18
  -5  -3   2   36.68    1.58
   5  -3  -2   35.22    1.14
   5  -3  -2   31.84    1.45
  -5   3   2   35.24    1.35
   5   3  -2   35.20    1.31
  -5   3   2   34.14    1.50
  -4  -3   2    0.89    0.30
  -4  -3   2    0.67    0.28
   4  -3  -2    0.88    0.34
  -4  -3   2    0.82    0.20
   4  -3  -2    0.81    0.21
  -4   3   2    0.93    0.27
  -4   3   2    0.58    0.27
   4   3  -2    0.36    0.20
   3  -3  -2   46.04    1.29
   3  -3  -2   44.73    1.46
  -3  -3   2   43.08    1.46
  -3  -3   2   43.07    1.55
  -3  -3   2   41.41    1.18
  -3   3   2   42.02    1.39
   3   3  -2   43.47    1.39
  -3   3   2   42.30    1.37
  -2  -3   2  350.52    7.51
   2  -3  -2  355.15    7.57
   2  -3  -2  353.62    7.48
   2   3  -2  351.48    7.32
  -2   3   2  353.23    7.43
   2   3  -2  350.09    7.57
  -2   3   2  352.29    7.58
   1  -3  -2  129.42    3.01
   1  -3  -2  129.26    2.93
  -1  -3   2  125.56    3.12
  -1  -3   2  131.66    2.86
   1   3  -2  128.21    2.85
  -1   3   2  130.81    2.79
  -1   3   2  126.82    3.02
   1   3  -2  126.37    3.02
   0  -3   2  156.35    3.65
   0  -3  -2  159.12    3.46
   0  -3   2  160.92    3.23
   0  -3  -2  145.30    3.58
   0   3   2  157.26    3.27
   0   3   2  158.00    3.54
   0   3  -2  155.06    3.47
  -1  -3  -2   42.76    1.31
  -1  -3  -2   40.92    1.31
   1  -3   2   43.26    1.02
   1  -3   2   41.50    1.26
  -1  -3  -2   42.69    1.24
  -1  -3  -2   41.68    1.12
  -1   3  -2   42.35    1.23
   2  -3   2   15.96    0.63
  -2  -3  -2   15.84    0.73
  -2  -3  -2   15.00    0.70
  -2  -3  -2   15.35    0.75
  -2  -3  -2   15.53    0.68
  -2   3  -2   14.90    0.60
  -3  -3  -2    0.62    0.24
  -3  -3  -2    0.46    0.21
  -3  -3  -2    0.91    0.26
  -3  -3  -2    0.25    0.19
   3  -3   2    0.37    0.15
   3  -3   2    0.74    0.28
  -3   3  -2    0.35    0.20
  -3   3  -2    0.15    0.17
  -4  -3  -2    2.23    0.42
   4  -3   2    3.19    0.50
  -4  -3  -2    1.79    0.35
   4  -3   2    2.25    0.23
   4   3   2    2.09    0.32
  -4   3  -2    2.88    0.45
   4   3   2    2.18    0.42
  -4   3  -2    2.67    0.46
   5  -3   2    3.66    0.62
  -5  -3  -2    4.73    0.58
  -5  -3  -2    3.49    0.57
   5   3   2    4.66    0.48
  -5   3  -2    4.55    0.61
   5   3   2    4.82    0.63
  -5   3  -2    3.97    0.58
  -6  -3  -2    6.02    0.81
   6  -3   2    6.10    0.81
  -6  -3  -2    5.87    0.70
   6   3   2    7.85    0.93
  -6   3  -2    5.82    0.77
  -6   3  -2    5.02    0.68
   7  -3   2    3.86    0.77
  -7  -3  -2    4.16    0.76
  -7  -3  -2    3.58    0.62
  -7   3  -2    3.59    0.64
  -7   3  -2    4.47    0.74
   7   3   2    2.51    0.63
  -8  -3  -2    0.58    0.45
   8  -3   2    0.76    0.55
  -8   3  -2    0.86    0.43
  -8   3  -2    0.50    0.44
   8   3   2   -0.12    0.46
   9  -3   2    0.43    0.58
  -9  -3  -2    0.48    0.50
  -9   3  -2    1.47    0.55
  -9   3  -2    1.29    0.57
   9   3   2    2.71    0.79
   9  -4  -2    2.96    0.82
  -9  -4   2    3.58    0.90
   9   4  -2    3.06    0.85
  -9   4   2    0.83    0.52
   8  -4  -2    2.39    0.70
  -8  -4   2    3.06    0.73
  -8   4   2    3.24    0.63
   8   4  -2    4.26    0.87
  -8   4   2    3.03    0.71
   7  -4  -2    4.04    0.77
  -7  -4   2    3.74    0.73
  -7   4   2    4.26    0.67
   7   4  -2    3.47    0.70
  -7   4   2    4.22    0.75
   6  -4  -2    2.09    0.54
  -6  -4   2    2.10    0.55
   6   4  -2    2.81    0.47
   6   4  -2    1.74    0.54
  -6   4   2    2.34    0.55
  -6   4   2    2.27    0.48
  -5  -4   2    6.73    0.80
  -5  -4   2    6.32    0.78
  -5  -4   2    6.87    0.51
   5  -4  -2    6.34    0.78
   5  -4  -2    7.39    0.51
  -5   4   2    6.28    0.73
   5   4  -2    7.07    0.68
  -5   4   2    7.95    0.75
  -4  -4   2   10.33    0.57
   4  -4  -2   11.87    0.63
   4  -4  -2   11.82    0.79
  -4  -4   2   10.29    0.77
  -4  -4   2   10.25    0.79
  -4   4   2   12.45    0.76
   4   4  -2    9.76    0.67
  -4   4   2   11.01    0.72
  -3  -4   2   86.36    2.53
   3  -4  -2   83.93    2.23
   3  -4  -2   83.66    2.36
  -3  -4   2   83.24    2.34
  -3   4   2   81.36    2.31
   3   4  -2   84.98    2.35
  -3   4   2   85.91    2.25
   3   4  -2   80.86    2.03
   2  -4  -2   20.48    0.85
  -2  -4   2   19.82    0.97
  -2  -4   2   20.50    0.83
   2  -4  -2   20.99    0.86
   2   4  -2   19.39    0.87
   2   4  -2   19.73    0.70
  -2   4   2   21.35    0.76
  -2   4   2   21.22    0.88
  -1  -4   2   30.26    0.88
   1  -4  -2   29.76    0.99
   1  -4  -2   29.99    1.10
   1   4  -2   27.64    0.91
  -1   4   2   31.25    0.82
   0  -4  -2   76.72    2.01
   0  -4   2   77.66    2.13
   0  -4  -2   79.28    2.19
   0  -4   2   77.06    2.20
   0  -4   2   81.29    1.69
   0   4  -2   77.93    2.01
   0   4   2   78.38    2.08
   0   4   2   80.16    1.74
   1  -4   2    3.40    0.42
  -1  -4  -2    2.94    0.37
   1  -4   2    3.30    0.19
   1  -4   2    4.08    0.44
  -1  -4  -2    3.30    0.43
   1   4   2    3.84    0.41
  -1   4  -2    3.35    0.39
   2  -4   2    2.57    0.37
  -2  -4  -2    2.96    0.36
   2  -4   2    3.19    0.39
  -2  -4  -2    3.10    0.42
  -2  -4  -2    3.68    0.45
  -2  -4  -2    2.43    0.41
  -2   4  -2    3.17    0.40
  -2   4  -2    2.95    0.29
  -3  -4  -2   -0.08    0.15
   3  -4   2    0.05    0.16
  -3  -4  -2   -0.07    0.19
  -3  -4  -2   -0.11    0.15
  -3  -4  -2   -0.08    0.16
   3  -4   2    0.13    0.18
  -3   4  -2   -0.09    0.17
  -3   4  -2   -0.02    0.15
   4  -4   2   10.44    0.54
  -4  -4  -2    9.84    0.71
  -4  -4  -2    9.92    0.72
  -4  -4  -2   10.98    0.71
  -4   4  -2   11.53    0.71
  -4   4  -2   10.62    0.75
  -5  -4  -2   21.32    1.07
  -5  -4  -2   21.79    1.20
   5   4   2   23.61    1.23
   5   4   2   21.09    0.98
  -5   4  -2   23.10    1.17
  -5   4  -2   23.42    1.15
  -6  -4  -2    1.60    0.47
  -6  -4  -2    1.52    0.42
  -6   4  -2    1.54    0.42
  -6   4  -2    1.39    0.44
   6   4   2    2.01    0.50
   7  -4   2    0.55    0.42
  -7  -4  -2    0.65    0.42
  -7   4  -2    0.94    0.43
  -7   4  -2    0.24    0.36
   7   4   2    1.27    0.53
  -8  -4  -2    1.65    0.59
   8  -4   2    0.33    0.48
  -8   4  -2    1.50    0.52
  -8   4  -2    0.82    0.46
   8   4   2    1.23    0.62
   9  -4   2   -0.62    0.40
  -9  -4  -2    0.41    0.47
  -9   4  -2    0.14    0.42
   9   4   2    0.10    0.51
  -9   4  -2    0.17    0.42
   8  -5  -2    0.09    0.44
  -8  -5   2   -0.06    0.38
  -8   5   2    0.30    0.36
   8   5  -2   -0.02    0.46
  -8   5   2    0.12    0.37
   7  -5  -2   -0.13    0.37
  -7  -5   2   -0.05    0.35
   7   5  -2    0.76    0.48
  -7   5   2   -0.21    0.32
  -7   5   2    0.39    0.37
   6  -5  -2   -0.19    0.34
  -6  -5   2   -0.08    0.29
  -6   5   2    0.50    0.34
  -6   5   2    0.26    0.29
   6   5  -2   -0.20    0.24
   5  -5  -2    1.51    0.34
   5  -5  -2    1.57    0.46
  -5  -5   2    1.44    0.43
  -5  -5   2    0.91    0.38
  -5   5   2    0.93    0.34
  -5   5   2    1.73    0.42
   5   5  -2    1.34    0.37
  -4  -5   2   -0.26    0.20
  -4  -5   2    0.07    0.25
   4  -5  -2    0.09    0.19
   4  -5  -2    0.39    0.32
  -4   5   2   -0.13    0.17
  -4   5   2    0.31    0.27
   4   5  -2    0.01    0.14
   4   5  -2    0.41    0.24
   3  -5  -2    0.20    0.19
   3  -5  -2    0.01    0.21
  -3  -5   2    0.05    0.19
  -3  -5   2   -0.03    0.18
   3   5  -2    0.09    0.20
  -3   5   2    0.17    0.20
   3   5  -2    0.30    0.15
  -3   5   2    0.24    0.18
   2  -5  -2   38.21    1.38
  -2  -5   2   39.39    1.52
   2  -5  -2   39.79    1.33
  -2  -5   2   39.02    1.23
  -2   5   2   35.67    1.09
   2   5  -2   38.12    1.40
   2   5  -2   37.12    1.17
  -2   5   2   38.37    1.37
  -1  -5   2   49.25    1.28
   1  -5  -2   48.88    1.51
   1  -5  -2   49.13    1.66
  -1  -5   2   47.19    1.67
  -1   5   2   47.94    1.56
   1   5  -2   49.68    1.44
  -1   5   2   51.82    1.20
   0  -5  -2    0.62    0.26
   0  -5  -2    1.19    0.27
   0  -5   2    1.37    0.30
   0  -5   2    1.37    0.34
   0   5   2    0.96    0.26
   0   5   2    1.34    0.14
   0   5  -2    2.16    0.33
  -1  -5  -2    2.85    0.45
  -1  -5  -2    1.86    0.35
   1  -5   2    1.78    0.37
   1  -5   2    1.79    0.33
  -1   5  -2    1.77    0.32
   1   5   2    1.69    0.22
   1   5   2    1.81    0.32
  -2  -5  -2   46.10    1.59
   2  -5   2   44.92    1.56
  -2  -5  -2   47.05    1.39
  -2  -5  -2   46.76    1.71
   2  -5   2   45.27    1.54
  -2   5  -2   45.97    1.55
  -3  -5  -2    0.88    0.30
  -3  -5  -2    0.80    0.29
  -3  -5  -2    1.14    0.30
  -3  -5  -2    0.55    0.27
   3  -5   2    1.22    0.30
   3  -5   2    0.89    0.30
  -3   5  -2    0.20    0.18
  -3   5  -2    0.52    0.28
  -4  -5  -2    1.66    0.38
  -4  -5  -2    0.78    0.31
  -4  -5  -2    0.50    0.29
  -4  -5  -2    0.96    0.32
   4  -5   2    0.70    0.35
   4  -5   2    0.90    0.26
  -4   5  -2    1.33    0.38
  -4   5  -2    0.83    0.26
  -5  -5  -2    6.82    0.74
  -5  -5  -2    6.71    0.79
  -5  -5  -2    5.97    0.75
   5  -5   2    5.20    0.76
  -5   5  -2    6.30    0.70
   5   5   2    6.08    0.66
  -5   5  -2    7.87    0.85
   6  -5   2    6.18    0.84
  -6  -5  -2    4.69    0.69
  -6  -5  -2    5.47    0.78
  -6   5  -2    5.06    0.70
   6   5   2    4.20    0.57
  -6   5  -2    5.72    0.77
   6   5   2    4.58    0.74
  -7  -5  -2    0.52    0.46
   7  -5   2    0.73    0.47
  -7   5  -2    1.14    0.46
   7   5   2   -0.02    0.35
  -7   5  -2    0.53    0.38
   8  -5   2    0.03    0.31
  -8  -5  -2   -0.10    0.32
  -8   5  -2   -0.11    0.35
   8   5   2   -0.24    0.38
  -8   5  -2    0.12    0.38
  -8  -6   2   -0.05    0.41
   8  -6  -2   -0.02    0.43
   8   6  -2    0.06    0.47
  -8   6   2    0.49    0.38
  -7  -6   2    2.63    0.64
   7  -6  -2    4.17    0.78
  -7   6   2    3.60    0.69
   7   6  -2    3.02    0.69
  -7   6   2    2.04    0.55
   6  -6  -2    0.73    0.43
  -6  -6   2    0.35    0.33
  -6  -6   2    0.15    0.33
   6   6  -2    0.78    0.36
  -6   6   2    0.53    0.32
  -6   6   2    0.55    0.39
  -5  -6   2    6.73    0.87
  -5  -6   2    6.55    0.81
   5  -6  -2    6.56    0.68
   5  -6  -2    5.39    0.74
  -5   6   2    7.28    0.83
   5   6  -2    5.22    0.68
  -5   6   2    6.85    0.74
   4  -6  -2    0.07    0.23
   4  -6  -2    0.01    0.29
  -4  -6   2    0.02    0.25
  -4  -6   2    0.68    0.33
  -4   6   2    0.01    0.19
   4   6  -2   -0.10    0.22
   4   6  -2    0.23    0.18
  -4   6   2   -0.24    0.20
  -3  -6   2   -0.04    0.19
   3  -6  -2   -0.19    0.18
  -3  -6   2    0.48    0.27
   3  -6  -2   -0.27    0.18
   3   6  -2    0.12    0.25
  -3   6   2    0.62    0.28
   3   6  -2   -0.12    0.14
  -3   6   2    0.07    0.16
  -2  -6   2    3.94    0.58
  -2  -6   2    4.08    0.43
   2  -6  -2    3.61    0.47
   2  -6  -2    3.60    0.52
  -2   6   2    3.09    0.47
   2   6  -2    2.73    0.36
  -2   6   2    3.96    0.33
  -1  -6   2    1.32    0.33
  -1  -6   2    0.92    0.34
   1  -6  -2    0.84    0.30
   1  -6  -2    1.09    0.28
  -1  -6   2    1.01    0.17
  -1   6   2    1.53    0.34
   1   6  -2    0.57    0.22
  -1   6   2    1.01    0.13
   0  -6   2   15.48    0.94
   0  -6  -2   13.34    0.87
   0  -6   2   15.32    0.87
   0  -6  -2   13.94    0.77
   0   6  -2   14.44    0.76
   0   6   2   15.85    0.81
   0   6   2   14.81    0.44
   1  -6   2    8.09    0.78
  -1  -6  -2    8.27    0.82
   1  -6   2    9.06    0.65
  -1  -6  -2    7.97    0.61
   1   6   2    8.03    0.39
   1   6   2    7.78    0.57
  -1   6  -2    8.38    0.60
   2  -6   2   12.44    0.80
   2  -6   2   11.67    0.76
  -2  -6  -2   10.91    0.74
  -2  -6  -2   12.83    0.62
  -2  -6  -2   11.53    0.86
   2  -6   2   12.68    0.45
  -2   6  -2   12.02    0.77
   2   6   2   10.56    0.68
   3  -6   2    0.71    0.33
  -3  -6  -2    0.69    0.26
   3  -6   2    0.95    0.31
  -3  -6  -2    0.60    0.34
  -3  -6  -2    0.63    0.31
  -3   6  -2    0.82    0.21
  -3   6  -2   -0.04    0.12
  -4  -6  -2    1.27    0.36
  -4  -6  -2    1.97    0.45
  -4  -6  -2    0.85    0.33
  -4  -6  -2    1.60    0.47
   4  -6   2    2.58    0.42
   4  -6   2    0.80    0.35
  -4   6  -2    0.86    0.28
  -4   6  -2    0.96    0.35
  -5  -6  -2    3.78    0.62
  -5  -6  -2    4.59    0.66
  -5  -6  -2    3.95    0.64
   5  -6   2    5.06    0.74
   5   6   2    4.57    0.62
  -5   6  -2    4.86    0.61
  -5   6  -2    4.36    0.68
   6  -6   2    0.30    0.37
  -6  -6  -2   -0.12    0.28
  -6  -6  -2    0.05    0.31
   6   6   2   -0.13    0.24
  -6   6  -2    0.24    0.30
   6   6   2    0.03    0.28
  -6   6  -2   -0.16    0.29
  -7  -6  -2    0.58    0.42
   7  -6   2    1.38    0.52
   7   6   2    0.79    0.46
  -7   6  -2    1.53    0.51
  -7   6  -2    0.49    0.39
  -8  -6  -2    3.43    0.74
   8  -6   2    2.21    0.70
   8   6   2    2.05    0.64
  -8   6  -2    3.36    0.74
  -8  -7   2    1.84    0.68
   8  -7  -2    1.44    0.59
  -8   7   2    1.77    0.63
   8   7  -2    2.30    0.72
  -7  -7   2    0.33    0.41
   7  -7  -2    1.95    0.58
   7   7  -2    1.16    0.48
  -7   7   2    1.34    0.51
  -6  -7   2    4.48    0.75
   6  -7  -2    4.09    0.72
  -6  -7   2    5.06    0.83
   6   7  -2    4.39    0.70
  -6   7   2    4.72    0.76
   5  -7  -2    6.34    0.81
   5  -7  -2    6.42    0.74
  -5  -7   2    4.96    0.72
  -5  -7   2    6.79    0.90
  -5   7   2    7.66    0.90
   5   7  -2    7.13    0.83
   4  -7  -2   -0.12    0.22
  -4  -7   2    0.05    0.26
   4  -7  -2   -0.18    0.22
  -4  -7   2    0.20    0.27
   4   7  -2    0.28    0.31
   4   7  -2   -0.04    0.18
  -4   7   2   -0.08    0.26
  -3  -7   2    7.90    0.90
   3  -7  -2    7.64    0.80
   3  -7  -2    7.79    0.77
  -3  -7   2    7.27    0.67
  -3   7   2    9.09    0.87
   3   7  -2    8.28    0.57
   3   7  -2    7.33    0.81
  -2  -7   2    0.64    0.33
  -2  -7   2    0.40    0.19
   2  -7  -2    0.04    0.24
   2  -7  -2    0.60    0.26
  -2   7   2    0.05    0.13
   2   7  -2    0.45    0.22
   1  -7  -2    0.95    0.35
  -1  -7   2    0.57    0.34
  -1  -7   2    1.07    0.36
   1  -7  -2    0.82    0.27
  -1  -7   2    0.89    0.15
   1   7  -2    0.87    0.28
  -1   7   2    0.88    0.31
   0  -7  -2    0.43    0.26
   0  -7  -2    0.09    0.24
   0  -7   2    1.14    0.36
   0  -7   2    0.61    0.32
   0   7   2    0.33    0.25
   0   7  -2    0.07    0.22
  -1  -7  -2    0.08    0.21
   1  -7   2   -0.11    0.23
  -1  -7  -2    0.34    0.28
   1  -7   2    0.02    0.19
  -1   7  -2    0.38    0.26
   1   7   2    0.44    0.25
   1   7   2    0.43    0.14
   2  -7   2    0.26    0.26
  -2  -7  -2    0.07    0.24
   2  -7   2    0.50    0.29
  -2  -7  -2    0.45    0.28
  -2   7  -2    0.11    0.23
   2   7   2    0.76    0.28
   3  -7   2   39.60    1.64
  -3  -7  -2   40.70    1.86
   3  -7   2   42.23    1.70
  -3  -7  -2   42.87    1.44
  -3  -7  -2   42.32    1.75
  -3   7  -2   41.87    1.68
   3   7   2   41.32    1.54
   4  -7   2    5.17    0.65
  -4  -7  -2    6.16    0.85
  -4  -7  -2    6.13    0.68
   4  -7   2    4.94    0.72
  -4  -7  -2    5.49    0.76
  -4   7  -2    4.74    0.71
   4   7   2    4.96    0.62
  -5  -7  -2    0.69    0.39
   5  -7   2    1.28    0.42
  -5  -7  -2    0.78    0.36
   5   7   2    0.00    0.25
  -5   7  -2    1.31    0.45
   6  -7   2    2.08    0.55
  -6  -7  -2    1.87    0.52
  -6   7  -2    1.33    0.52
   6   7   2    2.50    0.56
   7  -7   2    0.50    0.45
  -7  -7  -2   -0.11    0.35
  -7   7  -2   -0.27    0.28
   7   7   2    0.69    0.43
   8  -7   2    1.82    0.61
  -8  -7  -2    1.83    0.65
   8   7   2    2.70    0.74
  -8   7  -2    0.96    0.54
  -7  -8   2   -0.13    0.38
   7  -8  -2    0.24    0.37
  -7  -8   2    0.15    0.37
   7   8  -2   -0.83    0.31
  -7   8   2    0.45    0.41
   6  -8  -2    0.00    0.33
  -6  -8   2    0.05    0.33
  -6  -8   2   -0.08    0.33
   6   8  -2   -0.05    0.34
  -6   8   2    0.22    0.36
  -5  -8   2    0.84    0.43
   5  -8  -2    0.52    0.36
  -5  -8   2   -0.24    0.26
   5   8  -2    0.47    0.38
  -5   8   2   -0.45    0.27
   4  -8  -2    5.90    0.75
  -4  -8   2    7.62    0.97
  -4  -8   2    5.78    0.68
   4  -8  -2    4.72    0.71
   4   8  -2    6.02    0.81
  -4   8   2    6.43    0.83
  -3  -8   2    0.13    0.29
   3  -8  -2    0.12    0.29
   3  -8  -2    0.25    0.26
  -3  -8   2    0.02    0.20
  -3   8   2    0.38    0.30
   3   8  -2    0.07    0.18
   3   8  -2    0.23    0.34
  -2  -8   2    0.57    0.38
   2  -8  -2    1.63    0.46
   2  -8  -2    0.48    0.27
   2   8  -2    1.09    0.32
  -2   8   2    1.85    0.46
  -1  -8   2    0.13    0.31
  -1  -8   2    0.00    0.26
   1  -8  -2    0.06    0.21
   1  -8  -2   -0.02    0.25
   1   8  -2    0.56    0.27
  -1   8   2    0.28    0.27
   0  -8   2    2.00    0.46
   0  -8  -2    3.33    0.63
   0  -8  -2    2.53    0.48
   0  -8   2    2.22    0.54
   0   8   2    3.32    0.54
   0   8  -2    2.84    0.49
  -1  -8  -2   25.77    1.48
   1  -8   2   28.63    1.36
   1  -8   2   27.96    1.49
  -1   8  -2   29.16    1.32
   1   8   2   29.04    1.29
  -2  -8  -2    3.85    0.64
   2  -8   2    2.57    0.55
  -2  -8  -2    4.02    0.70
   2  -8   2    4.36    0.62
  -2   8  -2    4.05    0.61
   2   8   2    3.42    0.53
  -3  -8  -2    4.17    0.51
   3  -8   2    5.06    0.71
  -3  -8  -2    5.11    0.83
   3  -8   2    5.06    0.70
  -3  -8  -2    5.83    0.78
   3   8   2    5.57    0.67
  -3   8  -2    4.04    0.64
  -4  -8  -2    2.63    0.64
   4  -8   2    3.58    0.62
  -4  -8  -2    4.40    0.70
  -4  -8  -2    3.59    0.54
   4  -8   2    4.09    0.68
   4   8   2    3.27    0.53
  -4   8  -2    5.13    0.76
  -5  -8  -2    2.07    0.49
  -5  -8  -2    1.82    0.51
   5  -8   2    1.96    0.52
  -5   8  -2    1.01    0.43
   5   8   2    0.98    0.37
   5   8   2    1.69    0.49
  -6  -8  -2    0.45    0.37
  -6  -8  -2    1.05    0.48
   6  -8   2    0.16    0.36
  -6   8  -2    0.74    0.44
   6   8   2    0.48    0.36
  -7  -8  -2    0.90    0.49
   7  -8   2    0.94    0.48
   7   8   2    1.66    0.57
  -7   8  -2    1.99    0.64
  -7  -9   2   -0.65    0.34
   7  -9  -2    0.13    0.38
  -7   9   2    0.23    0.44
   7   9  -2   -0.20    0.40
  -6  -9   2    3.10    0.73
   6  -9  -2    2.57    0.62
   6   9  -2    2.04    0.59
  -6   9   2    3.72    0.76
   5  -9  -2    9.70    1.07
  -5  -9   2    9.45    1.17
  -5   9   2    8.98    1.05
   5   9  -2    7.07    0.94
   4  -9  -2    0.11    0.35
  -4  -9   2    0.53    0.36
   4  -9  -2    0.13    0.29
  -4   9   2    0.33    0.35
   4   9  -2    0.35    0.35
   3  -9  -2    1.45    0.42
  -3  -9   2    1.32    0.50
   3  -9  -2    1.14    0.46
   3   9  -2    2.27    0.55
  -3   9   2    1.42    0.43
   3   9  -2    1.53    0.38
  -2  -9   2    4.37    0.75
   2  -9  -2    3.32    0.66
   2  -9  -2    4.29    0.64
   2   9  -2    4.99    0.64
  -2   9   2    6.15    0.82
  -1  -9   2    2.39    0.54
  -1  -9   2    2.77    0.65
   1  -9  -2    4.28    0.74
   1  -9  -2    2.64    0.51
   1   9  -2    2.51    0.50
  -1   9   2    1.98    0.48
   0  -9  -2   25.13    1.51
   0  -9  -2   25.48    1.34
   0  -9   2   25.69    1.42
   0  -9   2   26.93    1.56
   0   9  -2   24.98    1.26
   0   9   2   26.47    1.33
   1  -9   2   38.34    1.89
   1  -9   2   39.51    1.77
  -1  -9  -2   37.10    1.72
   1   9   2   43.06    1.71
  -1   9  -2   43.13    1.74
  -2  -9  -2   12.89    1.31
   2  -9   2   11.84    1.09
  -2  -9  -2   10.27    1.04
   2  -9   2   11.12    1.13
   2   9   2   11.59    0.86
  -2   9  -2   13.13    0.96
   3  -9   2    1.90    0.55
  -3  -9  -2    1.62    0.57
   3  -9   2    1.79    0.46
  -3  -9  -2    2.34    0.56
   3   9   2    2.37    0.49
  -3   9  -2    2.11    0.54
  -4  -9  -2   -0.12    0.39
   4  -9   2    0.14    0.29
  -4  -9  -2    0.27    0.34
   4   9   2    0.43    0.29
  -4   9  -2    0.07    0.21
   5  -9   2    1.81    0.55
  -5  -9  -2    1.48    0.53
  -5   9  -2    0.78    0.41
   5   9   2    2.06    0.56
   6  -9   2    0.28    0.36
  -6  -9  -2   -0.12    0.37
   6   9   2    0.00    0.36
  -6   9  -2   -0.30    0.30
   7  -9   2    0.05    0.41
  -7   9  -2    0.38    0.43
  -6 -10   2    1.25    0.62
   6 -10  -2    1.02    0.51
   6  10  -2    1.26    0.53
  -6  10   2    1.52    0.58
  -5 -10   2    0.63    0.47
   5 -10  -2    1.56    0.50
   5  10  -2    0.96    0.46
  -5  10   2    0.38    0.42
  -4 -10   2    3.49    0.78
   4 -10  -2    3.91    0.75
   4 -10  -2    2.25    0.55
   4  10  -2    4.96    0.86
  -4  10   2    3.78    0.72
  -3 -10   2    1.65    0.58
   3 -10  -2    3.00    0.70
   3 -10  -2    1.44    0.44
   3  10  -2    1.61    0.52
  -2 -10   2    0.06    0.30
   2 -10  -2    0.12    0.33
   2 -10  -2   -0.24    0.22
   2  10  -2   -0.12    0.23
  -2  10   2    0.07    0.29
   2  10  -2    0.21    0.21
  -1 -10   2    9.60    1.18
   1 -10  -2    8.54    0.93
  -1 -10   2    9.07    1.08
   1 -10  -2    7.58    1.06
  -1  10   2   10.41    1.03
   1  10  -2    8.54    0.89
   0 -10   2   11.46    1.25
   0 -10  -2   10.72    1.06
   0 -10   2   10.29    1.12
   0 -10  -2    9.40    1.15
   0  10   2   11.89    1.12
   0  10  -2   11.96    0.90
  -1 -10  -2    0.28    0.32
   1 -10   2   -0.10    0.35
  -1 -10  -2   -0.13    0.22
   1 -10   2    0.52    0.35
  -1  10  -2    0.38    0.35
   1  10   2    0.35    0.33
   2 -10   2    1.87    0.51
  -2 -10  -2    1.59    0.51
  -2 -10  -2    2.55    0.68
   2 -10   2    1.68    0.57
  -2  10  -2    2.04    0.54
   2  10   2    1.42    0.44
   3 -10   2    6.18    0.90
  -3 -10  -2    4.64    0.79
  -3 -10  -2    4.75    0.88
   3 -10   2    7.41    0.95
   3  10   2    5.27    0.75
  -3  10  -2    5.59    0.83
  -4 -10  -2    0.14    0.39
   4 -10   2    0.49    0.38
  -4  10  -2    0.91    0.44
   4  10   2   -0.12    0.29
   5 -10   2    0.84    0.46
  -5 -10  -2    0.28    0.41
   5  10   2    1.09    0.49
  -5  10  -2    1.17    0.50
   6 -10   2    0.19    0.37
  -6 -10  -2   -0.08    0.42
   6  10   2   -0.23    0.36
  -6  10  -2    0.05    0.40
   5 -11  -2    1.68    0.56
  -5 -11   2    1.56    0.67
   5  11  -2    0.56    0.47
  -5  11   2    1.39    0.60
  -4 -11   2    0.30    0.47
   4 -11  -2    0.48    0.51
   4 -11  -2    0.68    0.37
   4  11  -2    1.15    0.55
  -4  11   2    0.69    0.43
   3 -11  -2    1.92    0.63
  -3 -11   2    2.42    0.71
   3 -11  -2    1.73    0.51
  -3  11   2    1.80    0.54
   3  11  -2    1.11    0.48
  -2 -11   2    0.08    0.35
   2 -11  -2    0.83    0.49
   2 -11  -2   -0.08    0.28
   2  11  -2   -0.32    0.31
  -2  11   2    0.15    0.34
   2  11  -2   -0.21    0.29
   1 -11  -2    0.47    0.44
   1 -11  -2    1.17    0.41
  -1 -11   2    0.66    0.44
  -1  11   2   -0.02    0.29
   1  11  -2    0.19    0.32
   0 -11   2    0.61    0.40
   0 -11   2    0.02    0.41
   0 -11  -2    0.53    0.46
   0 -11  -2    0.40    0.36
   0  11   2    0.55    0.39
   0  11  -2    0.32    0.36
   1 -11   2    0.01    0.39
   1 -11   2   -0.32    0.24
  -1 -11  -2    0.15    0.37
  -1 -11  -2    0.31    0.37
  -1  11  -2    0.36    0.38
   1  11   2   -0.40    0.24
  -2 -11  -2    0.28    0.43
  -2 -11  -2    0.14    0.38
   2 -11   2    0.13    0.39
   2 -11   2   -0.11    0.28
   2  11   2    0.55    0.37
  -2  11  -2   -0.08    0.32
   3 -11   2    5.45    0.94
   3 -11   2    5.13    0.82
  -3 -11  -2    4.60    0.95
  -3 -11  -2    3.84    0.78
  -3  11  -2    4.81    0.80
   3  11   2    4.84    0.76
   4 -11   2    0.07    0.36
  -4 -11  -2    0.33    0.41
  -4  11  -2    0.75    0.48
   5 -11   2    0.69    0.46
  -5 -11  -2    0.25    0.46
   5  11   2   -0.17    0.37
  -5  11  -2   -0.46    0.31
   4 -12  -2    0.24    0.39
  -4 -12   2    0.16    0.46
   4 -12  -2    0.14    0.47
   4  12  -2    0.34    0.49
  -4  12   2    0.82    0.47
   3 -12  -2    0.79    0.43
  -3 -12   2    1.04    0.55
   3 -12  -2    0.85    0.56
  -3  12   2   -0.01    0.38
   3  12  -2    0.78    0.51
   2 -12  -2    0.12    0.42
  -2 -12   2    0.06    0.39
   2 -12  -2    0.30    0.36
  -2  12   2    0.03    0.35
   2  12  -2    0.74    0.39
   2  12  -2    0.57    0.44
  -1 -12   2   -0.15    0.39
   1 -12  -2    0.23    0.50
   1 -12  -2    0.19    0.35
  -1  12   2   -0.24    0.29
   1  12  -2   -0.33    0.28
   0 -12   2   -0.17    0.31
   0 -12  -2   -0.09    0.32
   0 -12  -2   -0.05    0.42
   0  12   2    0.21    0.34
   0  12  -2    0.11    0.37
  -1 -12  -2    0.00    0.38
   1 -12   2    0.57    0.37
  -1 -12  -2    0.11    0.48
   1 -12   2    0.39    0.53
  -1  12  -2    0.05    0.36
   1  12   2   -0.18    0.32
  -2 -12  -2    1.21    0.57
  -2 -12  -2   -0.26    0.44
   2 -12   2    0.20    0.52
   2 -12   2    0.46    0.42
  -2  12  -2    0.82    0.51
   2  12   2    0.91    0.46
  -3 -12  -2    0.03    0.50
  -3 -12  -2    0.89    0.50
   3 -12   2    0.82    0.43
   3 -12   2    0.78    0.57
  -3  12  -2    0.41    0.42
   3  12   2    0.44    0.42
   4 -12   2    0.88    0.49
  -4 -12  -2    1.09    0.54
   4  12   2    0.27    0.47
  -4  12  -2    0.00    0.38
   3 -13  -2    0.47    0.45
  -3 -13   2    0.03    0.48
   3 -13  -2    0.21    0.54
  -3  13   2    0.31    0.43
   3  13  -2    0.88    0.56
  -2 -13   2    0.53    0.47
   2 -13  -2    0.42    0.56
   2 -13  -2   -0.35    0.35
   2  13  -2   -0.05    0.41
  -2  13   2    0.18    0.42
   1 -13  -2    0.80    0.51
   1 -13  -2    0.42    0.56
  -1 -13   2    0.23    0.46
   1  13  -2    0.18    0.39
   1  13  -2    0.59    0.50
  -1  13   2    0.33    0.42
   0 -13  -2    0.65    0.65
   0 -13   2    0.81    0.53
   0 -13  -2    0.63    0.47
   0  13  -2    1.19    0.54
   0  13   2    0.01    0.38
   1 -13   2   -0.17    0.41
  -1 -13  -2   -0.16    0.37
  -1 -13  -2    0.02    0.53
   1  13   2   -0.27    0.33
  -1  13  -2    0.24    0.43
  -2 -13  -2    0.13    0.46
  -2 -13  -2    1.04    0.68
   2 -13   2    0.52    0.46
  -2  13  -2    1.07    0.51
   2  13   2    1.02    0.49
   3 -13   2    0.25    0.38
  -3 -13  -2    0.50    0.51
  -9   0   3    0.00    0.39
   9   0  -3   -0.16    0.45
   8   0  -3   -0.16    0.41
  -8   0   3    0.55    0.43
  -7   0   3   -0.03    0.29
   7   0  -3   -0.41    0.31
   6   0  -3   -0.27    0.25
  -6   0   3    0.07    0.19
   6   0  -3    0.02    0.32
  -6   0   3   -0.08    0.23
  -5   0   3    0.15    0.26
   5   0  -3    0.51    0.34
   5   0  -3    0.19    0.25
  -5   0   3    0.02    0.17
   4   0  -3    0.00    0.17
   4   0  -3    0.03    0.20
  -4   0   3   -0.24    0.19
  -4   0   3   -0.05    0.12
   3   0  -3    0.02    0.14
  -3   0   3   -0.12    0.09
  -3   0   3   -0.31    0.13
   3   0  -3   -0.04    0.17
   2   0  -3    0.07    0.15
  -2   0   3    0.17    0.15
  -2   0   3   -0.04    0.08
   2   0  -3    0.15    0.15
  -1   0   3   -0.04    0.09
   1   0  -3    0.02    0.12
  -1   0   3    0.01    0.07
  -1   0   3    0.03    0.07
   0   0   3   -0.25    0.06
   0   0  -3   -0.26    0.10
   0   0  -3   -0.24    0.09
   0   0   3   -0.25    0.04
  -1   0  -3   -0.02    0.09
   1   0   3    0.08    0.09
   1   0   3    0.08    0.11
  -1   0  -3    0.02    0.06
  -2   0  -3   -0.13    0.16
  -2   0  -3   -0.20    0.14
   2   0   3   -0.38    0.13
  -2   0  -3   -0.28    0.07
  -3   0  -3   -0.16    0.16
  -3   0  -3    0.05    0.16
   3   0   3   -0.06    0.18
  -4   0  -3   -0.03    0.18
  -4   0  -3    0.21    0.19
   4   0   3   -0.09    0.19
  -5   0  -3    0.48    0.25
   5   0   3    0.63    0.33
  -5   0  -3    0.10    0.23
  -6   0  -3    0.06    0.24
   6   0   3   -0.28    0.31
  -6   0  -3    0.19    0.27
  -7   0  -3    0.09    0.30
  -7   0  -3    0.03    0.27
   7   0   3    0.18    0.42
   8   0   3    0.14    0.44
  -8   0  -3   -0.24    0.32
  -8   0  -3    0.36    0.40
   9   0   3   -0.66    0.47
  -9   0  -3    0.04    0.45
   9  -1  -3    0.11    0.47
  -9  -1   3    0.32    0.45
   9   1  -3    0.84    0.59
  -9   1   3    0.61    0.49
   8  -1  -3    2.89    0.73
  -8  -1   3    0.34    0.36
  -8   1   3    2.06    0.60
   8   1  -3    2.79    0.73
   7  -1  -3    0.88    0.44
  -7  -1   3    0.09    0.24
  -7   1   3    1.01    0.34
   7   1  -3    1.51    0.54
  -7   1   3    0.75    0.42
  -6  -1   3    1.38    0.42
  -6  -1   3    3.29    0.42
   6  -1  -3    3.47    0.44
   6  -1  -3    3.72    0.65
  -6   1   3    3.60    0.48
   6   1  -3    3.40    0.49
  -6   1   3    3.99    0.70
   6   1  -3    3.87    0.67
  -5  -1   3    6.83    0.48
  -5  -1   3    8.20    0.86
   5  -1  -3    8.11    0.53
   5  -1  -3    9.50    0.87
  -5   1   3    8.31    0.87
  -5   1   3    7.83    0.54
   5   1  -3    7.15    0.61
   5   1  -3    7.98    0.81
  -4  -1   3    6.98    0.39
   4  -1  -3    6.54    0.64
   4  -1  -3    6.56    0.46
  -4  -1   3    6.77    0.70
  -4   1   3    8.03    0.74
   4   1  -3    6.91    0.66
   4   1  -3    6.95    0.49
  -4   1   3    6.29    0.45
  -3  -1   3   14.91    0.49
  -3  -1   3   14.83    0.78
  -3  -1   3   14.77    0.74
   3  -1  -3   14.61    0.71
   3  -1  -3   15.40    0.64
  -3   1   3   14.30    0.58
  -3   1   3   14.65    0.76
   3   1  -3   13.37    0.63
  -2  -1   3  108.75    2.61
   2  -1  -3  105.01    2.52
  -2  -1   3  105.15    2.20
  -2  -1   3  104.72    2.61
   2  -1  -3  107.73    2.49
  -2   1   3  104.87    2.40
   2   1  -3  108.79    2.52
  -2   1   3  106.05    2.58
   1  -1  -3    0.54    0.14
   1  -1  -3    0.41    0.17
  -1  -1   3    0.42    0.16
  -1  -1   3    0.35    0.13
  -1   1   3    0.23    0.12
   1   1  -3    0.53    0.06
  -1   1   3    0.31    0.12
   1   1  -3    0.47    0.15
   0  -1  -3  187.20    4.15
   0  -1   3  192.45    4.08
   0  -1   3  192.68    4.01
   0  -1  -3  193.34    4.08
   0   1   3  190.54    4.03
   0   1  -3  197.99    4.08
   0   1  -3  189.87    4.04
   1  -1   3  347.68    7.11
   1  -1   3  342.76    7.18
  -1  -1  -3  327.90    7.27
  -1  -1  -3  355.29    7.11
   1   1   3  345.75    7.08
  -1   1  -3  338.68    7.23
  -1   1  -3  350.84    7.03
   2  -1   3  125.45    2.96
  -2  -1  -3  121.45    2.96
  -2  -1  -3  131.36    2.81
  -2  -1  -3  127.97    3.00
  -2   1  -3  124.13    2.94
  -2   1  -3  127.88    2.99
   2   1   3  121.51    2.88
   3  -1   3   79.81    2.25
  -3  -1  -3   86.72    2.00
  -3  -1  -3   80.20    2.28
  -3  -1  -3   83.09    2.22
   3   1   3   83.66    2.21
  -3   1  -3   84.52    2.25
  -3   1  -3   85.17    2.29
  -4  -1  -3    0.17    0.17
   4  -1   3    0.06    0.21
  -4  -1  -3    0.06    0.16
  -4   1  -3   -0.10    0.17
   4   1   3    0.01    0.12
   4   1   3   -0.03    0.20
  -4   1  -3    0.29    0.23
   5  -1   3    1.95    0.50
  -5  -1  -3    2.72    0.47
  -5   1  -3    2.08    0.46
   5   1   3    3.83    0.56
  -5   1  -3    2.95    0.49
  -6  -1  -3    0.00    0.16
   6  -1   3    0.20    0.38
  -6  -1  -3    0.25    0.26
  -6   1  -3    0.35    0.30
   6   1   3   -0.12    0.33
  -6   1  -3    0.00    0.25
  -7  -1  -3    3.94    0.64
  -7  -1  -3    1.73    0.52
   7  -1   3    3.32    0.69
   7   1   3    2.35    0.60
  -7   1  -3    1.93    0.53
  -7   1  -3    2.58    0.54
  -8  -1  -3    0.00    0.36
  -8  -1  -3    0.26    0.38
   8  -1   3   -0.23    0.43
   8   1   3   -0.45    0.37
  -8   1  -3    0.23    0.35
  -8   1  -3    0.10    0.34
  -9  -1  -3    0.57    0.47
   9  -1   3   -0.17    0.48
  -9   1  -3   -0.07    0.41
   9   1   3   -0.32    0.48
   9  -2  -3    1.76    0.67
  -9  -2   3    0.93    0.56
   9   2  -3    0.75    0.59
  -9   2   3    1.19    0.57
   8  -2  -3    1.03    0.59
  -8  -2   3    1.87    0.60
   8   2  -3    0.04    0.34
  -8   2   3    1.77    0.61
  -7  -2   3    0.11    0.33
   7  -2  -3    0.53    0.44
  -7   2   3    0.04    0.25
  -7   2   3    0.48    0.41
   7   2  -3    0.00    0.20
   6  -2  -3    6.30    0.82
  -6  -2   3    5.95    0.83
   6   2  -3    6.00    0.62
  -6   2   3    6.65    0.85
  -6   2   3    6.29    0.65
   5  -2  -3    7.51    0.78
   5  -2  -3    7.69    0.50
  -5  -2   3    7.33    0.47
  -5  -2   3    7.82    0.85
   5   2  -3    4.96    0.65
  -5   2   3    7.21    0.80
  -5   2   3    7.24    0.57
   5   2  -3    8.03    0.59
   4  -2  -3    5.84    0.62
   4  -2  -3    5.59    0.42
  -4  -2   3    5.03    0.61
  -4  -2   3    5.21    0.34
   4   2  -3    5.79    0.53
  -4   2   3    5.60    0.62
  -4   2   3    5.70    0.52
   3  -2  -3   22.19    0.81
  -3  -2   3   22.54    0.99
  -3  -2   3   22.31    0.65
  -3  -2   3   22.79    1.00
   3  -2  -3   24.14    0.95
  -3   2   3   23.14    0.84
  -3   2   3   21.71    0.95
   3   2  -3   22.46    0.87
   2  -2  -3   48.37    1.34
  -2  -2   3   49.44    1.52
  -2  -2   3   49.51    1.44
   2  -2  -3   51.16    1.40
  -2   2   3   49.71    1.35
   2   2  -3   49.06    1.08
  -2   2   3   48.48    1.40
   2   2  -3   47.50    1.39
  -1  -2   3   19.00    0.75
   1  -2  -3   19.66    0.62
  -1  -2   3   17.91    0.64
   1  -2  -3   20.12    0.70
   1   2  -3   18.14    0.51
  -1   2   3   19.64    0.63
   1   2  -3   18.96    0.70
  -1   2   3   18.60    0.68
   0  -2  -3  196.26    4.38
   0  -2   3  200.28    4.12
   0  -2  -3  202.10    4.13
   0  -2   3  199.24    4.34
   0   2  -3  198.59    4.27
   0   2  -3  190.61    4.21
   0   2   3  198.59    4.16
  -1  -2  -3    2.66    0.32
   1  -2   3    2.50    0.24
  -1  -2  -3    2.57    0.29
  -1  -2  -3    3.05    0.26
   1  -2   3    2.23    0.28
  -1   2  -3    2.95    0.30
   1   2   3    2.30    0.26
  -1   2  -3    2.41    0.23
  -2  -2  -3   12.81    0.58
  -2  -2  -3   13.24    0.57
  -2  -2  -3   11.78    0.61
   2  -2   3   12.55    0.62
  -2  -2  -3   11.88    0.59
  -2   2  -3   10.99    0.55
  -2   2  -3   12.55    0.40
   3  -2   3   37.24    1.34
  -3  -2  -3   39.84    1.38
  -3  -2  -3   39.02    1.32
  -3  -2  -3   40.41    1.25
   3   2   3   40.36    1.30
  -3   2  -3   38.62    1.32
  -3   2  -3   40.74    1.34
  -4  -2  -3    0.22    0.22
   4  -2   3    0.73    0.31
  -4  -2  -3    0.55    0.24
   4   2   3    0.51    0.18
  -4   2  -3    0.74    0.28
  -4   2  -3    0.59    0.27
   4   2   3    0.26    0.23
  -5  -2  -3   11.80    0.79
   5  -2   3   13.09    0.91
  -5  -2  -3   14.57    0.95
   5   2   3   13.62    0.88
  -5   2  -3   11.81    0.80
   5   2   3   12.26    0.59
  -5   2  -3   12.57    0.88
  -6  -2  -3   27.62    1.29
  -6  -2  -3   27.35    1.43
   6  -2   3   25.87    1.42
  -6   2  -3   26.19    1.29
   6   2   3   26.39    1.39
  -6   2  -3   24.32    1.34
  -7  -2  -3    2.37    0.54
   7  -2   3    2.01    0.60
  -7  -2  -3    1.83    0.53
   7   2   3    2.59    0.61
  -7   2  -3    1.47    0.50
  -7   2  -3    2.60    0.56
   8  -2   3    4.23    0.83
  -8  -2  -3    4.96    0.86
  -8   2  -3    6.55    0.96
  -8   2  -3    5.74    0.82
   8   2   3    4.77    0.88
  -9  -2  -3    1.45    0.57
   9  -2   3    1.69    0.74
   9   2   3    1.10    0.64
  -9   2  -3    1.50    0.61
  -9   2  -3    2.15    0.63
  -9  -3   3    0.32    0.47
   9  -3  -3   -0.09    0.48
  -9   3   3    0.11    0.39
   9   3  -3    0.17    0.57
   8  -3  -3    1.12    0.58
  -8  -3   3    0.70    0.46
  -8   3   3    1.44    0.56
   8   3  -3    0.47    0.51
  -7  -3   3   12.64    1.32
   7  -3  -3   11.98    1.22
  -7   3   3   12.15    1.24
   7   3  -3   10.64    1.18
  -7   3   3   11.93    0.86
  -6  -3   3    8.70    0.98
   6  -3  -3    5.63    0.80
  -6   3   3    7.05    0.74
   6   3  -3    4.94    0.75
   6   3  -3    5.28    0.62
  -6   3   3    6.89    0.85
   5  -3  -3    6.75    0.49
  -5  -3   3    6.67    0.45
   5  -3  -3    8.05    0.83
  -5  -3   3    6.40    0.79
   5   3  -3    7.38    0.68
  -5   3   3    6.61    0.65
  -5   3   3    6.98    0.78
   4  -3  -3    0.26    0.18
  -4  -3   3   -0.05    0.17
   4  -3  -3   -0.08    0.23
  -4  -3   3   -0.12    0.10
  -4  -3   3    0.21    0.23
   4   3  -3   -0.04    0.16
  -4   3   3    0.14    0.18
  -4   3   3   -0.01    0.20
   3  -3  -3    0.29    0.16
   3  -3  -3   -0.06    0.22
  -3  -3   3    0.15    0.15
  -3  -3   3    0.07    0.18
   3   3  -3    0.12    0.15
  -3   3   3    0.08    0.17
  -3   3   3    0.29    0.19
  -2  -3   3    3.71    0.40
   2  -3  -3    4.47    0.43
   2  -3  -3    3.28    0.36
   2   3  -3    3.67    0.41
  -2   3   3    3.18    0.37
  -2   3   3    3.48    0.36
   2   3  -3    3.50    0.23
   1  -3  -3   10.49    0.46
  -1  -3   3   10.75    0.46
   1  -3  -3   10.30    0.54
  -1  -3   3    9.78    0.58
   1   3  -3   10.28    0.41
  -1   3   3   10.58    0.43
  -1   3   3   10.35    0.53
   0  -3  -3   79.58    1.85
   0  -3   3   76.36    2.02
   0  -3   3   78.36    1.73
   0   3  -3   78.56    1.96
   0   3   3   79.18    1.79
   0   3   3   75.52    1.97
   0   3  -3   75.68    1.88
   1  -3   3   69.46    1.58
  -1  -3  -3   66.87    1.87
  -1  -3  -3   68.08    1.85
   1  -3   3   67.24    1.80
  -1  -3  -3   68.85    1.74
  -1   3  -3   64.33    1.75
   1   3   3   64.80    1.66
   2  -3   3    0.46    0.21
  -2  -3  -3    0.42    0.21
  -2  -3  -3    0.70    0.20
  -2  -3  -3    0.46    0.19
  -2  -3  -3    0.10    0.19
  -2   3  -3    0.21    0.14
  -2   3  -3    0.43    0.15
   3  -3   3    8.59    0.61
  -3  -3  -3    7.23    0.53
  -3  -3  -3    8.19    0.59
  -3  -3  -3    8.38    0.58
  -3  -3  -3    9.04    0.59
  -3   3  -3    7.60    0.53
  -3   3  -3    8.08    0.58
   4  -3   3   28.51    1.26
  -4  -3  -3   28.87    1.26
  -4   3  -3   29.69    0.72
  -4   3  -3   31.26    1.26
  -4   3  -3   30.47    1.23
   4   3   3   27.35    1.19
   5  -3   3    1.39    0.46
  -5  -3  -3    2.19    0.44
  -5  -3  -3    1.47    0.40
   5   3   3    2.81    0.38
  -5   3  -3    1.98    0.45
  -5   3  -3    2.14    0.44
   5   3   3    1.76    0.46
  -6  -3  -3    4.55    0.71
  -6  -3  -3    4.47    0.64
   6  -3   3    5.29    0.79
  -6   3  -3    4.17    0.64
  -6   3  -3    4.63    0.67
   6   3   3    3.83    0.68
  -7  -3  -3    1.02    0.43
  -7  -3  -3    2.05    0.52
   7  -3   3    0.88    0.50
   7   3   3    1.82    0.54
  -7   3  -3    1.23    0.44
  -7   3  -3    0.60    0.38
   8  -3   3   -0.08    0.45
  -8  -3  -3    0.46    0.40
   8   3   3   -0.10    0.41
  -8   3  -3    0.52    0.40
  -8   3  -3   -0.34    0.29
  -9  -3  -3    0.42    0.44
   9  -3   3    0.56    0.55
  -9   3  -3    0.16    0.44
  -9   3  -3   -0.26    0.40
   9   3   3    0.77    0.63
   9  -4  -3    1.01    0.61
  -9  -4   3   -0.13    0.42
  -9   4   3    0.37    0.45
   9   4  -3    0.88    0.64
  -8  -4   3    0.38    0.41
   8  -4  -3   -0.45    0.40
  -8   4   3    0.48    0.38
  -8   4   3   -0.58    0.32
   8   4  -3    0.17    0.45
  -7  -4   3    1.34    0.53
   7  -4  -3    1.69    0.58
  -7   4   3    1.57    0.48
  -7   4   3    0.65    0.43
   7   4  -3    2.04    0.61
   6  -4  -3    1.63    0.52
  -6  -4   3    0.93    0.44
  -6   4   3    1.47    0.46
   6   4  -3    2.08    0.55
   6   4  -3    1.65    0.42
  -6   4   3    2.11    0.46
   5  -4  -3    2.75    0.56
  -5  -4   3    2.33    0.51
   5  -4  -3    3.37    0.43
  -5  -4   3    1.98    0.49
   5   4  -3    2.42    0.46
  -5   4   3    2.61    0.50
  -5   4   3    2.07    0.43
   4  -4  -3    8.42    0.54
  -4  -4   3    7.63    0.77
  -4  -4   3    6.52    0.76
   4  -4  -3    8.67    0.79
  -4   4   3    8.24    0.75
   4   4  -3    8.64    0.62
  -4   4   3    6.38    0.64
  -3  -4   3    0.40    0.24
   3  -4  -3    0.51    0.27
   3  -4  -3    0.31    0.20
  -3  -4   3    0.04    0.20
  -3   4   3    0.39    0.20
  -3   4   3    0.01    0.19
   3   4  -3    0.02    0.17
   3   4  -3    0.31    0.12
  -2  -4   3    0.83    0.29
   2  -4  -3    1.25    0.27
  -2  -4   3    1.11    0.25
   2  -4  -3    0.81    0.23
   2   4  -3    1.10    0.19
   2   4  -3    1.09    0.27
  -2   4   3    1.08    0.27
  -2   4   3    1.07    0.22
  -1  -4   3    0.72    0.17
  -1  -4   3    0.35    0.18
   1  -4  -3    0.76    0.20
   1  -4  -3    0.70    0.23
   1   4  -3    0.57    0.20
  -1   4   3    0.94    0.16
   1   4  -3    0.80    0.17
  -1   4   3    0.62    0.21
   0  -4  -3    9.98    0.50
   0  -4   3    9.77    0.36
   0   4  -3   10.81    0.54
   0   4   3    9.54    0.55
   0   4   3    9.79    0.40
  -1  -4  -3   40.55    1.26
   1  -4   3   40.97    1.34
   1  -4   3   39.12    0.98
  -1  -4  -3   37.57    1.36
   1   4   3   39.41    1.11
  -1   4  -3   38.33    1.25
  -2  -4  -3   21.16    0.97
   2  -4   3   20.74    0.91
  -2  -4  -3   21.25    0.84
  -2  -4  -3   21.76    0.97
  -2  -4  -3   20.78    0.89
   2  -4   3   20.68    0.85
  -2   4  -3   19.43    0.89
   3  -4   3   11.50    0.73
  -3  -4  -3   11.28    0.74
   3  -4   3   11.45    0.58
  -3  -4  -3   11.62    0.74
  -3  -4  -3   10.94    0.68
  -3  -4  -3   11.96    0.71
  -3   4  -3   11.57    0.73
  -3   4  -3   11.44    0.62
  -4  -4  -3    9.76    0.71
  -4  -4  -3    9.06    0.69
  -4  -4  -3    9.57    0.71
   4  -4   3   10.17    0.90
  -4  -4  -3    8.25    0.77
  -4   4  -3    7.93    0.62
  -4   4  -3    8.93    0.82
  -5  -4  -3   13.62    0.94
  -5  -4  -3   12.64    0.85
   5  -4   3   12.74    0.96
  -5   4  -3   11.75    0.84
   5   4   3   11.99    0.72
  -5   4  -3   12.27    0.87
   5   4   3   11.92    0.90
  -6  -4  -3    1.76    0.51
   6  -4   3    2.07    0.55
  -6  -4  -3    1.67    0.44
  -6   4  -3    2.23    0.52
  -6   4  -3    2.25    0.50
   6   4   3    1.48    0.46
   7  -4   3    0.77    0.49
  -7  -4  -3    0.93    0.47
  -7  -4  -3    0.98    0.42
  -7   4  -3    1.71    0.51
  -7   4  -3    2.40    0.55
   7   4   3    0.88    0.45
   8  -4   3    1.20    0.58
  -8  -4  -3    0.99    0.53
  -8   4  -3    0.98    0.46
  -8   4  -3    1.12    0.49
   8   4   3    1.46    0.58
  -9  -4  -3    0.16    0.43
  -9   4  -3   -0.06    0.40
  -9   4  -3    0.55    0.45
   8  -5  -3    3.99    0.83
  -8  -5   3    3.86    0.81
  -8   5   3    3.90    0.71
   8   5  -3    2.26    0.66
  -8   5   3    3.03    0.71
  -7  -5   3   18.86    1.37
   7  -5  -3   15.51    1.19
  -7   5   3   18.04    1.13
  -7   5   3   15.95    1.20
   7   5  -3   15.25    1.45
  -6  -5   3    0.74    0.44
  -6  -5   3    1.13    0.43
   6  -5  -3    0.80    0.40
  -6   5   3    0.97    0.38
   6   5  -3    1.19    0.37
  -6   5   3    0.70    0.39
   5  -5  -3    1.07    0.31
   5  -5  -3    1.14    0.44
  -5  -5   3    1.37    0.44
  -5  -5   3    1.05    0.38
   5   5  -3    0.69    0.32
  -5   5   3    0.59    0.32
  -5   5   3    1.42    0.38
   4  -5  -3   18.57    0.90
  -4  -5   3   20.14    1.06
  -4  -5   3   16.36    1.07
   4  -5  -3   17.54    1.01
   4   5  -3   18.68    0.72
  -4   5   3   18.07    0.94
  -4   5   3   18.06    0.97
   4   5  -3   17.49    0.98
   3  -5  -3    6.14    0.62
   3  -5  -3    5.95    0.59
  -3  -5   3    5.81    0.70
  -3  -5   3    4.96    0.55
   3   5  -3    5.99    0.38
  -3   5   3    5.13    0.51
   3   5  -3    6.05    0.64
  -3   5   3    4.88    0.57
   2  -5  -3   60.35    1.87
   2  -5  -3   59.37    1.76
  -2  -5   3   59.14    2.02
  -2  -5   3   59.07    1.68
   2   5  -3   58.57    1.88
   2   5  -3   58.57    1.59
  -2   5   3   60.75    1.59
  -2   5   3   57.84    1.83
   1  -5  -3   54.10    1.56
   1  -5  -3   49.44    1.69
  -1  -5   3   52.17    1.37
  -1  -5   3   51.37    1.77
  -1   5   3   52.18    1.31
   1   5  -3   49.81    1.47
   1   5  -3   52.66    1.68
   0  -5   3   52.02    1.18
   0  -5   3   51.79    1.70
   0  -5  -3   51.24    1.53
   0  -5  -3   49.15    1.69
   0  -5   3   50.42    1.75
   0   5   3   50.57    1.24
   0   5   3   47.42    1.57
   0   5  -3   51.06    1.52
   1  -5   3   83.39    1.80
   1  -5   3   81.46    2.38
  -1  -5  -3   83.37    2.27
   1  -5   3   79.73    2.31
   1   5   3   81.44    2.27
  -1   5  -3   83.12    2.26
   1   5   3   81.77    2.00
   2  -5   3    0.52    0.24
  -2  -5  -3    0.31    0.25
  -2  -5  -3    0.22    0.20
   2  -5   3   -0.06    0.12
  -2  -5  -3   -0.05    0.17
   2  -5   3    0.33    0.21
  -2  -5  -3    0.08    0.15
  -2   5  -3    0.20    0.20
  -3  -5  -3    2.09    0.38
   3  -5   3    1.70    0.34
  -3  -5  -3    2.25    0.42
  -3  -5  -3    1.47    0.40
  -3  -5  -3    1.65    0.37
  -3   5  -3    1.80    0.29
  -4  -5  -3    1.40    0.38
  -4  -5  -3    2.30    0.44
   4  -5   3    1.86    0.33
  -4  -5  -3    1.09    0.35
  -4  -5  -3    1.85    0.44
  -4   5  -3    1.40    0.38
  -4   5  -3    2.19    0.38
  -5  -5  -3    2.81    0.55
  -5  -5  -3    3.15    0.56
   5   5   3    4.17    0.54
  -5   5  -3    4.60    0.66
  -5   5  -3    2.50    0.48
  -6  -5  -3    0.09    0.31
   6  -5   3   -0.14    0.29
  -6  -5  -3    0.36    0.32
  -6   5  -3    0.12    0.29
  -6   5  -3    0.06    0.28
   6   5   3    0.08    0.32
  -7  -5  -3    1.46    0.50
   7  -5   3    0.77    0.48
  -7   5  -3    1.23    0.45
   7   5   3    0.29    0.40
  -7   5  -3    1.30    0.46
  -8  -5  -3   -0.29    0.35
   8  -5   3   -0.10    0.40
   8   5   3    0.00    0.44
  -8   5  -3    0.18    0.40
  -8   5  -3   -0.18    0.35
  -8  -6   3    1.98    0.70
   8  -6  -3    2.56    0.71
   8   6  -3    3.60    0.81
  -8   6   3    3.93    0.75
   7  -6  -3    0.49    0.45
  -7  -6   3    0.73    0.46
  -7   6   3    0.68    0.40
   7   6  -3    0.18    0.35
  -7   6   3   -0.08    0.37
  -6  -6   3    0.63    0.43
   6  -6  -3    1.32    0.50
  -6  -6   3    1.12    0.46
  -6   6   3    1.01    0.42
  -6   6   3    1.40    0.45
   6   6  -3    1.30    0.43
   5  -6  -3    2.78    0.48
   5  -6  -3    2.49    0.55
  -5  -6   3    4.08    0.70
  -5  -6   3    3.38    0.61
  -5   6   3    3.16    0.53
  -5   6   3    1.89    0.47
   5   6  -3    2.96    0.55
   4  -6  -3    2.13    0.48
  -4  -6   3    2.26    0.51
  -4  -6   3    1.89    0.43
   4  -6  -3    1.78    0.40
  -4   6   3    1.80    0.39
   4   6  -3    1.81    0.30
  -4   6   3    1.71    0.43
   4   6  -3    1.77    0.44
   3  -6  -3    0.65    0.28
  -3  -6   3    0.73    0.33
   3  -6  -3    0.69    0.30
  -3  -6   3    0.54    0.26
   3   6  -3    0.63    0.20
   3   6  -3    0.29    0.26
  -3   6   3    0.62    0.22
  -3   6   3    0.56    0.26
  -2  -6   3   20.78    1.14
  -2  -6   3   20.18    0.85
   2  -6  -3   20.23    1.03
   2  -6  -3   20.93    0.94
   2   6  -3   21.03    1.05
  -2   6   3   19.47    0.73
  -2   6   3   19.73    1.00
   2   6  -3   19.59    0.82
  -1  -6   3    3.09    0.51
  -1  -6   3    3.94    0.33
   1  -6  -3    3.93    0.45
   1  -6  -3    3.50    0.52
  -1   6   3    3.83    0.25
  -1   6   3    4.54    0.54
   1   6  -3    3.98    0.44
   0  -6   3   10.68    0.74
   0  -6  -3   10.89    0.66
   0  -6   3   11.26    0.81
   0   6  -3   12.94    0.71
   0   6   3   11.12    0.70
   0   6   3   11.51    0.43
  -1  -6  -3   19.20    0.94
  -1  -6  -3   19.62    1.07
   1  -6   3   19.75    1.04
   1  -6   3   19.27    0.98
   1   6   3   18.26    0.68
  -1   6  -3   19.86    0.94
   1   6   3   20.10    0.95
   2  -6   3    2.05    0.41
   2  -6   3    3.24    0.27
  -2  -6  -3    1.99    0.45
  -2  -6  -3    2.34    0.43
   2  -6   3    3.13    0.48
   2   6   3    2.77    0.43
  -2   6  -3    2.89    0.46
  -3  -6  -3   19.61    1.15
  -3  -6  -3   19.72    1.05
  -3  -6  -3   20.12    0.93
  -3  -6  -3   21.57    1.13
   3  -6   3   20.76    1.02
   3  -6   3   20.42    1.08
  -3   6  -3   19.91    1.08
   4  -6   3    7.70    0.60
  -4  -6  -3    7.88    0.78
  -4  -6  -3    6.52    0.75
  -4  -6  -3    7.92    0.89
  -4  -6  -3    8.72    0.88
   4  -6   3    7.15    0.80
  -4   6  -3    8.28    0.60
  -4   6  -3    9.03    0.89
   5  -6   3   17.09    1.13
  -5  -6  -3   16.27    1.09
  -5  -6  -3   17.52    1.10
  -5  -6  -3   17.38    1.06
   5   6   3   15.45    0.96
  -5   6  -3   18.55    0.99
  -5   6  -3   16.72    1.10
  -6  -6  -3   -0.10    0.27
  -6  -6  -3    0.31    0.35
   6  -6   3   -0.27    0.24
  -6   6  -3   -0.55    0.21
  -6   6  -3    0.25    0.33
   6   6   3    0.12    0.26
   6   6   3    0.06    0.33
   7  -6   3    0.26    0.29
  -7  -6  -3   -0.20    0.34
  -7   6  -3   -0.03    0.31
   7   6   3   -0.04    0.34
  -7   6  -3   -0.12    0.30
   8  -6   3    0.38    0.33
  -8  -6  -3    0.42    0.45
  -8   6  -3   -0.01    0.40
   8   6   3    0.22    0.50
  -8  -7   3    0.34    0.45
   8  -7  -3    0.40    0.48
   8   7  -3    0.46    0.49
  -8   7   3    0.08    0.43
  -7  -7   3    2.16    0.62
   7  -7  -3    1.22    0.53
   7   7  -3    1.81    0.54
  -7   7   3    1.85    0.57
  -6  -7   3    0.37    0.33
   6  -7  -3    1.28    0.50
  -6  -7   3    0.98    0.46
   6   7  -3    1.01    0.43
  -6   7   3    0.81    0.40
  -5  -7   3    3.74    0.63
   5  -7  -3    4.66    0.65
  -5  -7   3    5.22    0.81
   5  -7  -3    4.70    0.71
   5   7  -3    4.53    0.70
  -5   7   3    3.74    0.66
   4  -7  -3    8.25    0.84
  -4  -7   3    7.30    0.76
   4  -7  -3    5.37    0.70
  -4  -7   3    6.41    0.87
  -4   7   3    7.06    0.80
   4   7  -3    7.37    0.81
  -3  -7   3    2.04    0.50
   3  -7  -3    1.91    0.45
   3  -7  -3    1.93    0.41
  -3  -7   3    1.68    0.37
   3   7  -3    1.89    0.47
   3   7  -3    2.15    0.34
  -3   7   3    2.40    0.50
  -2  -7   3    9.84    0.57
  -2  -7   3    8.83    0.93
   2  -7  -3    9.40    0.88
   2  -7  -3    8.17    0.63
   2   7  -3    9.57    0.61
  -2   7   3   10.18    0.77
   2   7  -3    9.72    0.91
  -1  -7   3   -0.09    0.11
   1  -7  -3    0.02    0.23
   1  -7  -3   -0.12    0.16
  -1  -7   3   -0.20    0.19
  -1   7   3   -0.07    0.20
   1   7  -3    0.24    0.21
   0  -7   3   11.31    0.87
   0  -7   3   11.15    0.83
   0  -7  -3   11.76    0.74
   0  -7  -3   11.43    1.03
   0   7   3   12.89    0.81
   0   7  -3   10.70    0.72
   0   7   3   11.67    0.42
   1  -7   3   21.88    1.19
   1  -7   3   20.03    1.08
  -1  -7  -3   22.87    1.10
   1   7   3   21.30    1.04
   1   7   3   20.80    0.73
  -1   7  -3   21.17    1.05
   2  -7   3    8.80    0.86
  -2  -7  -3    9.92    0.99
   2  -7   3    8.96    0.84
  -2  -7  -3    8.03    0.81
   2   7   3    7.71    0.50
  -2   7  -3    9.62    0.74
   2   7   3    8.72    0.68
  -3  -7  -3    0.35    0.34
  -3  -7  -3    0.53    0.25
   3  -7   3    0.61    0.32
   3  -7   3    0.50    0.31
  -3  -7  -3    0.29    0.30
  -3   7  -3    0.65    0.34
   3   7   3    0.23    0.24
   4  -7   3    0.74    0.34
  -4  -7  -3    0.70    0.30
   4  -7   3    0.59    0.33
  -4  -7  -3    0.20    0.29
  -4  -7  -3    0.44    0.35
  -4   7  -3    0.34    0.30
  -5  -7  -3    1.98    0.50
   5  -7   3    1.78    0.53
  -5  -7  -3    1.19    0.40
  -5  -7  -3    0.95    0.40
   5   7   3    1.20    0.40
  -5   7  -3    1.00    0.43
   6  -7   3    0.36    0.35
  -6  -7  -3    0.72    0.41
   6   7   3    0.01    0.29
  -6   7  -3    0.01    0.30
  -7  -7  -3   -0.05    0.35
   7  -7   3   -0.21    0.31
  -7   7  -3    0.13    0.35
   7   7   3    0.37    0.39
   8  -7   3    0.78    0.48
  -8  -7  -3    0.03    0.43
  -8   7  -3    0.69    0.49
   8   7   3    0.96    0.52
   7  -8  -3    0.69    0.46
  -7  -8   3    0.75    0.51
  -7  -8   3    0.57    0.46
   7   8  -3    0.42    0.43
  -7   8   3    0.44    0.47
   6  -8  -3    0.64    0.37
  -6  -8   3    0.53    0.43
  -6  -8   3    1.57    0.55
   6   8  -3    1.40    0.50
  -6   8   3    0.26    0.40
  -5  -8   3    2.03    0.61
  -5  -8   3    1.06    0.43
   5  -8  -3    1.82    0.49
   5  -8  -3    0.90    0.40
  -5   8   3    1.61    0.49
   5   8  -3    0.72    0.41
   4  -8  -3    4.18    0.65
  -4  -8   3    5.13    0.65
   4  -8  -3    4.75    0.71
  -4  -8   3    4.22    0.75
  -4   8   3    3.63    0.64
   4   8  -3    4.71    0.73
   3  -8  -3    2.50    0.48
  -3  -8   3    2.92    0.44
   3  -8  -3    1.44    0.44
  -3  -8   3    2.45    0.59
   3   8  -3    2.62    0.41
  -3   8   3    1.92    0.48
   3   8  -3    2.15    0.52
   2  -8  -3    7.49    0.76
  -2  -8   3    7.53    0.94
   2  -8  -3    6.92    0.85
   2   8  -3    8.11    0.72
   2   8  -3    5.15    0.71
   1  -8  -3    2.01    0.52
  -1  -8   3    2.17    0.52
   1  -8  -3    3.26    0.50
  -1   8   3    2.45    0.49
   1   8  -3    3.00    0.48
   0  -8   3   21.79    1.23
   0  -8  -3   23.62    1.36
   0  -8  -3   20.20    1.09
   0  -8   3   20.87    1.29
   0   8   3   22.70    1.15
   0   8  -3   21.96    1.09
   1  -8   3   30.25    1.43
   1  -8   3   30.79    1.55
  -1  -8  -3   30.61    1.60
  -1  -8  -3   31.23    1.42
  -1   8  -3   29.47    1.37
   1   8   3   29.05    1.34
   2  -8   3    1.97    0.50
  -2  -8  -3    2.29    0.51
   2  -8   3    2.31    0.50
  -2  -8  -3    2.62    0.58
   2   8   3    2.39    0.47
  -2   8  -3    3.19    0.55
  -3  -8  -3   35.68    1.84
  -3  -8  -3   39.07    1.72
   3  -8   3   37.40    1.67
   3  -8   3   37.98    1.69
  -3   8  -3   35.50    1.63
   3   8   3   38.34    1.56
  -4  -8  -3    0.52    0.34
  -4  -8  -3    0.89    0.48
  -4  -8  -3    0.48    0.31
   4  -8   3    1.05    0.38
   4   8   3    0.02    0.25
  -4   8  -3   -0.06    0.19
  -5  -8  -3    4.06    0.70
  -5  -8  -3    5.15    0.72
   5  -8   3    4.44    0.75
   5   8   3    3.83    0.62
  -5   8  -3    4.03    0.75
   5   8   3    4.32    0.68
  -6  -8  -3    0.98    0.46
   6  -8   3    1.01    0.50
  -6  -8  -3    0.62    0.39
  -6   8  -3    0.49    0.46
   6   8   3    0.91    0.41
   7  -8   3    1.02    0.50
  -7  -8  -3   -0.20    0.35
  -7   8  -3   -0.01    0.40
   7   8   3    0.06    0.39
   7  -9  -3    0.21    0.35
  -7  -9   3    0.08    0.43
   7   9  -3    0.07    0.43
  -7   9   3    0.24    0.42
   6  -9  -3    0.19    0.30
  -6  -9   3   -0.26    0.30
   6   9  -3    0.18    0.35
  -6   9   3   -0.25    0.36
  -5  -9   3   -0.14    0.35
   5  -9  -3    0.34    0.33
  -5   9   3   -0.12    0.31
   5   9  -3    0.20    0.35
   4  -9  -3    0.65    0.33
  -4  -9   3    0.27    0.35
   4  -9  -3   -0.04    0.31
  -4   9   3    0.26    0.31
   4   9  -3    0.16    0.33
   3  -9  -3    0.38    0.34
  -3  -9   3   -0.11    0.31
   3  -9  -3    0.09    0.23
   3   9  -3    0.14    0.24
   3   9  -3    0.00    0.31
  -3   9   3    0.55    0.36
   2  -9  -3    1.23    0.37
  -2  -9   3    0.88    0.40
   2  -9  -3    1.10    0.45
  -2   9   3    1.29    0.46
   2   9  -3    1.57    0.39
   2   9  -3    0.03    0.18
   1  -9  -3    2.97    0.64
   1  -9  -3    3.09    0.53
  -1  -9   3    3.74    0.71
  -1   9   3    2.53    0.54
   1   9  -3    4.26    0.60
   0  -9   3    0.26    0.38
   0  -9  -3   -0.07    0.28
   0  -9   3   -0.09    0.27
   0  -9  -3    0.04    0.23
   0   9  -3   -0.03    0.26
   0   9   3    0.18    0.29
   1  -9   3    0.53    0.37
  -1  -9  -3    0.79    0.42
  -1  -9  -3    1.05    0.37
   1  -9   3    0.37    0.31
   1   9   3    0.37    0.32
  -1   9  -3    0.37    0.32
   2  -9   3    2.75    0.56
   2  -9   3    3.94    0.70
  -2  -9  -3    2.04    0.51
  -2  -9  -3    2.61    0.64
   2   9   3    1.77    0.46
  -2   9  -3    2.71    0.56
  -3  -9  -3    2.03    0.63
   3  -9   3    1.72    0.51
   3  -9   3    2.68    0.61
  -3  -9  -3    2.30    0.56
  -3   9  -3    2.25    0.57
   3   9   3    1.65    0.45
  -4  -9  -3    1.18    0.52
   4  -9   3    1.18    0.43
  -4  -9  -3    1.08    0.46
  -4   9  -3    1.19    0.47
   4   9   3    0.79    0.38
  -5  -9  -3    0.66    0.43
   5  -9   3    0.56    0.40
   5   9   3    0.33    0.34
  -5   9  -3    0.24    0.35
  -6  -9  -3   -0.52    0.32
   6  -9   3    0.36    0.38
   6   9   3    0.65    0.43
  -6   9  -3   -0.32    0.34
   7  -9   3    0.84    0.48
   7   9   3    1.39    0.54
  -7   9  -3    0.43    0.48
   6 -10  -3   -0.14    0.28
  -6 -10   3    0.22    0.46
  -6  10   3    0.06    0.39
   6  10  -3   -0.08    0.38
  -5 -10   3    0.05    0.39
   5 -10  -3    0.32    0.31
  -5  10   3    0.27    0.37
   5  10  -3    0.11    0.41
   4 -10  -3    0.23    0.31
  -4 -10   3    0.18    0.40
   4 -10  -3    0.10    0.37
  -4  10   3   -0.10    0.30
   4  10  -3   -0.03    0.35
   3 -10  -3   -0.08    0.23
   3 -10  -3    0.09    0.37
  -3 -10   3    0.30    0.36
   3  10  -3   -0.07    0.31
  -3  10   3    0.06    0.32
   2 -10  -3    5.10    0.72
   2 -10  -3    5.71    0.91
  -2 -10   3    3.82    0.75
   2  10  -3    6.31    0.73
   2  10  -3    5.34    0.83
  -2  10   3    4.82    0.75
   1 -10  -3    1.03    0.38
  -1 -10   3    0.25    0.32
   1 -10  -3    0.77    0.45
   1  10  -3    0.21    0.30
  -1  10   3    0.61    0.38
   1  10  -3    0.16    0.32
   0 -10  -3   -0.38    0.22
   0 -10  -3    0.35    0.39
   0 -10   3    0.08    0.28
   0  10  -3    0.20    0.32
   0  10   3    0.32    0.33
   1 -10   3   -0.29    0.20
  -1 -10  -3    0.56    0.41
   1 -10   3    0.29    0.41
  -1 -10  -3    0.05    0.29
  -1  10  -3    0.36    0.37
   1  10   3   -0.43    0.29
   2 -10   3   -0.39    0.33
  -2 -10  -3    0.21    0.38
  -2 -10  -3   -0.31    0.30
   2 -10   3    0.29    0.32
  -2  10  -3   -0.17    0.27
   2  10   3    0.08    0.31
   3 -10   3    2.86    0.62
   3 -10   3    0.83    0.50
  -3 -10  -3    2.71    0.73
  -3 -10  -3    2.55    0.62
  -3  10  -3    1.96    0.54
   3  10   3    3.83    0.65
   4 -10   3    1.73    0.54
  -4 -10  -3    3.19    0.78
  -4 -10  -3    1.59    0.54
  -4  10  -3    3.45    0.71
   4  10   3    3.19    0.62
  -5 -10  -3   -0.23    0.33
   5 -10   3    0.87    0.45
   5  10   3    0.05    0.31
  -5  10  -3   -0.03    0.41
  -6 -10  -3    2.80    0.74
   6 -10   3    2.33    0.66
  -6  10  -3    2.62    0.72
   6  10   3    2.61    0.62
  -5 -11   3    6.24    1.07
   5 -11  -3    4.86    0.82
   5  11  -3    2.58    0.74
  -5  11   3    4.78    0.89
  -4 -11   3    0.32    0.43
   4 -11  -3    0.27    0.49
   4 -11  -3    1.65    0.50
  -4  11   3    0.93    0.50
   4  11  -3    0.21    0.43
   3 -11  -3    0.11    0.43
  -3 -11   3   -0.10    0.34
   3 -11  -3    0.61    0.36
  -3  11   3    0.07    0.24
   3  11  -3   -0.03    0.37
   2 -11  -3    0.49    0.34
  -2 -11   3    0.75    0.50
   2 -11  -3    0.78    0.52
   2  11  -3    0.76    0.45
  -2  11   3    0.95    0.47
   2  11  -3    1.00    0.40
   1 -11  -3    0.05    0.41
   1 -11  -3   -0.19    0.26
  -1 -11   3   -0.12    0.33
   1  11  -3    0.20    0.32
  -1  11   3    0.22    0.37
   1  11  -3    0.38    0.40
   0 -11   3    0.25    0.33
   0 -11  -3    0.29    0.35
   0 -11  -3    0.16    0.39
   0  11  -3    0.16    0.35
   0  11   3    0.56    0.37
   1 -11   3    8.25    1.04
  -1 -11  -3    7.78    1.00
  -1  11  -3    9.70    1.05
   1  11   3   10.03    1.07
   2 -11   3    4.96    0.80
  -2 -11  -3    5.05    0.98
  -2 -11  -3    3.93    0.77
   2 -11   3    3.95    0.86
   2  11   3    4.47    0.73
  -2  11  -3    4.42    0.74
   3 -11   3    0.05    0.35
  -3 -11  -3    0.30    0.38
  -3 -11  -3    0.19    0.44
   3  11   3    0.14    0.34
  -3  11  -3    0.26    0.37
  -4 -11  -3    0.26    0.50
   4 -11   3    0.38    0.41
  -4 -11  -3    0.30    0.40
  -4  11  -3   -0.37    0.32
   4  11   3    0.70    0.39
   5 -11   3    0.33    0.38
  -5 -11  -3   -0.08    0.42
  -5  11  -3   -0.32    0.24
   5  11   3    0.09    0.41
   4 -12  -3    0.87    0.44
   4 -12  -3    0.61    0.54
  -4 -12   3    0.53    0.57
  -4  12   3    0.49    0.44
   4  12  -3    0.73    0.54
   3 -12  -3    1.25    0.49
   3 -12  -3    1.55    0.69
  -3 -12   3    1.06    0.58
   3  12  -3    1.10    0.61
  -3  12   3    0.54    0.44
   2 -12  -3   -0.18    0.36
   2 -12  -3    0.02    0.34
  -2 -12   3   -0.03    0.40
  -2  12   3   -0.38    0.31
   2  12  -3    0.23    0.44
   1 -12  -3    0.36    0.48
  -1 -12   3    1.01    0.54
   1 -12  -3    0.44    0.38
   1  12  -3    0.33    0.39
  -1  12   3    0.73    0.46
   1  12  -3    0.36    0.42
   0 -12   3    2.37    0.67
   0 -12  -3    1.90    0.59
   0 -12  -3    0.91    0.62
   0  12   3    0.71    0.45
   0  12  -3    3.03    0.66
   0  12  -3    2.32    0.64
   1 -12   3    0.13    0.33
  -1 -12  -3    0.32    0.40
  -1 -12  -3    0.67    0.44
  -1  12  -3    0.81    0.46
   1  12   3    0.44    0.37
   2 -12   3    1.46    0.54
  -2 -12  -3    0.70    0.51
  -2 -12  -3   -0.03    0.44
   2  12   3    0.86    0.46
  -2  12  -3    0.46    0.42
  -3 -12  -3    0.15    0.56
   3 -12   3    0.67    0.46
  -3 -12  -3    0.05    0.38
   3  12   3    0.39    0.43
  -3  12  -3    0.64    0.47
   4 -12   3    0.33    0.39
  -4 -12  -3    0.05    0.46
  -4  12  -3    0.20    0.48
   3 -13  -3   -0.19    0.51
  -3 -13   3    0.24    0.46
   3 -13  -3   -0.25    0.33
   3  13  -3   -0.18    0.39
  -3  13   3    0.31    0.42
  -2 -13   3   -0.33    0.41
   2 -13  -3    0.41    0.56
   2 -13  -3    0.47    0.40
  -2  13   3    0.36    0.43
   2  13  -3    0.52    0.53
  -1 -13   3   -0.11    0.41
   1 -13  -3    0.54    0.41
   1 -13  -3    0.47    0.57
  -1  13   3    0.68    0.49
   1  13  -3    0.38    0.40
   1  13  -3    1.34    0.57
   0 -13  -3    0.76    0.47
   0 -13   3    0.13    0.45
   0 -13  -3    0.22    0.59
   0  13   3    0.61    0.49
   0  13  -3    0.61    0.48
   0  13  -3    0.37    0.45
   1 -13   3    0.71    0.49
  -1 -13  -3    0.43    0.60
  -1 -13  -3    0.24    0.44
   1  13   3   -0.34    0.38
  -1  13  -3    0.78    0.48
  -1  13  -3    0.22    0.44
   2 -13   3    0.28    0.47
  -2 -13  -3   -0.04    0.53
  -2 -13  -3   -0.20    0.42
   2  13   3    0.23    0.40
  -2  13  -3   -0.29    0.37
  -2  13  -3    0.34    0.40
   9   0  -4   -0.17    0.43
  -9   0   4   -0.39    0.28
   8   0  -4    2.92    0.73
  -8   0   4    2.78    0.74
   7   0  -4   10.12    1.10
  -7   0   4    8.88    1.11
   6   0  -4    0.25    0.29
  -6   0   4    0.80    0.38
   6   0  -4    0.42    0.36
  -6   0   4    0.40    0.23
  -5   0   4  138.29    3.24
   5   0  -4  136.90    3.40
   5   0  -4  140.41    3.74
  -5   0   4  132.38    3.79
  -4   0   4   66.55    2.15
   4   0  -4   64.37    1.86
   4   0  -4   69.38    2.07
  -4   0   4   66.55    1.69
  -3   0   4   81.41    2.26
   3   0  -4   78.62    2.16
   3   0  -4   80.99    2.08
  -3   0   4   79.25    1.84
  -2   0   4  190.41    3.97
   2   0  -4  193.74    4.22
  -2   0   4  183.95    4.27
  -1   0   4    4.93    0.29
   1   0  -4    4.70    0.26
   1   0  -4    4.89    0.37
   0   0   4   21.37    0.56
   0   0  -4   20.76    0.67
   0   0  -4   21.44    0.69
  -1   0  -4  299.42    6.52
  -1   0  -4  315.81    6.34
   1   0   4  302.56    6.35
  -2   0  -4  200.62    4.60
  -2   0  -4  212.77    4.29
   2   0   4  205.92    4.55
  -3   0  -4    4.34    0.48
  -3   0  -4    4.23    0.49
   3   0   4    4.91    0.50
  -4   0  -4    4.59    0.54
   4   0   4    5.58    0.60
  -4   0  -4    4.68    0.58
  -5   0  -4   10.27    0.77
   5   0   4   11.30    0.83
  -5   0  -4   11.52    0.83
   6   0   4    7.70    0.89
  -6   0  -4    7.59    0.87
  -6   0  -4    8.84    0.89
  -7   0  -4    3.00    0.63
  -7   0  -4    2.46    0.57
   7   0   4    1.73    0.54
  -8   0  -4    1.60    0.50
  -8   0  -4    0.76    0.43
   8   0   4    0.71    0.53
   9   0   4    0.99    0.66
  -9   0  -4    1.02    0.51
   9  -1  -4    0.71    0.59
  -9  -1   4    0.38    0.43
  -9   1   4    0.00    0.41
   9   1  -4   -0.80    0.41
   8  -1  -4   -0.42    0.39
  -8  -1   4   -0.29    0.25
   8   1  -4    0.14    0.40
  -8   1   4    0.34    0.39
   7  -1  -4    4.36    0.78
  -7   1   4    5.10    0.85
   7   1  -4    3.76    0.72
   6  -1  -4    2.08    0.40
  -6  -1   4    1.22    0.40
   6  -1  -4    1.15    0.44
   6   1  -4    2.07    0.54
  -6   1   4    2.05    0.38
  -6   1   4    2.76    0.60
   6   1  -4    1.76    0.39
   5  -1  -4   23.76    1.17
   5  -1  -4   23.23    0.97
  -5  -1   4   22.31    0.81
  -5  -1   4   21.82    1.20
  -5   1   4   22.75    0.92
  -5   1   4   23.63    1.25
   5   1  -4   21.97    1.16
   5   1  -4   21.92    0.98
   4  -1  -4    7.36    0.53
  -4  -1   4    7.79    0.38
  -4  -1   4    8.12    0.78
   4  -1  -4    7.13    0.68
  -4   1   4    7.23    0.45
  -4   1   4    8.43    0.78
   4   1  -4    7.85    0.54
   4   1  -4    8.15    0.75
  -3  -1   4    5.04    0.52
  -3  -1   4    5.31    0.54
   3  -1  -4    5.66    0.53
   3  -1  -4    4.68    0.44
  -3  -1   4    5.61    0.24
  -3   1   4    4.42    0.51
   3   1  -4    5.64    0.49
  -3   1   4    4.75    0.33
   2  -1  -4   12.03    0.55
  -2  -1   4   11.48    0.60
  -2  -1   4   12.29    0.61
   2  -1  -4   12.58    0.57
  -2   1   4   11.89    0.47
   2   1  -4   11.85    0.58
  -2   1   4   11.41    0.58
   1  -1  -4    2.95    0.31
   1  -1  -4    3.38    0.25
  -1  -1   4    3.41    0.34
  -1  -1   4    3.11    0.29
   1   1  -4    4.06    0.35
  -1   1   4    3.47    0.31
  -1   1   4    3.68    0.27
   1   1  -4    3.47    0.18
   0  -1  -4   49.34    1.26
   0  -1  -4   44.22    1.27
   0  -1   4   48.03    1.21
   0  -1   4   47.89    1.21
   0   1  -4   47.83    1.24
   0   1   4   47.87    1.23
   0   1  -4   47.38    1.19
  -1  -1  -4    5.57    0.31
   1  -1   4    5.31    0.34
   1  -1   4    4.99    0.32
   1   1   4    5.43    0.27
  -1   1  -4    5.15    0.29
   1   1   4    5.17    0.35
  -1   1  -4    5.59    0.37
  -2  -1  -4  105.78    2.35
  -2  -1  -4  101.36    2.55
  -2  -1  -4  101.96    2.58
   2  -1   4  102.69    2.51
  -2   1  -4  102.92    2.52
  -2   1  -4  104.65    2.19
   2   1   4  101.97    2.44
  -3  -1  -4   48.80    1.31
  -3  -1  -4   46.53    1.56
   3  -1   4   49.63    1.56
  -3  -1  -4   48.97    1.55
  -3   1  -4   52.36    1.60
  -3   1  -4   50.88    1.59
   3   1   4   48.60    1.49
   4  -1   4    6.78    0.67
  -4  -1  -4    7.34    0.57
  -4   1  -4    7.22    0.70
   4   1   4    6.31    0.64
  -4   1  -4    7.66    0.69
   4   1   4    6.63    0.33
  -5  -1  -4   13.98    0.87
   5  -1   4   13.76    0.91
  -5   1  -4   13.65    0.90
   5   1   4   12.71    0.86
  -5   1  -4   14.50    0.88
   6  -1   4    2.09    0.55
  -6  -1  -4    0.43    0.30
  -6  -1  -4    2.33    0.49
   6   1   4    2.35    0.57
  -6   1  -4    2.33    0.50
  -6   1  -4    1.40    0.43
  -7  -1  -4    4.35    0.68
   7  -1   4    3.99    0.73
  -7  -1  -4    4.11    0.74
  -7   1  -4    5.30    0.81
  -7   1  -4    3.73    0.63
   7   1   4    4.73    0.78
   8  -1   4    1.01    0.56
  -8  -1  -4    1.37    0.50
  -8  -1  -4    1.82    0.59
   8   1   4    1.04    0.55
  -8   1  -4    0.78    0.46
  -8   1  -4    1.29    0.50
   9  -1   4    0.73    0.59
  -9  -1  -4   -0.08    0.39
  -9   1  -4    0.19    0.45
  -9   1  -4    0.38    0.47
   9   1   4    0.22    0.57
  -9  -2   4   -0.20    0.37
   9  -2  -4   -0.01    0.49
  -9   2   4    0.53    0.49
   9   2  -4    0.21    0.50
  -8  -2   4   -0.06    0.35
   8  -2  -4   -0.39    0.42
   8   2  -4   -0.25    0.35
  -8   2   4   -0.10    0.40
   7  -2  -4    0.54    0.43
  -7  -2   4    0.76    0.41
   7   2  -4    0.90    0.48
  -7   2   4    0.41    0.37
  -7   2   4    0.20    0.27
  -6  -2   4   11.27    1.11
   6  -2  -4   11.51    1.05
   6  -2  -4   10.46    0.65
  -6   2   4   11.44    0.75
   6   2  -4   11.95    1.11
   6   2  -4   10.19    0.74
  -6   2   4    9.33    1.03
   5  -2  -4    1.60    0.33
  -5  -2   4    1.03    0.38
  -5  -2   4    2.08    0.27
   5  -2  -4    1.96    0.46
   5   2  -4    1.31    0.41
  -5   2   4    1.42    0.32
  -5   2   4    0.58    0.32
   5   2  -4    2.26    0.39
  -4  -2   4    1.89    0.21
  -4  -2   4    1.84    0.43
   4  -2  -4    1.93    0.32
   4  -2  -4    1.79    0.39
  -4  -2   4    2.02    0.39
   4   2  -4    2.80    0.39
  -4   2   4    1.99    0.31
  -4   2   4    0.66    0.29
   3  -2  -4    3.36    0.43
  -3  -2   4    3.35    0.44
  -3  -2   4    3.26    0.45
   3  -2  -4    3.85    0.40
   3   2  -4    3.39    0.41
  -3   2   4    4.30    0.49
  -3   2   4    4.02    0.39
  -2  -2   4   95.67    2.58
   2  -2  -4  101.12    2.43
  -2  -2   4   99.89    2.49
   2  -2  -4  102.95    2.41
   2   2  -4   98.05    2.47
  -2   2   4   97.73    2.37
  -2   2   4   96.56    2.44
   1  -2  -4   44.71    1.27
  -1  -2   4   44.37    1.21
   1  -2  -4   44.78    1.12
  -1  -2   4   43.03    1.34
  -1   2   4   42.99    1.19
   1   2  -4   44.39    1.04
  -1   2   4   44.73    1.24
   0  -2   4  165.04    3.48
   0  -2  -4  159.78    3.72
   0  -2  -4  163.92    3.37
   0  -2   4  161.83    3.65
   0   2  -4  159.37    3.53
   0   2   4  160.81    3.52
   0   2  -4  161.57    3.59
   1  -2   4   23.78    0.76
  -1  -2  -4   24.85    0.83
  -1  -2  -4   25.92    0.71
  -1  -2  -4   24.13    0.92
   1  -2   4   23.24    0.82
  -1   2  -4   25.67    0.76
  -1   2  -4   24.44    0.85
   1   2   4   24.10    0.82
  -2  -2  -4   26.36    1.02
  -2  -2  -4   27.21    0.98
  -2  -2  -4   26.59    0.92
   2  -2   4   26.85    0.98
  -2   2  -4   26.93    0.94
  -2   2  -4   30.08    0.76
   2   2   4   27.00    0.88
   3  -2   4   38.67    1.37
  -3  -2  -4   41.82    1.27
  -3  -2  -4   39.76    1.40
  -3  -2  -4   41.92    1.42
  -3   2  -4   40.90    1.36
   3   2   4   40.04    1.31
  -4  -2  -4   45.29    1.58
  -4  -2  -4   45.47    1.38
  -4  -2  -4   42.53    1.60
   4  -2   4   42.70    1.59
   4   2   4   43.61    1.54
  -4   2  -4   43.19    1.57
  -4   2  -4   43.37    1.55
  -5  -2  -4   26.82    1.23
  -5  -2  -4   26.74    1.31
   5  -2   4   23.27    1.24
   5   2   4   25.97    0.89
  -5   2  -4   27.00    1.27
  -5   2  -4   26.16    1.26
   5   2   4   25.01    1.23
   6  -2   4    2.72    0.63
  -6  -2  -4    2.96    0.55
  -6  -2  -4    2.94    0.59
   6   2   4    2.60    0.56
  -6   2  -4    2.97    0.56
  -6   2  -4    3.47    0.59
  -7  -2  -4    0.12    0.35
  -7  -2  -4    0.40    0.33
   7  -2   4    0.26    0.41
   7   2   4    0.54    0.40
  -7   2  -4    0.06    0.31
  -7   2  -4    0.06    0.30
   8  -2   4    0.12    0.46
  -8  -2  -4    0.59    0.42
  -8  -2  -4    0.32    0.40
   8   2   4    0.10    0.47
  -8   2  -4    0.38    0.38
  -8   2  -4   -0.30    0.31
   9  -2   4    1.38    0.71
  -9  -2  -4    0.12    0.43
  -9   2  -4   -0.18    0.37
   9   2   4   -0.54    0.47
  -9   2  -4   -0.06    0.40
  -9  -3   4   -0.13    0.45
   9  -3  -4    0.87    0.59
   9   3  -4   -0.09    0.38
  -9   3   4    0.08    0.42
  -8  -3   4    1.48    0.55
   8  -3  -4    0.64    0.54
  -8   3   4    0.69    0.48
   8   3  -4   -0.16    0.27
  -7  -3   4    6.48    0.96
   7  -3  -4    5.89    0.89
  -7   3   4    6.40    0.93
  -7   3   4    6.60    0.76
   6  -3  -4    0.77    0.42
  -6  -3   4    1.18    0.46
   6   3  -4    0.95    0.40
  -6   3   4    0.48    0.37
   6   3  -4    1.34    0.39
  -6   3   4    1.15    0.36
   5  -3  -4    3.67    0.59
  -5  -3   4    4.47    0.69
   5  -3  -4    4.63    0.49
   5   3  -4    5.02    0.59
  -5   3   4    4.50    0.54
  -5   3   4    5.65    0.70
  -4  -3   4   15.22    0.91
  -4  -3   4   15.41    0.93
   4  -3  -4   17.46    0.92
  -4  -3   4   16.06    0.55
   4  -3  -4   17.38    0.77
  -4   3   4   13.20    0.83
   4   3  -4   15.60    0.82
  -4   3   4   16.59    0.80
  -3  -3   4    0.83    0.28
   3  -3  -4    0.86    0.27
  -3  -3   4    0.23    0.20
   3  -3  -4    0.67    0.22
  -3   3   4    0.82    0.24
   3   3  -4    0.58    0.10
   3   3  -4    0.83    0.25
  -3   3   4    0.78    0.25
  -2  -3   4   55.62    1.61
   2  -3  -4   54.88    1.54
  -2   3   4   56.48    1.59
   2   3  -4   54.56    1.27
  -2   3   4   56.85    1.57
   2   3  -4   55.34    1.64
  -1  -3   4   30.35    0.91
   1  -3  -4   29.04    0.86
   1  -3  -4   28.82    1.00
  -1  -3   4   29.32    1.09
   1   3  -4   28.76    0.81
  -1   3   4   29.49    1.00
  -1   3   4   29.22    0.88
   0  -3  -4  116.20    2.55
   0  -3   4  114.34    2.51
   0  -3  -4  112.03    2.76
   0  -3   4  113.51    2.80
   0   3  -4  115.33    2.72
   0   3  -4  110.44    2.63
   0   3   4  112.43    2.57
  -1  -3  -4   -0.02    0.17
  -1  -3  -4    0.17    0.17
   1  -3   4    0.40    0.18
   1  -3   4    0.39    0.14
  -1  -3  -4    0.31    0.15
   1   3   4    0.34    0.16
  -1   3  -4    0.30    0.16
  -1   3  -4    0.45    0.17
  -2  -3  -4   12.76    0.65
  -2  -3  -4   12.91    0.60
  -2  -3  -4   11.68    0.64
  -2  -3  -4   13.17    0.72
   2  -3   4   13.16    0.67
  -2   3  -4   12.57    0.51
  -2   3  -4   12.79    0.68
  -3  -3  -4    4.34    0.52
   3  -3   4    4.87    0.56
  -3  -3  -4    4.44    0.50
  -3  -3  -4    4.03    0.49
  -3   3  -4    4.85    0.27
  -3   3  -4    4.51    0.51
  -3   3  -4    4.32    0.46
  -4  -3  -4    4.80    0.59
  -4  -3  -4    5.84    0.58
   4  -3   4    5.39    0.64
  -4  -3  -4    5.79    0.64
  -4   3  -4    5.82    0.62
   4   3   4    5.07    0.59
  -4   3  -4    4.78    0.58
   5  -3   4    3.81    0.61
  -5  -3  -4    4.72    0.65
  -5  -3  -4    5.52    0.69
   5   3   4    4.50    0.63
  -5   3  -4    5.21    0.68
   5   3   4    5.12    0.49
  -5   3  -4    4.25    0.61
  -6  -3  -4    4.28    0.64
   6  -3   4    3.51    0.65
  -6  -3  -4    3.89    0.68
  -6   3  -4    3.65    0.61
  -6   3  -4    2.78    0.57
   6   3   4    4.49    0.69
  -7  -3  -4    0.43    0.36
  -7  -3  -4   -0.27    0.29
   7  -3   4   -0.05    0.40
  -7   3  -4   -0.03    0.31
  -7   3  -4    0.05    0.31
   7   3   4    0.86    0.47
  -8  -3  -4    4.88    0.87
   8  -3   4    5.54    0.95
  -8   3  -4    2.95    0.67
   8   3   4    5.45    0.94
  -8   3  -4    6.10    0.90
   9  -3   4    0.18    0.51
  -9  -3  -4    0.35    0.45
  -9   3  -4    0.46    0.43
   9   3   4    0.64    0.58
  -9   3  -4    0.23    0.45
  -9  -4   4   -0.11    0.42
   9  -4  -4    0.21    0.54
   9   4  -4    0.22    0.56
  -9   4   4    0.70    0.48
   8  -4  -4   -0.21    0.43
  -8  -4   4    0.09    0.37
  -8   4   4    0.40    0.46
   8   4  -4    0.41    0.45
   7  -4  -4    3.15    0.71
  -7  -4   4    1.42    0.59
   7   4  -4    2.59    0.53
  -7   4   4    2.82    0.57
   7   4  -4    2.42    0.64
  -7   4   4    2.74    0.67
   6  -4  -4    0.71    0.41
  -6  -4   4    0.19    0.31
   6   4  -4    0.50    0.31
  -6   4   4   -0.30    0.20
  -6   4   4    0.53    0.29
  -5  -4   4    0.86    0.37
   5  -4  -4    1.01    0.29
   5  -4  -4    1.65    0.48
  -5  -4   4    1.27    0.43
  -5   4   4    1.38    0.41
  -5   4   4    1.62    0.39
   5   4  -4    1.24    0.36
  -4  -4   4    1.21    0.36
  -4  -4   4    3.09    0.52
   4  -4  -4    2.28    0.37
   4  -4  -4    3.57    0.54
  -4   4   4    2.49    0.45
   4   4  -4    2.50    0.24
   4   4  -4    1.99    0.39
  -4   4   4    2.54    0.42
  -3  -4   4   39.43    1.40
   3  -4  -4   36.31    1.28
   3  -4  -4   36.79    1.32
  -3   4   4   36.04    1.29
   3   4  -4   38.34    1.38
   3   4  -4   36.29    0.97
  -3   4   4   37.18    1.32
  -2  -4   4   10.71    0.73
   2  -4  -4   17.37    0.79
   2  -4  -4   14.79    0.69
  -2  -4   4   15.37    0.71
  -2   4   4   15.16    0.67
  -2   4   4   16.20    0.78
   2   4  -4   15.43    0.78
   2   4  -4   15.26    0.54
   1  -4  -4   59.68    1.78
  -1  -4   4   60.66    1.56
   1  -4  -4   60.87    1.59
  -1   4   4   59.68    1.52
   1   4  -4   60.35    1.77
   1   4  -4   60.44    1.55
  -1   4   4   57.96    1.73
   0  -4  -4    1.26    0.22
   0  -4  -4    0.17    0.14
   0  -4   4    0.90    0.25
   0  -4   4    0.84    0.15
   0   4  -4    0.64    0.21
   0   4   4    0.57    0.20
   0   4  -4    0.79    0.20
   0   4   4    1.19    0.18
  -1  -4  -4   44.60    1.33
  -1  -4  -4   44.88    1.53
  -1  -4  -4   44.34    1.48
   1  -4   4   41.62    1.41
   1  -4   4   44.59    1.14
  -1   4  -4   42.47    1.36
  -1   4  -4   45.01    1.33
   1   4   4   44.15    1.26
  -2  -4  -4    7.89    0.52
  -2  -4  -4    8.89    0.54
  -2  -4  -4    6.54    0.64
   2  -4   4    7.56    0.55
  -2  -4  -4    8.26    0.60
   2  -4   4    8.99    0.46
  -2   4  -4    7.54    0.55
  -2   4  -4    9.06    0.48
  -3  -4  -4   22.79    1.00
   3  -4   4   23.31    1.07
  -3  -4  -4   25.01    1.11
  -3  -4  -4   23.27    1.00
  -3  -4  -4   22.40    1.08
  -3   4  -4   21.56    0.90
  -3   4  -4   23.69    0.79
  -4  -4  -4    7.02    0.72
   4  -4   4    5.86    0.69
  -4  -4  -4    6.44    0.70
  -4  -4  -4    6.51    0.72
  -4   4  -4    6.47    0.71
  -4   4  -4    8.15    0.71
  -4   4  -4    6.28    0.34
   4   4   4    5.67    0.64
   5  -4   4    9.72    0.97
  -5  -4  -4   10.62    0.96
  -5  -4  -4    9.93    0.95
   5   4   4   10.54    0.67
  -5   4  -4    9.88    0.76
  -5   4  -4   10.77    0.81
   5   4   4   11.18    0.83
   6  -4   4    5.68    0.83
  -6  -4  -4    6.38    0.79
  -6  -4  -4    5.81    0.81
   6   4   4    6.94    0.85
  -6   4  -4    6.45    0.84
  -6   4  -4    5.52    0.74
  -7  -4  -4    2.06    0.58
   7  -4   4    1.95    0.63
  -7  -4  -4    1.33    0.45
   7   4   4    2.36    0.59
  -7   4  -4    1.66    0.51
  -7   4  -4    2.35    0.58
   8  -4   4    0.11    0.45
  -8  -4  -4    0.73    0.43
   8   4   4   -0.14    0.42
  -8   4  -4   -0.08    0.32
  -8   4  -4    0.19    0.37
  -8  -5   4    2.93    0.70
   8  -5  -4    2.90    0.74
  -8   5   4    1.70    0.59
  -8   5   4    1.47    0.52
   8   5  -4    2.06    0.71
   7  -5  -4    2.08    0.57
  -7  -5   4    1.85    0.60
  -7   5   4    1.56    0.55
   7   5  -4    1.55    0.48
  -7   5   4    2.65    0.57
   7   5  -4    2.45    0.67
   6  -5  -4    0.45    0.36
  -6  -5   4   -0.13    0.27
  -6  -5   4   -0.16    0.26
   6   5  -4   -0.07    0.27
  -6   5   4    0.02    0.31
  -6   5   4   -0.24    0.27
  -5  -5   4    0.29    0.31
  -5  -5   4    1.12    0.41
   5  -5  -4    0.07    0.23
   5  -5  -4    0.89    0.40
   5   5  -4    1.44    0.41
  -5   5   4    0.37    0.28
  -5   5   4    0.51    0.35
   4  -5  -4    0.66    0.27
  -4  -5   4    0.82    0.32
  -4  -5   4    0.16    0.26
   4  -5  -4    0.30    0.29
  -4   5   4    0.72    0.30
   4   5  -4    0.31    0.27
  -4   5   4    0.39    0.26
   3  -5  -4    0.93    0.30
   3  -5  -4    0.50    0.24
  -3  -5   4    0.25    0.22
  -3  -5   4    0.10    0.22
   3   5  -4    0.41    0.27
  -3   5   4    0.43    0.25
  -3   5   4    0.33    0.21
   3   5  -4    0.33    0.14
   2  -5  -4    3.69    0.43
  -2  -5   4    3.76    0.42
  -2  -5   4    4.64    0.60
   2  -5  -4    3.83    0.48
   2   5  -4    4.49    0.39
  -2   5   4    4.10    0.39
  -2   5   4    4.36    0.52
   2   5  -4    3.95    0.51
   1  -5  -4  116.14    2.86
  -1  -5   4  118.26    2.71
   1  -5  -4  115.29    3.09
   1   5  -4  117.07    3.06
  -1   5   4  115.86    2.65
   1   5  -4  114.17    2.80
  -1   5   4  119.46    3.05
   0  -5  -4    2.12    0.31
   0  -5   4    3.04    0.25
   0   5   4    2.18    0.24
   0   5  -4    2.12    0.36
   0   5   4    2.11    0.37
   0   5  -4    2.41    0.35
  -1  -5  -4   -0.02    0.15
   1  -5   4    0.02    0.13
  -1  -5  -4   -0.21    0.15
   1  -5   4    0.08    0.09
  -1   5  -4    0.10    0.16
   1   5   4   -0.23    0.13
  -1   5  -4    0.01    0.17
   1   5   4   -0.03    0.11
   2  -5   4    3.14    0.31
  -2  -5  -4    2.20    0.43
  -2  -5  -4    2.96    0.42
   2  -5   4    2.35    0.39
  -2  -5  -4    2.29    0.44
  -2   5  -4    2.46    0.40
   2   5   4    2.17    0.32
  -3  -5  -4    2.04    0.44
   3  -5   4    2.46    0.45
  -3  -5  -4    2.15    0.40
  -3  -5  -4    1.35    0.32
  -3  -5  -4    2.31    0.47
  -3   5  -4    2.58    0.45
   4  -5   4    3.18    0.57
  -4  -5  -4    3.59    0.53
  -4  -5  -4    3.20    0.52
  -4  -5  -4    2.27    0.47
  -4  -5  -4    3.29    0.56
  -4   5  -4    2.17    0.39
  -4   5  -4    3.28    0.35
  -4   5  -4    2.27    0.46
  -5  -5  -4    0.32    0.28
   5  -5   4    0.24    0.34
  -5  -5  -4    0.55    0.33
   5   5   4    0.19    0.29
  -5   5  -4    0.70    0.31
  -5   5  -4   -0.08    0.26
  -6  -5  -4    4.35    0.70
  -6  -5  -4    3.56    0.65
   6  -5   4    4.07    0.71
  -6   5  -4    3.87    0.62
  -6   5  -4    4.87    0.74
   6   5   4    5.59    0.78
  -7  -5  -4    0.08    0.36
  -7  -5  -4    0.07    0.33
   7  -5   4    0.38    0.43
  -7   5  -4    0.16    0.31
  -7   5  -4    0.12    0.34
   7   5   4   -0.04    0.37
  -8  -5  -4    2.19    0.65
   8  -5   4    2.71    0.74
  -8   5  -4    2.53    0.64
  -8   5  -4    2.19    0.65
   8   5   4    2.60    0.73
  -8  -6   4   -0.08    0.42
   8  -6  -4   -0.05    0.42
  -8   6   4    0.67    0.47
   8   6  -4   -0.12    0.41
  -8   6   4    0.25    0.39
  -7  -6   4    0.87    0.53
   7  -6  -4    1.65    0.58
  -7   6   4    2.51    0.62
  -7   6   4    1.82    0.53
   7   6  -4    1.39    0.49
   6  -6  -4    0.34    0.41
  -6  -6   4    0.01    0.30
  -6  -6   4    1.09    0.49
  -6   6   4    0.52    0.37
   6   6  -4    0.74    0.38
  -6   6   4    1.10    0.42
   5  -6  -4    3.98    0.64
  -5  -6   4    3.30    0.62
   5  -6  -4    2.87    0.49
  -5  -6   4    2.84    0.60
  -5   6   4    4.12    0.61
  -5   6   4    2.68    0.54
   5   6  -4    4.29    0.64
   4  -6  -4   28.45    1.28
  -4  -6   4   28.44    1.48
   4  -6  -4   31.97    1.37
  -4  -6   4   29.58    1.34
  -4   6   4   26.07    1.27
   4   6  -4   28.04    1.36
  -4   6   4   29.52    1.23
  -3  -6   4    2.11    0.40
   3  -6  -4    1.81    0.39
   3  -6  -4    1.72    0.39
  -3  -6   4    2.38    0.50
   3   6  -4    1.81    0.42
  -3   6   4    2.12    0.34
   3   6  -4    1.89    0.28
  -3   6   4    1.90    0.41
  -2  -6   4   15.51    0.74
   2  -6  -4   16.28    0.93
  -2  -6   4   14.99    0.98
   2  -6  -4   15.04    0.78
  -2   6   4   15.12    0.87
  -2   6   4   15.10    0.65
   2   6  -4   15.66    0.91
   2   6  -4   15.40    0.70
   1  -6  -4    4.21    0.46
  -1  -6   4    4.25    0.33
   1  -6  -4    3.44    0.51
  -1  -6   4    4.21    0.60
  -1   6   4    3.86    0.29
   1   6  -4    3.69    0.52
   1   6  -4    5.12    0.49
   0  -6   4   13.55    0.85
   0  -6   4   13.16    0.46
   0  -6  -4   13.48    0.71
   0  -6  -4   10.68    0.78
   0   6   4   14.21    0.80
   0   6  -4   14.00    0.81
   0   6  -4   13.43    0.73
   0   6   4   13.56    0.52
   1  -6   4    8.10    0.33
  -1  -6  -4    7.82    0.59
  -1  -6  -4    9.43    0.88
   1  -6   4    8.11    0.75
  -1   6  -4    8.86    0.63
   1   6   4    8.79    0.46
   1   6   4    8.27    0.64
  -2  -6  -4    0.10    0.19
  -2  -6  -4    0.17    0.26
   2  -6   4    0.14    0.14
   2  -6   4    0.05    0.12
   2   6   4    0.18    0.20
   2   6   4   -0.21    0.13
  -2   6  -4   -0.08    0.17
  -3  -6  -4    7.36    0.68
  -3  -6  -4    7.21    0.82
  -3  -6  -4    6.88    0.72
  -3  -6  -4    5.55    0.71
   3  -6   4    7.10    0.47
  -3   6  -4    6.96    0.76
  -4  -6  -4    3.35    0.53
  -4  -6  -4    2.95    0.56
  -4  -6  -4    4.23    0.67
  -4  -6  -4    5.04    0.66
  -4   6  -4    4.68    0.54
  -4   6  -4    3.76    0.43
  -4   6  -4    3.22    0.57
  -5  -6  -4    5.40    0.74
  -5  -6  -4    3.66    0.61
   5  -6   4    1.66    0.49
  -5   6  -4    3.98    0.67
  -5   6  -4    4.50    0.59
  -6  -6  -4    8.44    0.97
   6  -6   4    8.28    1.01
  -6  -6  -4    7.35    0.89
  -6   6  -4    8.20    0.84
  -6   6  -4    9.06    1.03
   6   6   4    8.24    0.96
  -7  -6  -4   -0.39    0.28
   7  -6   4    0.24    0.43
   7   6   4    0.30    0.41
  -7   6  -4   -0.24    0.28
  -7   6  -4   -0.21    0.29
  -8  -6  -4    0.06    0.39
   8  -6   4    0.29    0.48
   8   6   4    0.25    0.48
  -8   6  -4    0.23    0.38
  -8  -7   4    0.17    0.48
   8  -7  -4   -0.08    0.40
   8   7  -4    0.97    0.56
  -8   7   4   -0.24    0.39
  -7  -7   4    4.87    0.87
  -7  -7   4    4.26    0.84
   7  -7  -4    5.34    0.86
   7   7  -4    5.48    0.84
  -7   7   4    7.74    0.99
   6  -7  -4   10.34    1.10
  -6  -7   4    8.94    1.13
  -6  -7   4   10.34    1.12
  -6   7   4   11.62    1.14
   6   7  -4   10.11    1.04
   5  -7  -4    3.48    0.58
   5  -7  -4    4.49    0.70
  -5  -7   4    4.18    0.69
  -5  -7   4    3.09    0.67
  -5   7   4    3.97    0.65
   5   7  -4    3.19    0.61
   4  -7  -4    0.33    0.30
  -4  -7   4    0.56    0.34
  -4  -7   4    0.86    0.41
   4  -7  -4    0.01    0.27
  -4   7   4    0.26    0.28
   4   7  -4    0.15    0.30
   3  -7  -4    0.86    0.31
   3  -7  -4    0.56    0.32
  -3  -7   4    0.55    0.28
  -3  -7   4    0.60    0.38
   3   7  -4    0.49    0.32
  -3   7   4    1.16    0.40
   3   7  -4    0.59    0.22
  -2  -7   4    5.04    0.73
   2  -7  -4    4.33    0.53
  -2  -7   4    4.23    0.46
   2  -7  -4    3.72    0.59
   2   7  -4    3.19    0.42
  -2   7   4    3.91    0.37
  -2   7   4    3.89    0.58
   2   7  -4    2.56    0.48
   1  -7  -4    3.30    0.56
  -1  -7   4    4.07    0.35
  -1  -7   4    3.22    0.56
   1  -7  -4    3.97    0.50
   1   7  -4    3.74    0.48
   1   7  -4    3.37    0.55
  -1   7   4    3.54    0.31
  -1   7   4    2.37    0.45
   0  -7  -4    5.19    0.57
   0  -7  -4    3.77    0.61
   0  -7   4    5.13    0.66
   0   7  -4    5.41    0.60
   0   7  -4    5.65    0.67
   0   7   4    4.67    0.30
   0   7   4    4.38    0.58
  -1  -7  -4    3.50    0.51
   1  -7   4    3.23    0.53
  -1  -7  -4    2.71    0.53
   1   7   4    3.66    0.53
   1   7   4    3.18    0.33
  -1   7  -4    3.48    0.51
  -2  -7  -4   12.65    0.83
   2  -7   4   12.64    0.87
   2   7   4   12.10    0.64
  -2   7  -4   14.57    0.91
   2   7   4   11.07    0.81
   3  -7   4    0.13    0.25
  -3  -7  -4    0.00    0.29
  -3  -7  -4    0.60    0.32
   3   7   4    0.33    0.27
  -3   7  -4    0.50    0.33
  -4  -7  -4   22.61    1.29
  -4  -7  -4   22.27    1.23
  -4  -7  -4   21.69    1.36
   4  -7   4   21.96    1.27
  -4  -7  -4   23.56    1.15
  -5  -7  -4    2.39    0.53
  -5  -7  -4    2.86    0.54
   5  -7   4    3.31    0.64
  -5  -7  -4    1.62    0.50
  -5   7  -4    3.29    0.66
  -6  -7  -4    0.38    0.36
  -6  -7  -4    0.06    0.31
   6  -7   4    0.21    0.25
  -6   7  -4    0.19    0.35
   6   7   4    0.28    0.36
   6   7   4    0.30    0.33
  -7  -7  -4    0.70    0.44
   7  -7   4    0.44    0.26
  -7   7  -4    0.62    0.39
   7   7   4    0.63    0.46
  -8  -7  -4   -0.12    0.40
  -7  -8   4    0.40    0.48
  -7  -8   4   -0.40    0.36
   7  -8  -4    0.55    0.45
  -7   8   4    0.72    0.42
   7   8  -4   -0.53    0.33
  -6  -8   4   -0.18    0.36
  -6  -8   4   -0.25    0.29
   6  -8  -4    0.23    0.32
   6   8  -4   -0.23    0.32
  -6   8   4    0.04    0.35
   5  -8  -4    2.63    0.58
  -5  -8   4    2.72    0.59
   5  -8  -4    3.08    0.60
  -5  -8   4    2.39    0.64
   5   8  -4    2.00    0.54
  -5   8   4    2.58    0.58
   4  -8  -4    4.27    0.63
  -4  -8   4    3.54    0.70
   4  -8  -4    4.29    0.69
  -4  -8   4    4.26    0.63
   4   8  -4    3.68    0.67
  -4   8   4    4.15    0.68
  -3  -8   4    0.84    0.41
   3  -8  -4    0.55    0.29
   3  -8  -4    1.63    0.47
   3   8  -4    0.37    0.34
   3   8  -4    0.81    0.28
  -3   8   4    0.72    0.34
   2  -8  -4    1.28    0.44
   2  -8  -4    1.34    0.36
  -2  -8   4    0.82    0.38
   2   8  -4    0.87    0.30
   2   8  -4    0.02    0.15
  -2   8   4    1.84    0.46
   1  -8  -4    0.98    0.32
  -1  -8   4    1.15    0.40
   1  -8  -4    1.43    0.44
  -1   8   4    1.51    0.39
   1   8  -4    1.16    0.34
   1   8  -4    1.03    0.41
   0  -8  -4   -0.19    0.21
   0  -8   4   -0.39    0.17
   0  -8  -4   -0.20    0.23
   0   8  -4    0.42    0.29
   0   8  -4    0.28    0.30
   0   8   4    0.59    0.30
  -1  -8  -4    1.75    0.42
   1  -8   4    1.79    0.45
  -1  -8  -4    0.73    0.40
   1   8   4    0.90    0.36
  -1   8  -4    0.85    0.34
   2  -8   4    4.79    0.69
  -2  -8  -4    3.60    0.58
  -2  -8  -4    4.01    0.71
  -2   8  -4    4.69    0.65
   2   8   4    4.67    0.64
  -3  -8  -4    1.95    0.58
   3  -8   4    0.86    0.36
  -3  -8  -4    1.37    0.43
   3   8   4    1.40    0.34
  -3   8  -4    2.02    0.51
   3   8   4    2.15    0.47
   4  -8   4    3.45    0.66
  -4  -8  -4    3.62    0.63
  -4  -8  -4    2.77    0.63
  -4   8  -4    2.64    0.57
   4   8   4    2.73    0.54
  -5  -8  -4    0.12    0.31
  -5  -8  -4    0.02    0.32
   5  -8   4   -0.05    0.27
   5   8   4   -0.33    0.26
  -5   8  -4    0.05    0.32
   6  -8   4    2.03    0.59
  -6  -8  -4    1.28    0.48
  -6   8  -4    1.52    0.54
   6   8   4    1.72    0.50
  -7  -8  -4    0.40    0.40
   7  -8   4    0.28    0.40
  -7   8  -4   -0.15    0.37
   7   8   4    0.79    0.51
  -7  -9   4    0.98    0.53
   7  -9  -4    1.59    0.57
  -7   9   4    0.78    0.52
   7   9  -4    1.01    0.54
   6  -9  -4    0.43    0.36
  -6  -9   4    0.32    0.43
  -6   9   4   -0.08    0.34
   6   9  -4   -0.10    0.36
   5  -9  -4    0.61    0.42
  -5  -9   4    1.26    0.53
   5  -9  -4    0.80    0.42
  -5   9   4    0.42    0.37
   5   9  -4    0.69    0.46
  -4  -9   4    3.26    0.74
   4  -9  -4    3.58    0.61
   4  -9  -4    2.79    0.63
  -4   9   4    3.67    0.66
   4   9  -4    3.88    0.73
  -3  -9   4   -0.36    0.24
   3  -9  -4   -0.09    0.28
   3  -9  -4    0.17    0.26
  -3   9   4   -0.11    0.25
   3   9  -4   -0.20    0.29
   2  -9  -4    0.06    0.22
   2  -9  -4   -0.31    0.27
  -2  -9   4   -0.11    0.27
   2   9  -4    0.21    0.30
   2   9  -4    0.03    0.22
  -2   9   4   -0.02    0.16
   1  -9  -4   21.33    1.39
   1  -9  -4   18.76    1.09
  -1  -9   4   22.18    1.39
  -1   9   4   20.66    1.19
   1   9  -4   24.33    1.34
   1   9  -4   21.09    1.10
   0  -9  -4    0.12    0.27
   0  -9   4    0.80    0.39
   0  -9  -4    0.09    0.32
   0   9  -4    0.16    0.28
   0   9   4    0.29    0.29
   0   9  -4    0.32    0.29
  -1  -9  -4    3.38    0.61
  -1  -9  -4    2.45    0.59
   1  -9   4    2.15    0.53
   1   9   4    2.09    0.49
  -1   9  -4    1.99    0.49
  -2  -9  -4   24.66    1.56
  -2  -9  -4   28.98    1.46
   2  -9   4   28.15    1.48
   2   9   4   27.25    1.37
  -2   9  -4   28.70    1.44
  -3  -9  -4   15.73    1.12
   3  -9   4   17.56    1.18
   3   9   4   19.01    1.15
  -3   9  -4   20.77    1.26
  -4  -9  -4   -0.17    0.35
   4  -9   4    0.69    0.38
  -4  -9  -4    0.57    0.39
  -4   9  -4    0.83    0.42
   4   9   4    0.16    0.29
   5  -9   4    0.63    0.40
  -5  -9  -4    1.05    0.46
  -5   9  -4    0.36    0.42
   5   9   4    0.67    0.38
   6  -9   4    1.40    0.52
  -6  -9  -4    1.00    0.52
  -6   9  -4    0.86    0.49
   6   9   4    0.73    0.44
   6 -10  -4    0.26    0.38
  -6 -10   4    0.08    0.45
   6  10  -4   -0.22    0.35
  -6  10   4   -0.19    0.36
  -5 -10   4    0.51    0.45
   5 -10  -4    0.40    0.38
  -5  10   4   -0.20    0.31
   5  10  -4   -0.11    0.39
  -4 -10   4    0.02    0.31
   4 -10  -4    0.24    0.31
   4 -10  -4    0.62    0.44
  -4  10   4   -0.33    0.24
   4  10  -4   -0.02    0.38
   3 -10  -4    3.91    0.62
   3 -10  -4    2.24    0.63
  -3 -10   4    4.41    0.85
  -3  10   4    3.39    0.65
   3  10  -4    4.40    0.80
  -2 -10   4    2.43    0.64
   2 -10  -4    2.53    0.53
   2 -10  -4    2.45    0.64
  -2  10   4    2.29    0.55
   2  10  -4    3.39    0.69
   2  10  -4    2.17    0.49
   1 -10  -4   -0.12    0.34
  -1 -10   4   -0.10    0.29
   1 -10  -4    0.11    0.25
   1  10  -4   -0.18    0.30
  -1  10   4    0.08    0.29
   1  10  -4   -0.04    0.27
   0 -10  -4    5.55    0.76
   0 -10   4    5.79    0.88
   0 -10  -4    4.18    0.80
   0  10  -4    6.64    0.89
   0  10  -4    5.72    0.76
   0  10   4    5.65    0.78
   1 -10   4   16.38    1.22
  -1 -10  -4   15.47    1.50
  -1 -10  -4   17.34    1.17
   1  10   4   18.13    1.16
  -1  10  -4   21.14    1.25
   2 -10   4    0.24    0.33
  -2 -10  -4    0.31    0.36
  -2 -10  -4    0.37    0.42
  -2  10  -4    0.62    0.38
   2  10   4    0.25    0.32
   3 -10   4   11.58    1.19
  -3 -10  -4   14.65    1.52
  -3 -10  -4   11.99    1.18
  -3  10  -4   13.27    1.26
   3  10   4   15.08    1.09
  -4 -10  -4    5.75    0.87
   4 -10   4    5.33    0.86
  -4 -10  -4    6.50    1.05
  -4  10  -4    6.56    0.96
   4  10   4    6.44    0.86
  -5 -10  -4   -0.29    0.31
   5 -10   4   -0.28    0.30
  -5  10  -4    0.07    0.30
  -6 -10  -4   -0.03    0.42
   6 -10   4    0.06    0.40
  -6  10  -4   -0.22    0.38
   6  10   4    0.05    0.40
   5 -11  -4    0.47    0.39
  -5 -11   4    0.17    0.44
  -5  11   4   -0.35    0.35
   5  11  -4    0.71    0.52
   4 -11  -4   -0.43    0.39
  -4 -11   4   -0.07    0.40
   4 -11  -4   -0.13    0.26
   4  11  -4   -0.23    0.37
  -4  11   4   -0.25    0.29
   3 -11  -4    0.31    0.35
  -3 -11   4   -0.37    0.39
   3 -11  -4    0.09    0.47
   3  11  -4    0.26    0.41
  -3  11   4    0.35    0.37
   2 -11  -4    3.62    0.65
   2 -11  -4    3.09    0.76
  -2 -11   4    2.96    0.73
   2  11  -4    4.24    0.79
  -2  11   4    2.79    0.66
   1 -11  -4    0.22    0.40
  -1 -11   4    0.31    0.35
   1 -11  -4    0.30    0.33
   1  11  -4    0.03    0.31
   1  11  -4    0.71    0.47
  -1  11   4    0.62    0.39
   0 -11  -4   -0.10    0.30
   0 -11  -4   -0.23    0.39
   0 -11   4    0.54    0.43
   0  11  -4    0.47    0.38
   0  11   4    0.46    0.36
   0  11  -4    0.01    0.29
  -1 -11  -4    2.21    0.72
  -1 -11  -4    2.12    0.60
   1 -11   4    2.93    0.68
   1  11   4    1.25    0.47
  -1  11  -4    1.52    0.51
  -1  11  -4    1.75    0.54
  -2 -11  -4    0.23    0.42
  -2 -11  -4   -0.38    0.34
   2 -11   4    0.18    0.34
  -2  11  -4    1.16    0.46
  -2  11  -4   -0.22    0.26
   2  11   4    0.11    0.33
  -3 -11  -4   -0.19    0.36
   3 -11   4   -0.06    0.33
  -3 -11  -4    0.06    0.37
   3  11   4    0.10    0.34
  -3  11  -4    0.21    0.41
  -3  11  -4    1.05    0.40
  -4 -11  -4   -0.20    0.35
   4 -11   4    0.20    0.37
  -4 -11  -4   -0.11    0.43
  -4  11  -4   -0.06    0.36
   4  11   4    0.10    0.34
  -5 -11  -4   -0.32    0.35
   5 -11   4    0.38    0.38
  -5  11  -4    0.05    0.39
  -4 -12   4    1.26    0.63
   4 -12  -4    0.96    0.61
   4 -12  -4    0.32    0.36
  -4  12   4    0.96    0.52
   4  12  -4    1.17    0.64
   3 -12  -4    0.44    0.34
   3 -12  -4    0.19    0.48
  -3 -12   4    0.37    0.45
  -3  12   4    0.08    0.28
   3  12  -4   -0.08    0.41
  -2 -12   4    1.12    0.57
   2 -12  -4    0.16    0.36
   2 -12  -4    1.22    0.59
   2  12  -4    0.50    0.45
  -2  12   4   -0.15    0.33
   1 -12  -4    0.47    0.52
   1 -12  -4    1.60    0.54
  -1 -12   4    0.54    0.45
   1  12  -4    1.87    0.52
   1  12  -4    1.61    0.55
  -1  12   4    1.39    0.51
   0 -12  -4    1.45    0.69
   0 -12   4    0.38    0.45
   0 -12  -4    1.00    0.48
   0  12   4    0.33    0.42
   0  12  -4    0.51    0.43
   0  12  -4    0.27    0.41
  -1 -12  -4    4.22    0.81
   1 -12   4    4.42    0.86
  -1 -12  -4    2.00    0.69
   1  12   4    4.05    0.75
  -1  12  -4    3.11    0.69
  -1  12  -4    3.44    0.70
   2 -12   4    0.36    0.43
  -2 -12  -4    0.71    0.49
  -2 -12  -4    0.32    0.47
  -2  12  -4    0.71    0.45
   2  12   4    0.02    0.31
  -2  12  -4    0.44    0.40
   3 -12   4    1.35    0.52
  -3 -12  -4    1.58    0.69
   3  12   4    1.68    0.55
  -3  12  -4    2.40    0.59
  -3  12  -4    1.76    0.59
   4 -12   4   -0.36    0.31
  -4 -12  -4    0.93    0.62
  -4  12  -4   -0.23    0.40
  -2 -13   4    0.84    0.54
   2 -13  -4    0.06    0.52
   2 -13  -4   -0.06    0.39
  -2  13   4    0.26    0.42
   2  13  -4   -0.13    0.43
   1 -13  -4    0.36    0.52
   1 -13  -4    0.27    0.40
  -1 -13   4   -0.04    0.42
   1  13  -4    0.79    0.53
  -1  13   4    0.40    0.46
   0 -13   4    0.05    0.41
   0 -13  -4    0.33    0.55
   0 -13  -4    0.34    0.41
   0  13  -4   -0.60    0.35
   0  13  -4    0.37    0.48
   0  13   4   -0.33    0.35
   1 -13   4   -0.18    0.38
  -1 -13  -4   -0.02    0.38
  -1  13  -4    0.52    0.45
  -1  13  -4    0.30    0.39
   1  13   4    0.13    0.44
  -2 -13  -4    0.18    0.49
   2 -13   4    0.35    0.43
  -2  13  -4   -0.15    0.38
   2  13   4   -0.42    0.34
  -2  13  -4    0.73    0.48
   9   0  -5   -0.64    0.36
  -9   0   5   -0.25    0.41
   8   0  -5   -0.02    0.41
  -8   0   5   -0.02    0.38
  -7   0   5   -0.21    0.30
   7   0  -5   -0.56    0.28
   6   0  -5    0.20    0.31
   6   0  -5   -0.06    0.33
  -6   0   5    0.09    0.29
   5   0  -5   -0.34    0.23
  -5   0   5    0.10    0.29
  -5   0   5    0.07    0.15
   5   0  -5    0.02    0.26
  -4   0   5   -0.03    0.19
   4   0  -5    0.37    0.24
  -4   0   5    0.05    0.12
   4   0  -5    1.49    0.35
  -3   0   5    0.15    0.12
   3   0  -5    0.34    0.20
   3   0  -5    0.46    0.23
  -3   0   5    0.16    0.19
  -2   0   5    0.00    0.08
  -2   0   5    0.21    0.14
   2   0  -5    0.04    0.17
  -2   0   5    0.11    0.14
   1   0  -5   -0.01    0.10
  -1   0   5   -0.09    0.09
   1   0  -5    0.35    0.16
  -1   0   5    0.06    0.06
   0   0   5   -0.10    0.08
   0   0  -5    0.21    0.18
   0   0  -5   -0.08    0.12
   0   0   5   -0.05    0.07
   1   0   5   -0.03    0.11
  -1   0  -5    0.12    0.15
   1   0   5   -0.01    0.11
  -1   0  -5   -0.08    0.13
  -2   0  -5   -0.19    0.08
  -2   0  -5    0.05    0.15
   2   0   5   -0.12    0.15
  -3   0  -5   -0.11    0.13
  -3   0  -5    0.12    0.09
  -3   0  -5   -0.07    0.15
   3   0   5   -0.30    0.17
  -4   0  -5    0.27    0.22
  -4   0  -5   -0.02    0.20
   4   0   5    0.63    0.30
   5   0   5   -0.46    0.27
  -5   0  -5   -0.14    0.22
  -5   0  -5   -0.09    0.21
  -6   0  -5    0.11    0.31
   6   0   5    0.05    0.37
  -6   0  -5   -0.09    0.26
  -7   0  -5   -0.11    0.26
  -7   0  -5    0.43    0.37
   7   0   5   -0.10    0.36
   8   0   5    0.35    0.49
  -8   0  -5    0.10    0.38
  -8   0  -5   -0.37    0.32
   9   0   5   -0.17    0.46
  -9   0  -5   -0.27    0.39
  -9   0  -5    0.49    0.45
  -9  -1   5   -0.03    0.38
   9  -1  -5   -0.68    0.43
  -9   1   5    0.18    0.46
   9   1  -5   -0.43    0.45
   8  -1  -5    0.62    0.52
  -8  -1   5    0.03    0.29
  -8   1   5    0.02    0.38
   8   1  -5   -0.23    0.43
   7  -1  -5    3.02    0.67
   7   1  -5    2.80    0.67
  -7   1   5    3.93    0.78
   6  -1  -5    2.74    0.48
   6  -1  -5    3.35    0.64
  -6  -1   5    1.77    0.50
  -6   1   5    2.78    0.59
  -6   1   5    3.38    0.44
   6   1  -5    3.33    0.65
   6   1  -5    3.31    0.52
  -5  -1   5    0.10    0.24
  -5  -1   5    0.23    0.14
   5  -1  -5   -0.09    0.29
   5  -1  -5   -0.13    0.25
  -5   1   5    0.48    0.21
   5   1  -5   -0.18    0.26
   5   1  -5    0.28    0.28
  -5   1   5    0.33    0.29
  -4  -1   5    1.15    0.35
   4  -1  -5    1.45    0.36
   4  -1  -5    1.45    0.32
  -4  -1   5    1.29    0.18
   4   1  -5    1.79    0.40
  -4   1   5    0.97    0.31
  -4   1   5    1.66    0.26
   4   1  -5    1.15    0.31
  -3  -1   5    0.24    0.20
   3  -1  -5    0.02    0.17
   3  -1  -5    0.08    0.20
  -3  -1   5    0.04    0.16
  -3  -1   5    0.12    0.07
  -3   1   5    0.27    0.14
  -3   1   5    0.09    0.18
   3   1  -5    0.31    0.20
  -2  -1   5   77.76    2.10
   2  -1  -5   78.82    2.05
  -2  -1   5   80.24    2.10
   2  -1  -5   78.07    1.96
  -2   1   5   80.09    2.08
   2   1  -5   77.09    2.06
  -2   1   5   77.68    1.87
  -1  -1   5   45.41    1.30
   1  -1  -5   44.18    1.29
   1  -1  -5   42.30    1.23
   1  -1  -5   45.34    1.10
  -1  -1   5   45.86    1.26
  -1   1   5   45.41    1.26
   1   1  -5   45.49    1.09
   0  -1  -5  170.56    3.72
   0  -1   5  164.83    3.65
   0  -1  -5  169.67    3.78
   0  -1   5  166.15    3.66
   0   1  -5  174.49    3.71
   0   1  -5  158.69    3.64
   0   1   5  164.32    3.68
  -1  -1  -5   15.93    0.59
   1  -1   5   15.67    0.58
   1  -1   5   16.41    0.63
  -1  -1  -5   15.61    0.69
  -1   1  -5   15.32    0.66
   1   1   5   15.05    0.64
  -1   1  -5   16.41    0.57
   1   1   5   15.31    0.49
  -2  -1  -5   37.59    1.26
   2  -1   5   35.72    1.15
   2  -1   5   37.34    1.20
  -2  -1  -5   38.01    1.04
  -2   1  -5   37.45    0.95
   2   1   5   38.94    1.11
   3  -1   5    5.07    0.53
  -3  -1  -5    4.02    0.48
  -3  -1  -5    3.03    0.43
  -3  -1  -5    4.31    0.31
  -3   1  -5    3.88    0.46
   3   1   5    4.46    0.47
  -3   1  -5    4.62    0.52
   4  -1   5    0.22    0.29
  -4  -1  -5    0.57    0.26
  -4  -1  -5    0.00    0.14
  -4   1  -5    0.46    0.25
  -4   1  -5    0.27    0.24
   4   1   5    0.39    0.26
  -5  -1  -5    2.23    0.46
   5  -1   5    1.70    0.47
   5   1   5    1.92    0.45
  -5   1  -5    1.88    0.43
  -5   1  -5    1.50    0.41
   6  -1   5   31.62    1.56
  -6  -1  -5   34.08    1.53
  -6   1  -5   33.64    1.52
  -6   1  -5   33.21    1.57
   6   1   5   31.05    1.51
   7  -1   5    1.58    0.55
  -7  -1  -5    0.56    0.37
  -7  -1  -5    2.04    0.53
   7   1   5    1.13    0.52
  -7   1  -5    1.46    0.47
  -7   1  -5    2.12    0.57
  -8  -1  -5    1.54    0.55
   8  -1   5    3.22    0.78
  -8  -1  -5    1.18    0.47
  -8   1  -5    1.83    0.56
  -8   1  -5    1.74    0.57
   8   1   5    1.95    0.66
  -9  -1  -5    1.00    0.50
   9  -1   5    0.97    0.66
   9   1   5    1.50    0.66
  -9   1  -5    1.91    0.64
  -9   1  -5    1.26    0.54
   9  -2  -5    0.31    0.53
  -9  -2   5    1.92    0.69
   9   2  -5    0.13    0.51
  -9   2   5    1.13    0.53
   8  -2  -5    0.22    0.50
  -8  -2   5    0.14    0.38
  -8   2   5    1.09    0.54
   8   2  -5    1.51    0.61
  -7  -2   5    4.77    0.84
   7  -2  -5    3.31    0.70
   7   2  -5    5.50    0.84
  -7   2   5    5.55    0.87
   6  -2  -5    7.07    0.65
  -6  -2   5    7.42    0.96
   6  -2  -5    7.00    0.88
   6   2  -5    7.34    0.73
  -6   2   5    7.35    0.68
   6   2  -5    6.85    0.85
  -6   2   5    5.34    0.79
  -5  -2   5    3.64    0.62
   5  -2  -5    3.14    0.55
   5  -2  -5    3.26    0.44
  -5   2   5    3.55    0.60
   5   2  -5    2.86    0.56
  -5   2   5    2.76    0.40
   5   2  -5    2.82    0.46
   4  -2  -5  166.80    3.90
  -4  -2   5  160.67    4.19
   4  -2  -5  163.51    4.05
  -4   2   5  161.02    4.16
  -4   2   5  162.30    3.80
   4   2  -5  161.95    3.99
  -3  -2   5    1.10    0.30
   3  -2  -5    0.06    0.19
   3  -2  -5    0.64    0.23
  -3  -2   5    0.63    0.24
  -3   2   5    0.45    0.18
   3   2  -5    0.40    0.21
  -3   2   5    0.41    0.21
  -2  -2   5   69.91    2.05
   2  -2  -5   71.18    1.84
   2  -2  -5   73.78    1.95
  -2  -2   5   71.41    1.97
  -2   2   5   74.43    1.86
   2   2  -5   71.55    1.98
  -2   2   5   73.03    1.95
  -1  -2   5    4.10    0.42
  -1  -2   5    4.17    0.36
   1  -2  -5    4.21    0.40
   1  -2  -5    4.06    0.27
  -1   2   5    4.21    0.32
   1   2  -5    3.70    0.39
  -1   2   5    4.28    0.38
   1   2  -5    4.50    0.25
   0  -2   5    5.22    0.34
   0  -2   5    5.35    0.37
   0  -2  -5    5.33    0.39
   0  -2  -5    6.07    0.44
   0  -2  -5    5.99    0.20
   0   2  -5    5.81    0.35
   0   2   5    5.42    0.36
   0   2  -5    5.85    0.40
   1  -2   5    4.42    0.40
   1  -2   5    4.37    0.33
  -1  -2  -5    4.07    0.37
  -1   2  -5    4.01    0.39
  -1   2  -5    4.46    0.31
   1   2   5    4.47    0.24
   1   2   5    4.17    0.38
   2  -2   5   82.69    2.23
  -2  -2  -5   86.45    2.37
  -2  -2  -5   88.92    2.17
   2  -2   5   90.07    2.21
   2   2   5   84.40    2.09
  -2   2  -5   86.99    1.98
  -2   2  -5   85.61    2.30
  -3  -2  -5   42.45    1.43
   3  -2   5   40.03    1.39
  -3  -2  -5   37.89    1.40
  -3  -2  -5   38.90    1.23
   3   2   5   38.35    1.27
  -3   2  -5   35.94    1.36
  -3   2  -5   40.38    1.36
  -4  -2  -5   -0.01    0.17
   4  -2   5    0.34    0.30
  -4  -2  -5   -0.05    0.19
  -4  -2  -5    0.33    0.22
  -4   2  -5   -0.07    0.22
   4   2   5    0.05    0.22
  -4   2  -5    0.61    0.26
  -5  -2  -5    4.77    0.66
  -5  -2  -5    4.92    0.65
   5  -2   5    5.09    0.70
  -5   2  -5    3.91    0.60
  -5   2  -5    3.31    0.56
   5   2   5    3.22    0.53
   6  -2   5    2.31    0.59
  -6  -2  -5    2.53    0.57
  -6  -2  -5    2.86    0.57
  -6   2  -5    2.59    0.54
   6   2   5    1.53    0.49
  -6   2  -5    1.94    0.49
  -7  -2  -5    3.37    0.67
  -7  -2  -5    3.24    0.67
   7  -2   5    3.47    0.74
   7   2   5    3.51    0.68
  -7   2  -5    3.24    0.65
  -7   2  -5    4.37    0.75
   8  -2   5    1.94    0.66
  -8  -2  -5    2.50    0.65
  -8  -2  -5    3.07    0.71
   8   2   5    1.05    0.60
  -8   2  -5    1.87    0.57
  -8   2  -5    2.08    0.58
   9  -2   5    0.19    0.54
  -9  -2  -5   -0.18    0.41
   9   2   5    0.13    0.49
  -9   2  -5    0.49    0.47
  -9   2  -5    0.23    0.41
  -9  -3   5    0.17    0.48
   9  -3  -5    0.59    0.58
  -9   3   5    0.09    0.44
   9   3  -5    0.34    0.56
  -8  -3   5    0.37    0.43
   8  -3  -5   -0.53    0.39
   8   3  -5    0.17    0.44
  -8   3   5   -0.21    0.38
  -7  -3   5   12.63    1.33
   7  -3  -5   11.88    1.19
   7   3  -5   11.32    0.87
   7   3  -5   11.16    1.19
  -7   3   5   13.46    0.91
  -7   3   5   12.97    1.30
   6  -3  -5    7.58    0.89
   6  -3  -5    7.29    0.66
  -6  -3   5    7.43    0.96
  -6   3   5    7.16    0.89
  -6   3   5    6.28    0.68
   6   3  -5    6.95    0.87
   6   3  -5    7.56    0.76
   5  -3  -5    2.92    0.56
   5  -3  -5    2.86    0.43
  -5  -3   5    3.62    0.61
  -5  -3   5    2.12    0.49
   5   3  -5    3.10    0.49
  -5   3   5    2.54    0.42
  -5   3   5    2.14    0.49
  -4  -3   5    1.67    0.39
   4  -3  -5    2.97    0.41
   4  -3  -5    2.55    0.46
  -4  -3   5    2.11    0.44
  -4   3   5    2.19    0.42
  -4   3   5    2.67    0.39
   4   3  -5    1.85    0.38
  -3  -3   5    7.23    0.72
   3  -3  -5    6.41    0.48
   3  -3  -5    7.08    0.53
  -3  -3   5    7.21    0.55
  -3   3   5    7.17    0.63
  -3   3   5    6.97    0.50
   3   3  -5    7.08    0.63
  -2  -3   5    5.95    0.43
   2  -3  -5    4.54    0.42
   2  -3  -5    4.28    0.44
  -2   3   5    5.25    0.47
  -2   3   5    5.56    0.49
   2   3  -5    5.10    0.22
   2   3  -5    4.69    0.49
  -1  -3   5    2.47    0.37
   1  -3  -5    2.68    0.34
   1  -3  -5    2.66    0.25
  -1  -3   5    2.30    0.28
  -1   3   5    2.22    0.27
   1   3  -5    2.27    0.34
   1   3  -5    2.51    0.24
  -1   3   5    2.42    0.33
   0  -3  -5  172.19    4.11
   0  -3   5  171.68    3.75
   0  -3  -5  174.00    4.00
   0  -3   5  168.67    4.02
   0  -3  -5  172.86    3.68
   0   3  -5  171.53    3.85
   0   3  -5  171.95    3.93
   0   3   5  174.85    3.82
  -1  -3  -5    0.93    0.24
  -1  -3  -5    1.23    0.30
   1  -3   5    1.24    0.21
   1  -3   5    0.95    0.23
  -1  -3  -5    0.98    0.18
  -1   3  -5    1.19    0.23
  -1   3  -5    1.30    0.26
   1   3   5    1.10    0.23
  -2  -3  -5   50.05    1.54
  -2  -3  -5   48.81    1.40
   2  -3   5   49.37    1.43
   2  -3   5   48.17    1.54
   2   3   5   49.01    1.52
  -2   3  -5   51.51    1.58
  -2   3  -5   51.51    1.32
   3  -3   5    0.81    0.28
  -3  -3  -5    0.25    0.20
  -3  -3  -5    0.16    0.23
  -3  -3  -5    0.47    0.23
   3   3   5    0.63    0.22
  -3   3  -5    0.64    0.15
  -3   3  -5    0.24    0.18
  -3   3  -5    0.51    0.22
  -4  -3  -5    4.20    0.58
  -4  -3  -5    4.17    0.50
   4  -3   5    3.32    0.56
  -4  -3  -5    3.87    0.55
  -4   3  -5    2.81    0.48
   4   3   5    2.90    0.47
  -4   3  -5    4.16    0.53
   5  -3   5    1.07    0.44
  -5  -3  -5    1.51    0.42
  -5  -3  -5    1.50    0.41
  -5   3  -5    1.34    0.40
  -5   3  -5    1.22    0.38
   5   3   5    1.35    0.28
   5   3   5    0.81    0.37
  -6  -3  -5    6.01    0.79
   6  -3   5    6.09    0.84
  -6  -3  -5    7.02    0.87
  -6   3  -5    5.50    0.73
  -6   3  -5    5.99    0.79
   6   3   5    8.12    0.91
  -7  -3  -5    0.65    0.41
   7  -3   5    1.00    0.48
  -7  -3  -5    0.29    0.34
  -7   3  -5    1.41    0.49
   7   3   5    0.94    0.46
  -7   3  -5    1.18    0.48
  -8  -3  -5    1.89    0.58
  -8  -3  -5    1.68    0.55
   8  -3   5    1.59    0.61
  -8   3  -5    0.94    0.46
  -8   3  -5    0.85    0.44
   8   3   5    1.21    0.58
  -9  -3  -5   -0.27    0.37
  -9   3  -5   -0.16    0.40
  -9   3  -5    0.27    0.43
  -9  -4   5    0.96    0.60
   9  -4  -5    0.88    0.63
   9   4  -5   -0.19    0.31
  -9   4   5    0.16    0.47
  -8  -4   5    0.33    0.45
   8  -4  -5    0.47    0.54
   8   4  -5    0.37    0.36
  -8   4   5   -0.27    0.37
  -7  -4   5   11.71    1.30
   7  -4  -5   12.90    1.24
  -7   4   5   11.46    1.23
   7   4  -5    9.61    0.95
  -7   4   5   11.51    0.89
   7   4  -5   10.39    1.20
   6  -4  -5    0.20    0.35
   6  -4  -5    0.74    0.29
  -6  -4   5    0.58    0.41
   6   4  -5    0.49    0.32
  -6   4   5    0.32    0.29
  -6   4   5    0.25    0.29
  -5  -4   5    3.62    0.62
   5  -4  -5    8.30    0.60
  -5  -4   5    6.03    0.80
   5  -4  -5    8.02    0.83
  -5   4   5    7.27    0.81
   5   4  -5    6.91    0.73
  -5   4   5    7.44    0.74
   4  -4  -5   27.84    1.12
  -4  -4   5   29.20    1.32
   4  -4  -5   26.99    1.22
  -4  -4   5   25.66    1.32
   4   4  -5   26.98    1.21
  -4   4   5   28.62    1.16
  -4   4   5   25.83    1.20
   3  -4  -5    2.05    0.36
  -3  -4   5    1.77    0.40
   3  -4  -5    3.04    0.42
  -3  -4   5    1.98    0.38
  -3   4   5    2.47    0.39
  -3   4   5    2.71    0.41
   3   4  -5    1.94    0.37
   3   4  -5    2.35    0.19
  -2  -4   5    5.73    0.51
   2  -4  -5    5.42    0.47
  -2  -4   5    5.97    0.65
   2  -4  -5    5.13    0.52
  -2   4   5    5.41    0.41
  -2   4   5    5.56    0.55
   2   4  -5    5.02    0.29
   2   4  -5    5.67    0.57
   1  -4  -5    5.33    0.52
  -1  -4   5    4.89    0.55
  -1  -4   5    5.15    0.36
   1  -4  -5    4.93    0.34
   1   4  -5    4.91    0.33
  -1   4   5    5.88    0.55
   1   4  -5    5.41    0.54
  -1   4   5    4.32    0.32
   0  -4   5    1.99    0.36
   0  -4  -5    2.14    0.26
   0  -4  -5    2.51    0.39
   0  -4   5    2.07    0.24
   0   4  -5    2.03    0.33
   0   4  -5    2.19    0.30
   0   4   5    1.85    0.25
  -1  -4  -5   20.64    0.95
   1  -4   5   21.66    0.94
  -1  -4  -5   22.31    1.02
  -1  -4  -5   21.75    0.80
   1  -4   5   22.27    0.73
   1   4   5   21.47    0.81
  -1   4  -5   22.57    0.86
  -1   4  -5   20.32    0.88
   2  -4   5    0.20    0.15
  -2  -4  -5    0.33    0.23
  -2  -4  -5    0.05    0.18
   2  -4   5    0.11    0.19
  -2  -4  -5    0.13    0.16
   2   4   5    0.27    0.17
  -2   4  -5    0.05    0.14
  -2   4  -5    0.18    0.18
  -3  -4  -5    1.34    0.32
  -3  -4  -5    0.56    0.28
  -3  -4  -5    1.01    0.27
   3  -4   5    0.70    0.29
  -3  -4  -5    0.57    0.26
  -3   4  -5    0.44    0.22
  -3   4  -5    0.88    0.21
  -4  -4  -5   11.04    0.82
   4  -4   5   10.08    0.78
  -4  -4  -5   11.28    0.79
  -4  -4  -5   11.81    0.78
   4   4   5   10.88    0.74
  -4   4  -5   10.87    0.73
  -4   4  -5   10.71    0.78
   5  -4   5    1.75    0.50
  -5  -4  -5    1.60    0.43
  -5  -4  -5    2.26    0.49
  -5   4  -5    2.47    0.49
   5   4   5    3.16    0.54
  -5   4  -5    1.70    0.44
   6  -4   5    7.77    0.94
  -6  -4  -5    6.51    0.83
  -6  -4  -5    7.52    0.90
  -6   4  -5    8.39    0.94
  -6   4  -5    6.98    0.83
   6   4   5    7.28    0.87
  -7  -4  -5    5.68    0.87
   7  -4   5    3.60    0.75
  -7  -4  -5    4.53    0.77
  -7   4  -5    5.63    0.83
  -7   4  -5    2.56    0.60
   7   4   5    2.84    0.67
  -8  -4  -5    2.45    0.66
   8  -4   5    0.98    0.58
  -8   4  -5    2.40    0.64
  -8   4  -5    2.10    0.62
   8   4   5    1.89    0.67
  -8  -5   5    1.22    0.54
   8  -5  -5    1.21    0.61
   8   5  -5    2.42    0.68
  -8   5   5    1.42    0.56
  -7  -5   5    3.42    0.76
   7  -5  -5    3.71    0.74
  -7   5   5    3.12    0.61
  -7   5   5    2.49    0.66
   7   5  -5    4.72    0.71
   7   5  -5    1.51    0.52
  -6  -5   5    9.20    1.06
  -6  -5   5    6.10    0.88
   6  -5  -5    5.97    0.80
   6   5  -5    5.93    0.75
  -6   5   5    6.89    0.79
  -6   5   5    8.24    0.96
   5  -5  -5   15.48    0.89
   5  -5  -5   17.04    1.06
  -5  -5   5   15.52    1.08
  -5  -5   5   17.46    1.15
   5   5  -5   19.00    1.07
  -5   5   5   16.88    1.05
  -5   5   5   15.65    0.95
   4  -5  -5    0.13    0.31
  -4  -5   5   -0.09    0.15
  -4  -5   5    0.21    0.24
   4  -5  -5    0.41    0.26
   4   5  -5   -0.17    0.22
  -4   5   5    0.26    0.25
  -4   5   5   -0.05    0.19
   3  -5  -5    9.98    0.65
  -3  -5   5   10.02    0.67
   3  -5  -5   10.42    0.69
  -3   5   5    9.38    0.67
   3   5  -5    9.35    0.43
  -3   5   5    9.76    0.62
   3   5  -5    8.09    0.76
  -2  -5   5    1.92    0.32
   2  -5  -5    2.65    0.35
  -2  -5   5    1.96    0.41
   2  -5  -5    1.83    0.36
  -2   5   5    1.47    0.27
   2   5  -5    2.20    0.40
  -2   5   5    1.99    0.37
   2   5  -5    2.41    0.28
  -1  -5   5    4.90    0.59
   1  -5  -5    5.92    0.41
   1  -5  -5    5.80    0.61
  -1  -5   5    4.53    0.40
   1   5  -5    4.87    0.55
   1   5  -5    4.71    0.43
  -1   5   5    4.79    0.35
  -1   5   5    5.77    0.59
   0  -5  -5   57.22    1.98
   0  -5  -5   69.02    1.81
   0  -5   5   67.41    1.62
   0  -5   5   64.82    2.08
   0   5   5   68.01    1.70
   0   5  -5   68.42    1.98
   0   5  -5   66.32    1.85
   1  -5   5   46.82    1.63
   1  -5   5   47.37    1.23
  -1  -5  -5   48.02    1.47
  -1  -5  -5   45.30    1.65
  -1   5  -5   46.80    1.54
  -1   5  -5   47.65    1.51
   1   5   5   47.82    1.39
   2  -5   5    5.44    0.60
   2  -5   5    5.85    0.39
  -2  -5  -5    6.86    0.73
  -2  -5  -5    6.24    0.57
  -2  -5  -5    5.86    0.65
  -2   5  -5    6.05    0.46
   2   5   5    6.02    0.46
  -2   5  -5    5.73    0.61
  -3  -5  -5   45.00    1.57
   3  -5   5   46.11    1.42
   3  -5   5   45.43    1.68
  -3  -5  -5   44.62    1.72
  -3  -5  -5   43.19    1.54
  -3  -5  -5   41.89    1.68
  -3   5  -5   43.11    1.64
  -3   5  -5   46.06    1.36
  -4  -5  -5    6.47    0.74
   4  -5   5    5.40    0.69
  -4  -5  -5    5.04    0.68
  -4  -5  -5    5.12    0.65
  -4   5  -5    5.40    0.59
  -4   5  -5    4.74    0.67
  -5  -5  -5    9.46    0.94
  -5  -5  -5   10.86    0.84
   5  -5   5   10.52    1.04
  -5  -5  -5   10.34    1.01
   5   5   5   12.09    0.88
  -5   5  -5   10.54    0.77
  -5   5  -5   12.08    0.93
  -6  -5  -5    0.86    0.42
   6  -5   5    1.51    0.52
  -6  -5  -5    2.20    0.56
   6   5   5    1.94    0.51
  -6   5  -5    1.81    0.50
  -6   5  -5    2.44    0.51
  -7  -5  -5   -0.18    0.31
  -7  -5  -5   -0.46    0.32
   7  -5   5    0.47    0.41
  -7   5  -5    0.34    0.33
   7   5   5    0.30    0.38
  -7   5  -5    0.45    0.38
  -8  -5  -5    1.78    0.56
   8  -5   5    2.59    0.72
  -8   5  -5    1.36    0.55
  -8   5  -5    1.03    0.49
   8   5   5    1.42    0.61
  -8  -6   5    0.12    0.43
   8  -6  -5    0.23    0.44
  -8   6   5    0.25    0.40
   8   6  -5   -0.06    0.40
  -8   6   5   -0.23    0.36
  -7  -6   5    0.18    0.39
   7  -6  -5    0.49    0.45
  -7   6   5    0.48    0.42
   7   6  -5    0.04    0.34
  -7   6   5    0.17    0.36
  -6  -6   5    0.12    0.34
  -6  -6   5   -0.21    0.27
   6  -6  -5   -0.05    0.33
  -6   6   5    0.67    0.35
  -6   6   5    0.30    0.33
   6   6  -5   -0.11    0.29
  -5  -6   5    9.83    1.02
   5  -6  -5    9.54    0.93
  -5  -6   5    9.86    1.09
   5  -6  -5    8.42    0.82
  -5   6   5    9.46    0.92
  -5   6   5    9.26    0.92
   5   6  -5    9.50    0.95
  -4  -6   5    3.10    0.59
  -4  -6   5    4.68    0.64
   4  -6  -5    3.91    0.57
   4  -6  -5    4.07    0.58
  -4   6   5    4.52    0.59
  -4   6   5    3.95    0.58
   4   6  -5    4.01    0.60
  -3  -6   5    7.21    0.70
   3  -6  -5    7.35    0.68
  -3  -6   5    6.31    0.80
   3  -6  -5    6.05    0.68
  -3   6   5    8.19    0.80
  -3   6   5    7.03    0.53
   3   6  -5    7.35    0.81
   3   6  -5    7.49    0.45
   2  -6  -5    0.25    0.19
   2  -6  -5   -0.08    0.19
  -2  -6   5    0.03    0.17
  -2  -6   5    0.06    0.19
   2   6  -5    0.27    0.16
  -2   6   5   -0.15    0.20
   2   6  -5    0.01    0.14
  -2   6   5    0.34    0.17
   1  -6  -5    5.48    0.52
   1  -6  -5    6.12    0.67
  -1  -6   5    5.23    0.38
  -1   6   5    5.60    0.37
   1   6  -5    5.08    0.49
   1   6  -5    5.15    0.63
  -1   6   5    5.41    0.62
   0  -6   5    0.13    0.16
   0  -6  -5    0.96    0.26
   0  -6   5    1.05    0.18
   0   6   5    0.92    0.30
   0   6   5    0.83    0.19
   0   6  -5    0.70    0.25
   0   6  -5    0.96    0.30
  -1  -6  -5   11.66    0.69
   1  -6   5   10.26    0.73
   1  -6   5   11.56    0.45
  -1  -6  -5   10.24    0.78
  -1   6  -5   13.02    0.75
   1   6   5   11.81    0.57
   1   6   5   11.42    0.76
  -1   6  -5    9.94    0.67
  -2  -6  -5    0.33    0.27
   2  -6   5   -0.17    0.16
  -2  -6  -5   -0.01    0.20
   2  -6   5    0.20    0.15
   2   6   5   -0.11    0.14
  -2   6  -5   -0.11    0.20
  -2   6  -5    0.26    0.22
  -3  -6  -5    4.57    0.67
   3  -6   5    3.60    0.40
  -3  -6  -5    4.40    0.56
  -3  -6  -5    4.71    0.68
   3  -6   5    3.52    0.56
  -3   6  -5    3.17    0.42
  -3   6  -5    4.53    0.63
  -4  -6  -5    0.01    0.23
  -4  -6  -5    0.41    0.32
   4  -6   5    0.47    0.24
   4  -6   5    0.23    0.29
  -4  -6  -5    0.25    0.26
  -4  -6  -5    0.12    0.28
  -4   6  -5   -0.05    0.18
  -5  -6  -5    0.98    0.39
   5  -6   5    1.15    0.42
  -5  -6  -5    1.56    0.45
  -5  -6  -5    1.56    0.47
   5   6   5    1.48    0.43
  -5   6  -5    1.50    0.40
  -5   6  -5    0.43    0.35
  -6  -6  -5    2.29    0.58
   6  -6   5    2.10    0.59
  -6  -6  -5    1.57    0.49
  -6   6  -5    2.41    0.52
   6   6   5    2.27    0.56
  -6   6  -5    2.00    0.53
   7  -6   5    1.02    0.52
  -7  -6  -5    0.82    0.43
   7   6   5    0.82    0.50
  -7   6  -5    0.59    0.45
   8  -6   5   -0.23    0.38
  -8  -6  -5   -0.40    0.36
  -8   6  -5    0.69    0.48
   8   6   5    0.16    0.48
  -8  -7   5    1.57    0.67
   8  -7  -5    0.56    0.49
  -8   7   5    1.78    0.60
   8   7  -5    2.56    0.74
  -7  -7   5    0.40    0.46
  -7  -7   5    1.82    0.60
   7  -7  -5    0.38    0.41
  -7   7   5    0.60    0.43
   7   7  -5    0.82    0.49
  -6  -7   5   -0.16    0.32
  -6  -7   5    0.03    0.35
   6  -7  -5   -0.04    0.30
   6   7  -5   -0.02    0.34
  -6   7   5    0.36    0.33
  -5  -7   5    0.22    0.31
   5  -7  -5   -0.17    0.26
  -5  -7   5   -0.07    0.28
   5  -7  -5    0.31    0.32
  -5   7   5   -0.15    0.27
   5   7  -5    0.59    0.37
   4  -7  -5    2.74    0.50
  -4  -7   5    2.87    0.62
  -4  -7   5    3.18    0.57
   4  -7  -5    2.28    0.49
  -4   7   5    2.26    0.49
   4   7  -5    3.68    0.64
  -3  -7   5    0.28    0.32
   3  -7  -5    0.61    0.35
   3  -7  -5    0.76    0.33
  -3  -7   5    0.46    0.29
  -3   7   5    0.97    0.37
   3   7  -5    0.94    0.38
   3   7  -5    0.94    0.25
  -3   7   5    0.82    0.26
   2  -7  -5    0.47    0.24
  -2  -7   5    0.31    0.30
   2  -7  -5    0.23    0.30
  -2  -7   5    0.61    0.25
   2   7  -5   -0.07    0.16
   2   7  -5    0.74    0.26
  -2   7   5    0.62    0.21
  -2   7   5    1.08    0.34
   1  -7  -5   12.12    0.89
   1  -7  -5   10.85    0.68
  -1  -7   5   11.40    0.55
  -1   7   5   10.85    0.52
   1   7  -5   11.50    0.71
   1   7  -5   10.56    0.79
   0  -7  -5    7.62    0.59
   0  -7   5    7.51    0.82
   0   7  -5    9.50    0.68
   0   7   5    8.69    0.45
   0   7   5    8.42    0.80
   0   7  -5    7.39    0.76
   1  -7   5   -0.02    0.18
  -1  -7  -5    0.17    0.25
  -1  -7  -5   -0.28    0.20
   1   7   5    0.06    0.14
   1   7   5   -0.04    0.20
  -1   7  -5   -0.13    0.20
  -1   7  -5    0.02    0.22
  -2  -7  -5    5.25    0.62
  -2  -7  -5    4.15    0.66
   2   7   5    3.85    0.45
  -2   7  -5    3.92    0.51
  -2   7  -5    4.02    0.60
   2   7   5    4.60    0.62
  -3  -7  -5   29.80    1.55
  -3  -7  -5   29.66    1.35
   3   7   5   28.64    1.19
  -3   7  -5   27.10    1.17
  -3   7  -5   29.25    1.40
  -4  -7  -5    6.96    0.92
  -4  -7  -5    7.89    0.93
   4  -7   5    3.73    0.63
  -4  -7  -5    7.72    0.83
  -4   7  -5    6.71    0.84
  -5  -7  -5    1.15    0.47
  -5  -7  -5    1.02    0.40
  -5  -7  -5    1.12    0.40
   5  -7   5    1.31    0.46
  -5  -7  -5    0.63    0.40
  -5   7  -5    0.64    0.38
   6  -7   5    3.55    0.70
  -6  -7  -5    4.60    0.75
  -6  -7  -5    3.73    0.75
  -6   7  -5    5.08    0.85
  -7  -7  -5    1.13    0.50
   7  -7   5    0.86    0.50
  -7   7  -5    1.39    0.52
   7   7   5    0.65    0.47
   7  -8  -5    1.91    0.56
  -7  -8   5    1.47    0.63
  -7  -8   5    1.25    0.57
   7   8  -5    1.42    0.56
  -7   8   5    1.65    0.60
  -6  -8   5    1.72    0.55
  -6  -8   5    2.43    0.67
   6  -8  -5    0.62    0.36
   6   8  -5    1.52    0.53
  -6   8   5    1.88    0.55
   5  -8  -5    4.84    0.73
   5  -8  -5    5.15    0.76
  -5  -8   5    5.62    0.80
  -5  -8   5    3.96    0.78
   5   8  -5    4.39    0.77
  -5   8   5    4.04    0.68
   4  -8  -5   -0.07    0.24
   4  -8  -5    0.08    0.29
  -4  -8   5    0.13    0.33
  -4  -8   5   -0.15    0.27
  -4   8   5    0.07    0.26
   4   8  -5    0.00    0.34
   3  -8  -5    2.04    0.50
  -3  -8   5    1.68    0.51
   3  -8  -5    1.34    0.38
   3   8  -5    1.49    0.47
  -3   8   5    0.96    0.36
   2  -8  -5    6.21    0.82
  -2  -8   5    4.62    0.76
   2  -8  -5    4.66    0.58
   2   8  -5    4.16    0.67
  -2   8   5    3.99    0.61
   2   8  -5    4.89    0.55
   1  -8  -5   12.58    0.98
   1  -8  -5   10.86    0.75
   1   8  -5   13.46    0.81
   1   8  -5   13.20    0.94
  -1   8   5   13.81    0.93
   0  -8   5    2.23    0.52
   0  -8  -5    1.26    0.36
   0  -8  -5    1.69    0.49
   0   8   5    2.58    0.52
   0   8  -5    1.96    0.42
   0   8  -5    1.51    0.42
   1  -8   5    8.56    0.91
  -1  -8  -5    9.87    1.07
  -1  -8  -5    8.73    0.83
  -1   8  -5    7.93    0.81
   1   8   5    7.16    0.81
  -1   8  -5    8.46    0.82
  -2  -8  -5    1.50    0.40
   2  -8   5    1.83    0.45
  -2  -8  -5    1.39    0.49
   2   8   5    1.81    0.33
  -2   8  -5    2.00    0.47
  -2   8  -5    1.80    0.42
   2   8   5    1.05    0.37
   3  -8   5    7.25    0.88
  -3  -8  -5    9.30    0.91
  -3  -8  -5    9.29    1.07
   3   8   5    7.16    0.82
  -3   8  -5    6.74    0.82
  -3   8  -5    8.13    0.76
   3   8   5    7.79    0.71
  -4  -8  -5    1.93    0.49
  -4  -8  -5    1.30    0.50
   4  -8   5    2.65    0.57
   4   8   5    1.58    0.40
   4   8   5    2.00    0.49
  -4   8  -5    3.04    0.63
   5  -8   5    1.19    0.40
  -5  -8  -5    1.42    0.50
  -5  -8  -5    1.75    0.59
  -5   8  -5    1.05    0.45
  -6  -8  -5    0.70    0.49
  -6  -8  -5    0.20    0.39
   6  -8   5    0.20    0.23
  -6   8  -5    0.57    0.41
   6   8   5    1.61    0.51
   7  -8   5    0.36    0.30
  -7  -8  -5    1.86    0.61
  -7   8  -5    2.30    0.64
   7   8   5    1.88    0.61
  -7  -9   5   -0.18    0.34
   7  -9  -5    0.29    0.41
   7   9  -5   -0.27    0.41
  -7   9   5    0.15    0.42
  -6  -9   5    0.46    0.42
   6  -9  -5    0.35    0.35
  -6   9   5    0.14    0.39
   6   9  -5    0.30    0.45
   5  -9  -5    0.15    0.36
   5  -9  -5    0.62    0.34
  -5  -9   5   -0.18    0.35
  -5   9   5   -0.22    0.30
   5   9  -5    0.16    0.36
  -4  -9   5    0.93    0.47
   4  -9  -5    1.48    0.41
   4  -9  -5    1.57    0.51
  -4   9   5    0.29    0.33
   4   9  -5    0.54    0.42
   3  -9  -5   -0.03    0.29
   3  -9  -5    0.16    0.23
  -3  -9   5    0.01    0.31
   3   9  -5   -0.12    0.28
  -3   9   5    0.24    0.31
   2  -9  -5   -0.39    0.27
   2  -9  -5    0.12    0.22
  -2  -9   5   -0.16    0.23
   2   9  -5    0.02    0.28
  -2   9   5    0.30    0.27
   2   9  -5    0.37    0.25
   1  -9  -5    3.48    0.56
   1  -9  -5    4.47    0.76
  -1  -9   5    3.67    0.72
  -1   9   5    2.42    0.54
   1   9  -5    4.42    0.62
   1   9  -5    3.76    0.69
   0  -9   5    2.53    0.57
   0  -9  -5    1.83    0.53
   0  -9  -5    2.73    0.51
   0   9   5    2.27    0.54
   0   9  -5    2.68    0.57
   0   9  -5    3.13    0.56
  -1  -9  -5    0.23    0.28
  -1  -9  -5    0.23    0.31
   1  -9   5    0.10    0.25
  -1   9  -5    0.08    0.26
   1   9   5    0.20    0.32
  -1   9  -5    0.17    0.30
  -2  -9  -5   10.12    1.17
  -2  -9  -5    8.72    0.92
   2  -9   5    7.89    0.94
  -2   9  -5    9.11    0.95
  -2   9  -5   10.54    0.95
   2   9   5    9.04    0.96
   3  -9   5    0.31    0.31
  -3  -9  -5    0.24    0.42
  -3  -9  -5    0.72    0.36
   3   9   5    0.54    0.37
  -3   9  -5    0.07    0.25
  -3   9  -5    0.17    0.33
  -4  -9  -5    2.94    0.61
  -4  -9  -5    2.72    0.69
   4  -9   5    2.77    0.63
   4   9   5    3.88    0.66
  -4   9  -5    2.81    0.62
   5  -9   5    6.21    0.94
  -5  -9  -5    5.42    0.99
   5   9   5    7.42    0.91
   6  -9   5    0.84    0.43
  -6   9  -5   -0.13    0.34
  -6 -10   5    0.30    0.49
   6 -10  -5    1.28    0.47
   6  10  -5    0.03    0.41
  -6  10   5   -0.04    0.43
  -5 -10   5    0.39    0.47
   5 -10  -5    1.79    0.48
   5  10  -5    0.37    0.41
  -5  10   5    0.44    0.36
   4 -10  -5   -0.21    0.24
   4 -10  -5    0.15    0.40
  -4 -10   5   -0.18    0.33
  -4  10   5   -0.51    0.25
   4  10  -5    0.35    0.43
  -3 -10   5    0.93    0.49
   3 -10  -5    0.62    0.34
   3 -10  -5    0.70    0.45
   3  10  -5    1.13    0.52
  -3  10   5    1.41    0.47
  -2 -10   5    1.83    0.62
   2 -10  -5    1.45    0.41
   2 -10  -5    1.24    0.53
   2  10  -5    2.22    0.61
  -2  10   5    0.15    0.22
   2  10  -5    3.05    0.56
   1 -10  -5    2.64    0.54
   1 -10  -5    2.16    0.61
  -1 -10   5    2.76    0.65
   1  10  -5    4.24    0.74
  -1  10   5    2.25    0.57
   1  10  -5    3.01    0.58
   0 -10  -5    0.09    0.28
   0 -10   5   -0.43    0.27
   0 -10  -5   -0.11    0.33
   0  10  -5   -0.03    0.29
   0  10  -5    0.30    0.33
   0  10   5   -0.05    0.26
  -1 -10  -5    1.05    0.42
   1 -10   5    1.18    0.44
  -1 -10  -5    2.20    0.65
   1  10   5    0.22    0.31
  -1  10  -5    1.07    0.43
  -1  10  -5    0.67    0.38
  -2 -10  -5    0.21    0.37
  -2 -10  -5    0.53    0.36
   2 -10   5   -0.21    0.28
  -2  10  -5   -0.04    0.29
   2  10   5    0.40    0.34
  -2  10  -5   -0.14    0.26
   3 -10   5    6.72    0.93
  -3 -10  -5    5.85    1.00
  -3 -10  -5    7.89    0.97
  -3  10  -5    7.57    0.84
   3  10   5    7.16    0.92
  -3  10  -5    7.13    0.93
  -4 -10  -5    0.96    0.48
  -4 -10  -5    0.57    0.51
   4 -10   5    1.72    0.54
   4  10   5    1.41    0.50
  -4  10  -5    1.99    0.59
  -5 -10  -5    0.48    0.54
   5 -10   5    0.97    0.45
  -5 -10  -5    0.49    0.44
   5  10   5    0.45    0.41
  -5  10  -5    0.43    0.44
   6 -10   5    0.86    0.49
   6  10   5    0.44    0.43
  -6  10  -5    0.17    0.43
  -5 -11   5    0.16    0.39
   5 -11  -5    1.03    0.44
  -5  11   5   -0.09    0.35
   5  11  -5    0.25    0.47
   4 -11  -5    0.15    0.46
  -4 -11   5    0.50    0.46
   4 -11  -5    1.06    0.42
   4  11  -5    0.37    0.47
  -4  11   5    0.30    0.37
   3 -11  -5    1.91    0.48
   3 -11  -5    1.84    0.61
  -3 -11   5    0.65    0.50
  -3  11   5    0.61    0.40
   3  11  -5    1.33    0.58
   2 -11  -5    2.06    0.65
  -2 -11   5    1.35    0.58
   2 -11  -5    1.47    0.48
   2  11  -5    1.26    0.56
  -2  11   5    0.53    0.39
   1 -11  -5    0.19    0.46
   1 -11  -5    0.18    0.32
  -1 -11   5   -0.12    0.30
  -1  11   5    0.07    0.35
   1  11  -5    0.04    0.35
   1  11  -5    0.17    0.32
   0 -11  -5    3.12    0.77
   0 -11  -5    2.10    0.54
   0 -11   5    2.76    0.72
   0  11  -5    3.15    0.69
   0  11  -5    3.48    0.65
   0  11   5    3.56    0.69
  -1 -11  -5    0.42    0.45
  -1 -11  -5    0.23    0.36
   1 -11   5   -0.21    0.29
  -1  11  -5    0.93    0.42
   1  11   5    0.86    0.45
  -1  11  -5    0.93    0.45
  -2 -11  -5    4.18    0.74
  -2 -11  -5    3.23    0.81
   2 -11   5    3.67    0.75
   2  11   5    3.09    0.67
  -2  11  -5    2.74    0.62
  -2  11  -5    3.57    0.68
  -3 -11  -5    1.06    0.50
  -3 -11  -5    1.88    0.65
   3 -11   5    1.19    0.48
   3  11   5    1.16    0.46
  -3  11  -5    1.12    0.45
  -3  11  -5    0.96    0.47
  -4 -11  -5    0.58    0.56
   4 -11   5    0.15    0.39
   4  11   5    0.32    0.40
  -4  11  -5    0.11    0.40
   5 -11   5    0.72    0.49
  -5  11  -5   -0.13    0.39
  -4 -12   5    0.65    0.53
   4 -12  -5    0.56    0.40
   4 -12  -5    0.50    0.57
   4  12  -5    0.67    0.57
  -4  12   5    0.44    0.39
   3 -12  -5    0.40    0.35
  -3 -12   5   -0.13    0.43
   3 -12  -5    0.30    0.53
   3  12  -5   -0.06    0.33
  -3  12   5   -0.18    0.28
  -2 -12   5    0.33    0.48
   2 -12  -5    0.86    0.59
   2 -12  -5   -0.17    0.31
   2  12  -5    0.63    0.48
  -2  12   5    0.33    0.39
   1 -12  -5    0.27    0.38
   1 -12  -5   -0.14    0.47
  -1 -12   5    0.97    0.55
  -1  12   5    0.45    0.41
   1  12  -5    0.42    0.39
   1  12  -5   -0.17    0.37
   0 -12  -5   -0.08    0.35
   0 -12   5    0.04    0.39
   0 -12  -5    0.14    0.51
   0  12  -5    0.38    0.40
   0  12   5    0.24    0.39
   0  12  -5    0.26    0.37
  -1 -12  -5   -0.45    0.41
   1 -12   5    0.42    0.41
  -1  12  -5    0.27    0.35
   1  12   5   -0.10    0.34
  -1  12  -5   -0.03    0.35
  -2 -12  -5   -0.12    0.47
   2 -12   5   -0.27    0.29
  -2  12  -5   -0.30    0.30
  -2  12  -5    0.49    0.40
   2  12   5   -0.11    0.36
  -3 -12  -5    0.43    0.56
   3 -12   5    0.62    0.44
  -3  12  -5    0.18    0.40
   3  12   5   -0.31    0.31
   4 -12   5    1.47    0.60
  -4 -12  -5    0.92    0.63
  -4  12  -5    1.15    0.55
   4  12   5    0.83    0.53
  -2 -13   5    0.17    0.50
   2 -13  -5    0.47    0.58
   2  13  -5    0.72    0.51
  -2  13   5    0.44    0.42
  -1 -13   5    0.35    0.48
   1 -13  -5   -0.28    0.46
  -1  13   5    0.47    0.46
   1  13  -5   -0.17    0.42
   0 -13   5    0.25    0.48
   0 -13  -5    1.15    0.68
   0  13  -5   -0.46    0.34
   0  13   5   -0.10    0.35
   0  13  -5    0.46    0.50
  -1 -13  -5    0.80    0.56
   1 -13   5   -0.41    0.36
   1  13   5    0.28    0.44
  -1  13  -5    0.27    0.39
  -1  13  -5    0.55    0.48
   2 -13   5    0.43    0.47
  -2 -13  -5   -0.35    0.49
  -2  13  -5    0.39    0.44
   2  13   5    0.43    0.47
  -2  13  -5    0.23    0.41
   9   0  -6    2.16    0.73
  -9   0   6    2.01    0.74
  -8   0   6    0.36    0.40
   8   0  -6    0.77    0.50
   7   0  -6    0.14    0.39
  -7   0   6   -0.14    0.32
  -6   0   6   37.48    1.78
   6   0  -6   36.65    1.47
   6   0  -6   37.92    1.71
   5   0  -6    0.13    0.30
  -5   0   6    0.25    0.14
   5   0  -6    0.13    0.27
  -5   0   6    0.07    0.23
  -4   0   6   15.57    0.91
  -4   0   6   15.34    0.57
   4   0  -6   14.89    0.82
   4   0  -6   14.41    0.82
  -3   0   6  432.59    9.64
   3   0  -6  446.29    9.60
  -3   0   6  440.66    9.19
   3   0  -6  469.17    9.63
  -2   0   6   24.67    0.70
  -2   0   6   25.00    0.88
   2   0  -6   23.63    0.94
   0   0  -6  193.96    4.38
   0   0   6  199.13    4.18
   0   0  -6  198.91    4.38
  -1   0  -6    6.35    0.44
  -1   0  -6    6.21    0.38
   1   0   6    5.95    0.31
   1   0   6    5.77    0.42
   2   0   6    1.56    0.29
   2   0   6    1.95    0.28
  -2   0  -6    1.81    0.22
   3   0   6  189.73    4.45
  -3   0  -6  195.13    4.06
  -3   0  -6  190.18    4.61
  -3   0  -6  189.09    4.56
   4   0   6  166.37    4.13
  -4   0  -6  163.41    4.20
  -4   0  -6  168.64    4.25
  -5   0  -6    0.41    0.28
  -5   0  -6    0.69    0.33
   5   0   6    0.92    0.39
  -6   0  -6   28.73    1.47
   6   0   6   27.48    1.43
  -6   0  -6   28.09    1.42
  -7   0  -6    6.68    0.88
   7   0   6    7.36    0.94
  -7   0  -6    6.61    0.89
   8   0   6    5.92    0.97
  -8   0  -6    5.65    0.87
  -8   0  -6    4.42    0.81
  -9   0  -6    0.35    0.45
  -9   0  -6    0.42    0.45
   9   0   6   -0.35    0.50
   9  -1  -6    1.34    0.66
  -9  -1   6    0.63    0.43
  -9   1   6    1.11    0.56
   9   1  -6    1.78    0.70
  -8  -1   6   -0.06    0.28
   8  -1  -6   -0.37    0.41
   8   1  -6   -0.13    0.42
  -8   1   6    0.46    0.48
  -7  -1   6    1.60    0.53
   7  -1  -6    3.36    0.69
   7   1  -6    4.35    0.78
  -7   1   6    2.79    0.69
   6  -1  -6    0.05    0.32
  -6  -1   6    0.05    0.27
   6  -1  -6   -0.05    0.29
  -6   1   6    0.06    0.29
   6   1  -6    0.34    0.33
  -6   1   6    0.22    0.20
   6   1  -6   -0.14    0.29
   5  -1  -6   18.67    0.96
  -5  -1   6   18.39    1.12
   5  -1  -6   18.71    1.05
   5   1  -6   19.94    1.11
   5   1  -6   20.29    1.01
  -5   1   6   18.62    1.12
  -5   1   6   19.80    0.80
   4  -1  -6    2.39    0.41
   4  -1  -6    2.66    0.43
  -4  -1   6    1.95    0.41
  -4  -1   6    2.54    0.20
   4   1  -6    3.25    0.47
   4   1  -6    2.28    0.44
  -4   1   6    3.16    0.34
  -4   1   6    2.76    0.47
  -3  -1   6   15.91    0.79
  -3  -1   6   15.44    0.82
   3  -1  -6   15.38    0.78
   3  -1  -6   14.25    0.72
  -3   1   6   16.25    0.83
   3   1  -6   14.20    0.75
  -3   1   6   14.44    0.58
   2  -1  -6   88.81    2.32
  -2  -1   6   89.29    1.90
  -2  -1   6   89.94    2.35
   2  -1  -6   89.13    2.17
   2   1  -6   87.42    2.32
  -2   1   6   88.68    2.12
  -1  -1   6   22.58    0.84
  -1  -1   6   26.10    0.87
   1  -1  -6   23.42    0.84
   1  -1  -6   23.51    0.67
  -1   1   6   23.60    0.85
   1   1  -6   24.03    0.89
   1   1  -6   24.06    0.72
   0  -1   6   36.46    1.09
   0  -1  -6   36.35    1.16
   0  -1   6   38.30    1.06
   0  -1  -6   35.50    1.12
   0   1  -6   36.16    1.11
   0   1  -6   36.13    1.07
   0   1   6   36.25    1.11
  -1  -1  -6  141.93    3.42
  -1  -1  -6  142.67    3.22
   1  -1   6  143.97    3.21
   1  -1   6  143.58    3.29
   1   1   6  142.14    3.32
  -1   1  -6  139.63    3.19
   1   1   6  141.05    3.03
  -1   1  -6  142.40    3.35
   2  -1   6    6.42    0.44
  -2  -1  -6    5.11    0.53
   2  -1   6    6.02    0.45
  -2  -1  -6    7.31    0.39
   2   1   6    6.11    0.47
  -2   1  -6    6.36    0.35
   2   1   6    7.28    0.41
  -2   1  -6    6.32    0.57
  -3  -1  -6   24.89    1.08
   3  -1   6   24.00    1.00
  -3  -1  -6   25.31    0.82
   3   1   6   24.91    0.96
  -3   1  -6   23.25    1.04
  -3   1  -6   24.75    0.63
  -3   1  -6   26.11    1.10
   4  -1   6   28.67    1.25
  -4  -1  -6   29.52    1.28
  -4  -1  -6   29.89    0.94
  -4   1  -6   31.98    1.33
  -4   1  -6   29.52    1.28
   4   1   6   28.55    1.19
  -5  -1  -6    2.74    0.51
   5  -1   6    2.58    0.55
  -5   1  -6    2.38    0.49
   5   1   6    2.97    0.54
  -5   1  -6    2.61    0.51
  -6  -1  -6    0.12    0.29
   6  -1   6    0.28    0.41
  -6  -1  -6    0.02    0.22
   6   1   6    0.67    0.42
  -6   1  -6    0.43    0.34
  -6   1  -6    0.30    0.34
  -7  -1  -6    0.53    0.37
   7  -1   6    0.06    0.41
  -7  -1  -6   -0.49    0.23
  -7   1  -6    0.07    0.31
  -7   1  -6   -0.37    0.30
   7   1   6    0.71    0.46
  -8  -1  -6    0.99    0.44
  -8  -1  -6    0.26    0.44
   8  -1   6    0.51    0.50
  -8   1  -6   -0.07    0.38
  -8   1  -6    1.11    0.49
   8   1   6    0.39    0.50
  -9  -1  -6    0.26    0.41
   9  -1   6   -0.19    0.50
  -9   1  -6    0.21    0.40
   9   1   6    0.01    0.54
  -9   1  -6    1.03    0.54
  -9  -2   6    2.02    0.71
   9  -2  -6    1.60    0.70
  -9   2   6    2.39    0.71
   9   2  -6    1.64    0.69
   8  -2  -6   -0.07    0.45
  -8  -2   6    0.33    0.44
   8   2  -6    0.53    0.48
  -8   2   6    0.50    0.45
   7  -2  -6    4.50    0.76
  -7  -2   6    5.31    0.87
  -7   2   6    4.75    0.81
   7   2  -6    4.99    0.81
   7   2  -6    5.95    0.75
   6  -2  -6   33.65    1.35
  -6  -2   6   31.52    1.66
   6  -2  -6   35.44    1.63
  -6   2   6   33.61    1.29
   6   2  -6   36.14    1.70
   6   2  -6   36.08    1.48
  -6   2   6   37.47    1.75
   5  -2  -6    0.20    0.26
  -5  -2   6    0.54    0.33
   5  -2  -6    0.97    0.37
  -5   2   6    0.58    0.32
   5   2  -6    0.11    0.28
   5   2  -6    0.77    0.35
  -5   2   6    0.59    0.23
  -4  -2   6    2.61    0.46
  -4  -2   6    2.01    0.44
   4  -2  -6    1.92    0.37
   4  -2  -6    2.34    0.44
  -4   2   6    1.58    0.38
   4   2  -6    3.13    0.46
  -4   2   6    2.30    0.34
   3  -2  -6    0.37    0.23
   3  -2  -6    0.51    0.24
  -3  -2   6    0.22    0.20
  -3  -2   6    0.66    0.25
   3   2  -6    0.18    0.23
  -3   2   6    0.54    0.19
  -3   2   6    0.35    0.19
   2  -2  -6    7.13    0.51
  -2  -2   6    6.97    0.53
   2  -2  -6    6.12    0.41
  -2  -2   6    6.54    0.47
  -2   2   6    5.73    0.45
   2   2  -6    7.11    0.52
  -2   2   6    7.62    0.45
  -1  -2   6   27.39    1.02
   1  -2  -6   25.93    0.97
   1  -2  -6   27.86    0.76
  -1   2   6   26.90    0.93
   1   2  -6   26.97    0.78
  -1   2   6   27.64    0.95
   1   2  -6   28.14    1.01
   0  -2  -6    1.42    0.27
   0  -2   6    1.37    0.23
   0  -2  -6    1.04    0.26
   0  -2   6    1.20    0.24
   0   2   6    0.94    0.21
   0   2  -6    1.27    0.25
   0   2  -6    1.20    0.22
   1  -2   6    0.45    0.18
   1  -2   6    0.56    0.17
  -1  -2  -6    0.41    0.18
  -1  -2  -6    0.27    0.18
  -1   2  -6    0.62    0.21
   1   2   6    0.26    0.11
   1   2   6    0.31    0.17
  -1   2  -6    0.57    0.19
  -2  -2  -6   70.12    2.08
   2  -2   6   72.29    1.93
  -2  -2  -6   69.60    1.85
   2  -2   6   69.82    1.92
   2   2   6   70.01    1.76
  -2   2  -6   68.80    2.00
  -2   2  -6   70.58    1.70
   2   2   6   67.96    1.95
  -3  -2  -6   15.28    0.69
  -3  -2  -6   16.37    0.87
  -3  -2  -6   15.49    0.86
   3  -2   6   14.08    0.77
  -3   2  -6   14.69    0.47
   3   2   6   14.74    0.71
  -3   2  -6   16.36    0.87
  -4  -2  -6    2.24    0.34
  -4  -2  -6    2.01    0.43
  -4  -2  -6    2.01    0.40
   4  -2   6    2.59    0.48
  -4   2  -6    1.93    0.42
  -4   2  -6    2.80    0.45
   4   2   6    2.23    0.42
   5  -2   6   28.59    1.36
  -5  -2  -6   26.25    1.33
  -5  -2  -6   27.00    1.33
   5   2   6   28.31    1.30
  -5   2  -6   30.46    1.38
  -5   2  -6   31.07    1.41
  -6  -2  -6   16.19    1.11
   6  -2   6   18.69    1.20
  -6  -2  -6   19.05    1.22
  -6   2  -6   20.20    1.19
   6   2   6   18.48    1.14
  -6   2  -6   17.04    1.14
  -7  -2  -6   -0.25    0.32
   7  -2   6   -0.18    0.37
  -7  -2  -6    0.69    0.39
  -7   2  -6    0.21    0.32
  -7   2  -6    0.78    0.41
   7   2   6    0.10    0.38
  -8  -2  -6   -0.31    0.36
  -8  -2  -6    0.11    0.35
   8  -2   6    0.46    0.51
   8   2   6    0.43    0.52
  -8   2  -6    0.31    0.41
  -8   2  -6    0.11    0.39
  -9  -2  -6    0.51    0.47
  -9   2  -6    0.65    0.50
  -9   2  -6    0.38    0.42
   9  -3  -6    2.43    0.78
  -9  -3   6    1.93    0.69
   9   3  -6    3.12    0.85
  -9   3   6    1.50    0.64
   8  -3  -6    0.05    0.45
  -8  -3   6   -0.17    0.35
  -8   3   6    0.03    0.39
   8   3  -6    0.81    0.50
  -7  -3   6    8.60    1.12
   7  -3  -6   10.74    1.15
  -7   3   6   10.84    1.22
   7   3  -6    9.83    1.14
   7   3  -6    9.84    0.95
   6  -3  -6    0.14    0.25
  -6  -3   6    0.14    0.30
   6  -3  -6   -0.42    0.32
   6   3  -6    0.40    0.35
   6   3  -6    0.13    0.33
  -6   3   6   -0.07    0.23
  -6   3   6    0.05    0.31
   5  -3  -6    6.98    0.66
  -5  -3   6    7.61    0.87
   5  -3  -6    5.78    0.72
  -5  -3   6    7.18    0.85
   5   3  -6    6.59    0.71
  -5   3   6    7.28    0.81
  -5   3   6    5.95    0.60
  -4  -3   6   50.78    1.90
   4  -3  -6   53.68    1.68
  -4  -3   6   51.96    1.89
   4  -3  -6   51.05    1.74
  -4   3   6   52.12    1.84
   4   3  -6   48.56    1.73
  -4   3   6   51.06    1.61
   3  -3  -6    0.11    0.20
  -3  -3   6   -0.28    0.15
  -3  -3   6   -0.25    0.16
   3  -3  -6    0.13    0.21
  -3   3   6   -0.01    0.16
   3   3  -6   -0.02    0.19
  -3   3   6    0.01    0.16
   2  -3  -6   52.41    1.63
   2  -3  -6   54.27    1.49
  -2  -3   6   53.70    1.62
   2   3  -6   54.30    1.22
   2   3  -6   50.90    1.65
  -2   3   6   52.39    1.57
   1  -3  -6   12.21    0.45
   1  -3  -6   11.70    0.63
  -1  -3   6   11.11    0.66
  -1  -3   6   11.38    0.56
  -1   3   6   11.68    0.63
   1   3  -6   12.15    0.66
   1   3  -6   11.71    0.48
  -1   3   6   12.56    0.57
   0  -3  -6   59.55    1.75
   0  -3   6   61.90    1.80
   0  -3   6   60.42    1.59
   0  -3  -6   61.69    1.86
   0  -3  -6   62.93    1.42
   0   3   6   61.19    1.64
   0   3  -6   62.10    1.64
   0   3  -6   60.66    1.72
  -1  -3  -6  186.78    4.27
   1  -3   6  179.82    4.27
   1  -3   6  182.79    4.08
  -1  -3  -6  187.59    3.94
   1   3   6  185.88    4.19
  -1   3  -6  176.28    4.22
  -1   3  -6  185.86    4.14
   2  -3   6    5.83    0.54
  -2  -3  -6    6.19    0.64
   2  -3   6    5.11    0.47
  -2  -3  -6    6.09    0.47
   2   3   6    6.18    0.39
   2   3   6    6.34    0.56
  -2   3  -6    5.85    0.55
  -2   3  -6    6.13    0.38
   3  -3   6    8.20    0.57
  -3  -3  -6    7.86    0.60
   3  -3   6    6.67    0.65
  -3  -3  -6    6.86    0.61
  -3   3  -6    7.32    0.37
   3   3   6    6.35    0.48
  -4  -3  -6   46.18    1.75
   4  -3   6   43.07    1.69
  -4  -3  -6   46.93    1.58
  -4  -3  -6   46.22    1.72
  -4   3  -6   46.53    1.65
   4   3   6   45.81    1.60
  -4   3  -6   47.06    1.73
  -5  -3  -6    9.40    0.93
   5  -3   6    7.22    0.83
  -5  -3  -6    8.08    0.71
  -5  -3  -6    8.26    0.90
  -5   3  -6    9.35    0.89
   5   3   6    6.88    0.75
  -5   3  -6    8.64    0.90
   6  -3   6    6.43    0.86
  -6  -3  -6    5.22    0.77
  -6  -3  -6    4.74    0.74
  -6   3  -6    3.49    0.63
  -6   3  -6    4.80    0.73
   6   3   6    3.77    0.67
  -7  -3  -6    7.32    0.96
  -7  -3  -6    9.03    1.06
   7  -3   6    7.42    0.99
   7   3   6    5.68    0.86
  -7   3  -6    7.47    0.95
  -7   3  -6    5.85    0.82
  -8  -3  -6    1.20    0.51
  -8  -3  -6    0.64    0.47
   8  -3   6    0.16    0.42
   8   3   6    1.14    0.59
  -8   3  -6    0.76    0.43
  -8   3  -6    1.23    0.52
  -9  -4   6    1.39    0.67
   9  -4  -6    2.02    0.75
  -9   4   6    1.97    0.67
   9   4  -6    1.26    0.64
   8  -4  -6    5.36    0.91
  -8  -4   6    3.80    0.84
   8   4  -6    4.81    0.90
  -8   4   6    5.59    0.95
  -7  -4   6    0.85    0.44
   7  -4  -6    0.90    0.54
  -7   4   6    1.33    0.41
   7   4  -6    1.05    0.47
   7   4  -6    0.98    0.49
  -7   4   6    1.44    0.52
   6  -4  -6   12.82    0.80
  -6  -4   6   10.77    1.15
  -6  -4   6   11.38    1.18
   6  -4  -6    9.53    0.99
   6   4  -6   11.08    0.99
  -6   4   6   13.16    0.86
  -6   4   6   11.33    1.12
   5  -4  -6   -0.19    0.32
  -5  -4   6   -0.06    0.26
  -5  -4   6    0.44    0.30
   5  -4  -6    0.37    0.26
   5   4  -6   -0.10    0.22
  -5   4   6    0.32    0.28
  -5   4   6    0.12    0.26
   4  -4  -6   -0.02    0.29
  -4  -4   6    0.00    0.26
  -4  -4   6   -0.07    0.22
   4  -4  -6    0.00    0.20
  -4   4   6    0.06    0.21
   4   4  -6    0.06    0.25
  -4   4   6   -0.13    0.20
  -3  -4   6    0.02    0.17
   3  -4  -6   -0.13    0.19
   3  -4  -6    0.58    0.25
  -3  -4   6    0.18    0.22
  -3   4   6    0.13    0.18
   3   4  -6    0.27    0.24
  -3   4   6    0.29    0.20
   2  -4  -6    0.12    0.15
  -2  -4   6    0.65    0.26
  -2  -4   6    0.02    0.15
   2  -4  -6    0.06    0.17
  -2   4   6    0.65    0.22
   2   4  -6    0.25    0.11
   2   4  -6    0.20    0.20
  -2   4   6    0.13    0.16
  -1  -4   6   -0.15    0.11
   1  -4  -6    0.18    0.12
  -1  -4   6   -0.15    0.16
   1  -4  -6    0.05    0.16
  -1   4   6    0.12    0.18
   1   4  -6   -0.27    0.13
   1   4  -6   -0.19    0.12
  -1   4   6    0.09    0.15
   0  -4  -6    4.95    0.52
   0  -4   6    4.94    0.54
   0  -4   6    5.93    0.37
   0  -4  -6    5.34    0.33
   0   4  -6    5.60    0.42
   0   4   6    5.80    0.39
   0   4   6    6.47    0.59
   0   4  -6    5.30    0.51
  -1  -4  -6   24.50    0.82
  -1  -4  -6   23.27    1.01
   1  -4   6   23.72    0.81
   1  -4   6   23.40    1.00
  -1  -4  -6   24.28    1.13
  -1   4  -6   24.84    0.93
   1   4   6   21.90    0.88
  -1   4  -6   23.77    0.97
   2  -4   6    0.16    0.15
  -2  -4  -6    0.04    0.13
  -2  -4  -6   -0.04    0.19
  -2  -4  -6    0.29    0.20
   2  -4   6   -0.08    0.17
  -2   4  -6    0.11    0.18
  -2   4  -6    0.05    0.15
   2   4   6   -0.08    0.14
  -3  -4  -6    4.94    0.64
   3  -4   6    6.54    0.59
  -3  -4  -6    6.54    0.66
   3  -4   6    5.78    0.63
  -3   4  -6    6.62    0.40
  -3   4  -6    5.14    0.60
   4  -4   6    1.58    0.43
  -4  -4  -6    1.61    0.41
  -4  -4  -6    1.68    0.40
  -4  -4  -6    1.23    0.39
   4   4   6    2.41    0.43
  -4   4  -6    1.78    0.44
  -5  -4  -6    3.48    0.63
  -5  -4  -6    4.31    0.64
   5  -4   6    5.00    0.72
  -5  -4  -6    4.02    0.57
  -5   4  -6    3.84    0.65
  -5   4  -6    4.42    0.62
   5   4   6    4.12    0.61
   6  -4   6    0.16    0.37
  -6  -4  -6    0.32    0.32
  -6  -4  -6    0.21    0.30
  -6   4  -6   -0.07    0.26
   6   4   6    0.69    0.41
  -6   4  -6    0.32    0.33
   7  -4   6    0.18    0.40
  -7  -4  -6    0.29    0.33
  -7  -4  -6    0.33    0.37
  -7   4  -6   -0.11    0.30
   7   4   6   -0.05    0.39
  -7   4  -6    0.20    0.35
  -8  -4  -6    2.21    0.67
   8  -4   6    4.75    0.89
  -8   4  -6    2.66    0.67
  -8   4  -6    1.10    0.46
   8   4   6    1.76    0.63
   8  -5  -6    0.31    0.47
  -8  -5   6    0.66    0.52
   8   5  -6    0.18    0.45
  -8   5   6    0.98    0.53
   7  -5  -6    6.45    0.94
  -7  -5   6    6.95    1.03
  -7   5   6    7.01    0.84
  -7   5   6    5.44    0.86
   7   5  -6    6.41    0.95
   7   5  -6    6.15    0.84
   6  -5  -6    2.00    0.56
   6  -5  -6    2.58    0.47
  -6  -5   6    2.10    0.56
   6   5  -6    2.41    0.54
  -6   5   6    3.08    0.64
  -6   5   6    2.68    0.52
   5  -5  -6    1.48    0.36
   5  -5  -6    0.42    0.35
  -5  -5   6    1.25    0.44
  -5  -5   6    0.30    0.28
   5   5  -6    1.12    0.41
  -5   5   6    1.00    0.37
  -5   5   6    0.76    0.36
  -4  -5   6   23.97    1.34
   4  -5  -6   24.68    1.16
   4  -5  -6   29.13    1.25
  -4  -5   6   26.51    1.30
  -4   5   6   28.28    1.23
   4   5  -6   22.70    1.20
  -4   5   6   28.27    1.24
   3  -5  -6    0.21    0.23
  -3  -5   6    0.10    0.22
   3  -5  -6    0.08    0.19
  -3  -5   6   -0.14    0.16
   3   5  -6    0.05    0.11
   3   5  -6    0.27    0.25
  -3   5   6    0.25    0.24
  -3   5   6   -0.11    0.17
   2  -5  -6   32.02    1.09
  -2  -5   6   30.74    1.14
   2  -5  -6   30.40    1.26
  -2   5   6   30.37    1.10
  -2   5   6   30.96    1.25
   2   5  -6   30.56    0.94
  -1  -5   6   41.67    1.25
   1  -5  -6   41.70    1.51
   1  -5  -6   41.04    1.23
  -1  -5   6   38.74    1.57
  -1   5   6   39.45    1.45
  -1   5   6   39.31    1.22
   1   5  -6   41.93    1.25
   1   5  -6   42.43    1.50
   0  -5  -6    8.30    0.63
   0  -5   6    8.74    0.79
   0  -5   6    9.74    0.46
   0  -5  -6    7.97    0.47
   0   5   6    8.53    0.48
   0   5  -6    9.41    0.63
   0   5  -6    9.75    0.58
  -1  -5  -6    4.70    0.58
  -1  -5  -6    3.69    0.56
  -1  -5  -6    4.62    0.45
   1  -5   6    3.85    0.34
   1  -5   6    4.39    0.55
   1   5   6    4.23    0.42
  -1   5  -6    3.29    0.44
  -1   5  -6    4.23    0.47
  -2  -5  -6   -0.14    0.20
   2  -5   6    0.22    0.15
  -2  -5  -6    0.08    0.23
  -2  -5  -6    0.13    0.17
   2  -5   6    0.35    0.24
  -2   5  -6    0.12    0.22
   2   5   6    0.06    0.15
  -2   5  -6    0.11    0.18
  -3  -5  -6    5.36    0.56
  -3  -5  -6    4.92    0.68
   3  -5   6    4.45    0.48
  -3  -5  -6    4.84    0.63
   3  -5   6    4.15    0.59
   3   5   6    4.67    0.55
  -3   5  -6    4.22    0.58
  -3   5  -6    5.17    0.47
   4  -5   6   25.23    1.12
  -4  -5  -6   25.66    1.34
  -4  -5  -6   25.64    1.25
   4  -5   6   27.34    1.34
  -4  -5  -6   25.82    1.30
   4   5   6   25.69    1.17
  -5  -5  -6    1.17    0.38
  -5  -5  -6    1.00    0.41
  -5  -5  -6    0.85    0.39
   5  -5   6    1.08    0.42
  -5   5  -6    0.41    0.34
   5   5   6    0.90    0.37
  -5   5  -6    1.16    0.39
   6  -5   6   -0.14    0.34
  -6  -5  -6    0.46    0.37
  -6  -5  -6    0.31    0.34
   6   5   6    0.08    0.33
  -6   5  -6    0.06    0.29
  -6   5  -6    0.12    0.28
  -7  -5  -6    4.76    0.81
   7  -5   6    4.67    0.85
  -7  -5  -6    3.47    0.70
  -7   5  -6    5.22    0.79
   7   5   6    5.16    0.85
  -7   5  -6    5.07    0.83
  -8  -5  -6   -0.24    0.33
   8  -5   6    0.42    0.47
   8   5   6   -0.22    0.45
  -8   5  -6    0.09    0.37
  -8   5  -6   -0.29    0.36
  -8  -6   6    0.10    0.41
   8  -6  -6    0.23    0.47
  -8   6   6    0.82    0.51
   8   6  -6    0.67    0.42
  -7  -6   6    1.31    0.48
   7  -6  -6    1.55    0.57
   7   6  -6    0.91    0.49
  -7   6   6    1.44    0.47
  -7   6   6    0.95    0.50
   6  -6  -6    6.53    0.86
  -6  -6   6    5.98    0.91
  -6  -6   6    7.10    0.99
   6   6  -6    6.66    0.87
  -6   6   6    7.11    0.89
  -6   6   6    6.83    0.82
  -5  -6   6    0.25    0.30
  -5  -6   6    0.26    0.33
   5  -6  -6    0.14    0.26
   5  -6  -6    0.36    0.33
  -5   6   6    0.31    0.33
   5   6  -6    0.57    0.35
  -5   6   6    0.12    0.27
  -4  -6   6    3.54    0.59
   4  -6  -6    3.90    0.58
   4  -6  -6    4.39    0.61
  -4   6   6    3.44    0.55
  -4   6   6    4.62    0.58
   4   6  -6    4.90    0.69
   3  -6  -6    8.81    0.82
  -3  -6   6    8.40    0.75
  -3  -6   6    4.73    0.71
   3  -6  -6    6.77    0.65
   3   6  -6    8.80    0.87
  -3   6   6    6.40    0.61
  -3   6   6    8.96    0.84
  -2  -6   6   -0.10    0.16
  -2  -6   6    0.07    0.25
   2  -6  -6    0.05    0.20
   2  -6  -6   -0.02    0.17
  -2   6   6   -0.25    0.19
  -2   6   6   -0.02    0.15
   2   6  -6   -0.01    0.14
   2   6  -6   -0.07    0.16
   1  -6  -6    2.89    0.49
   1  -6  -6    4.04    0.43
  -1  -6   6    4.83    0.43
  -1  -6   6    3.42    0.56
   1   6  -6    4.30    0.56
  -1   6   6    3.84    0.38
  -1   6   6    4.27    0.58
   1   6  -6    3.87    0.44
   0  -6  -6   35.09    1.51
   0  -6  -6   38.06    1.27
   0  -6   6   35.22    1.52
   0  -6   6   36.54    1.06
   0   6   6   36.49    1.15
   0   6  -6   37.95    1.32
   0   6  -6   36.54    1.41
   0   6   6   36.02    1.43
  -1  -6  -6   11.13    0.66
   1  -6   6   11.82    0.50
  -1  -6  -6   10.75    0.80
   1  -6   6   10.39    0.76
   1   6   6   11.51    0.78
  -1   6  -6   11.35    0.71
   1   6   6   10.81    0.59
  -1   6  -6   11.24    0.72
  -2  -6  -6    1.76    0.35
   2  -6   6    1.73    0.27
   2  -6   6    1.18    0.35
  -2  -6  -6    1.82    0.47
  -2  -6  -6    1.42    0.38
  -2   6  -6    1.98    0.36
  -2   6  -6    1.66    0.39
   2   6   6    1.81    0.32
  -3  -6  -6    3.54    0.60
   3  -6   6    4.13    0.45
  -3  -6  -6    3.07    0.48
  -3  -6  -6    3.75    0.63
   3  -6   6    4.26    0.61
   3   6   6    3.65    0.50
  -3   6  -6    3.40    0.45
  -3   6  -6    5.62    0.71
  -4  -6  -6    0.53    0.33
  -4  -6  -6    0.60    0.36
   4  -6   6    0.06    0.25
   4  -6   6    0.01    0.21
  -4  -6  -6    0.03    0.23
  -4   6  -6    0.14    0.26
   5  -6   6    4.47    0.60
  -5  -6  -6    3.28    0.60
  -5  -6  -6    4.05    0.69
  -5  -6  -6    2.34    0.54
   5  -6   6    3.25    0.65
   5   6   6    3.81    0.62
  -5   6  -6    1.51    0.46
  -6  -6  -6   -0.41    0.30
   6  -6   6    0.09    0.31
  -6  -6  -6    0.06    0.31
  -6   6  -6    0.01    0.30
   6   6   6   -0.20    0.30
  -7  -6  -6    0.09    0.39
   7  -6   6    0.27    0.42
  -7  -6  -6    0.30    0.39
  -7   6  -6   -0.10    0.30
   7   6   6    0.20    0.41
   8  -6   6    4.23    0.88
  -8  -6  -6    4.34    0.88
   8   6   6    5.30    0.99
  -8   6  -6    4.04    0.85
   8  -7  -6    1.43    0.58
  -8  -7   6    2.17    0.76
   8   7  -6    0.98    0.53
  -8   7   6    1.09    0.56
   7  -7  -6    0.68    0.45
  -7  -7   6    0.43    0.45
  -7  -7   6    0.14    0.41
   7   7  -6    0.27    0.44
  -7   7   6    0.11    0.37
  -6  -7   6    1.08    0.50
   6  -7  -6    0.59    0.41
  -6  -7   6    0.91    0.48
   6   7  -6    0.54    0.38
  -6   7   6    0.65    0.40
  -5  -7   6    2.11    0.59
   5  -7  -6    3.11    0.58
   5  -7  -6    2.15    0.50
  -5  -7   6    2.60    0.56
  -5   7   6    1.97    0.50
   5   7  -6    1.44    0.47
  -4  -7   6    1.65    0.49
  -4  -7   6    2.02    0.48
   4  -7  -6    1.62    0.40
   4  -7  -6    1.45    0.44
  -4   7   6    2.08    0.42
   4   7  -6    2.92    0.57
  -4   7   6    1.34    0.43
  -3  -7   6   -0.32    0.20
   3  -7  -6   -0.15    0.19
  -3  -7   6   -0.20    0.20
   3  -7  -6    0.04    0.26
   3   7  -6   -0.17    0.25
  -3   7   6   -0.04    0.19
  -3   7   6   -0.34    0.19
   2  -7  -6   16.16    1.04
   2  -7  -6   15.68    0.83
  -2  -7   6   15.14    0.78
  -2   7   6   15.66    0.98
   2   7  -6   16.71    0.79
  -2   7   6   16.18    0.75
   2   7  -6   17.62    1.05
   1  -7  -6   12.97    0.73
   1  -7  -6   13.45    0.96
  -1  -7   6   13.26    0.62
   1   7  -6   12.23    0.87
   1   7  -6   13.41    0.75
  -1   7   6   13.28    0.87
  -1   7   6   13.98    0.63
   0  -7   6   12.59    0.92
   0  -7  -6   14.11    0.79
   0  -7   6   14.73    0.57
   0   7   6   14.47    0.92
   0   7   6   14.17    0.63
   0   7  -6   14.50    0.90
   0   7  -6   14.47    0.82
  -1  -7  -6    4.84    0.69
  -1  -7  -6    4.76    0.57
   1  -7   6    3.72    0.59
  -1   7  -6    5.71    0.67
  -1   7  -6    4.89    0.61
   1   7   6    5.67    0.42
   1   7   6    6.02    0.71
  -2  -7  -6    1.54    0.38
   2  -7   6    2.07    0.45
  -2  -7  -6    1.51    0.45
  -2   7  -6    1.65    0.43
   2   7   6    1.35    0.42
  -2   7  -6    1.63    0.38
   2   7   6    1.81    0.34
  -3  -7  -6   21.00    1.09
  -3  -7  -6   19.76    1.27
   3  -7   6   22.24    1.24
   3   7   6   19.92    1.00
  -3   7  -6   19.73    1.16
  -3   7  -6   21.04    1.00
  -4  -7  -6    2.65    0.58
  -4  -7  -6    2.06    0.53
  -4  -7  -6    2.29    0.48
   4  -7   6    2.21    0.53
   4   7   6    1.70    0.40
  -4   7  -6    2.23    0.53
  -5  -7  -6    0.62    0.40
  -5  -7  -6    0.97    0.48
   5  -7   6    1.91    0.55
  -5   7  -6    1.81    0.51
   6  -7   6    3.09    0.69
  -6  -7  -6    0.88    0.45
  -6  -7  -6    2.43    0.63
  -6   7  -6    1.61    0.52
   6   7   6    1.84    0.53
   7  -7   6    0.37    0.43
  -7  -7  -6   -0.03    0.38
   7   7   6    0.09    0.39
  -7   7  -6    0.02    0.43
  -7  -8   6    0.15    0.40
   7  -8  -6    1.26    0.50
  -7  -8   6    0.59    0.46
  -7   8   6    0.29    0.45
   7   8  -6   -0.41    0.38
  -6  -8   6   -0.37    0.30
   6  -8  -6    0.15    0.33
  -6  -8   6    0.03    0.37
   6   8  -6   -0.23    0.32
  -6   8   6   -0.03    0.37
   5  -8  -6   -0.02    0.31
  -5  -8   6    0.32    0.34
   5  -8  -6    0.15    0.30
  -5  -8   6   -0.19    0.31
   5   8  -6    0.25    0.39
  -5   8   6   -0.14    0.31
   4  -8  -6    5.60    0.80
   4  -8  -6    4.85    0.66
  -4  -8   6    4.70    0.68
  -4  -8   6    5.25    0.87
   4   8  -6    5.25    0.81
  -4   8   6    3.60    0.63
  -3  -8   6   -0.07    0.30
   3  -8  -6    0.75    0.31
   3  -8  -6   -0.04    0.28
  -3   8   6    0.17    0.28
   3   8  -6    0.56    0.40
   2  -8  -6    3.02    0.47
  -2  -8   6    2.56    0.60
   2  -8  -6    1.68    0.49
   2   8  -6    3.05    0.45
   2   8  -6    2.00    0.50
  -2   8   6    3.32    0.61
   1  -8  -6    1.62    0.37
   1  -8  -6    0.68    0.35
  -1  -8   6    0.77    0.39
   1   8  -6    1.74    0.38
  -1   8   6    0.02    0.15
   1   8  -6    2.03    0.49
   0  -8   6    2.15    0.49
   0  -8  -6    1.67    0.38
   0   8  -6    1.49    0.38
   0   8   6    0.99    0.37
   0   8  -6    2.15    0.49
  -1  -8  -6    5.00    0.64
  -1  -8  -6    3.87    0.68
   1   8   6    5.32    0.72
  -1   8  -6    4.76    0.66
  -1   8  -6    6.40    0.73
  -2  -8  -6    6.87    0.74
  -2  -8  -6    7.09    0.90
  -2   8  -6    5.82    0.69
   2   8   6    6.90    0.61
   2   8   6    5.83    0.75
  -2   8  -6    5.56    0.71
  -3  -8  -6    0.17    0.30
   3  -8   6   -0.01    0.20
  -3  -8  -6    0.86    0.43
   3   8   6    1.21    0.32
  -3   8  -6    0.29    0.31
   3   8   6    0.30    0.32
  -3   8  -6    0.64    0.32
  -4  -8  -6    2.92    0.56
  -4  -8  -6    2.40    0.62
   4  -8   6    5.47    0.82
   4   8   6    3.02    0.52
  -4   8  -6    3.19    0.67
  -5  -8  -6    1.63    0.48
  -5  -8  -6    1.79    0.61
   5  -8   6    2.15    0.59
  -5  -8  -6    2.61    0.68
   5   8   6    3.17    0.58
   6  -8   6    6.16    0.95
  -6  -8  -6    4.86    0.88
  -6   8  -6    4.39    0.79
   6   8   6    6.05    0.86
   7  -8   6    0.41    0.41
  -7   8  -6    0.06    0.38
   7  -9  -6    1.59    0.54
   7   9  -6    0.41    0.48
  -7   9   6    1.14    0.56
  -6  -9   6    0.49    0.49
   6  -9  -6    0.78    0.41
  -6   9   6    0.24    0.44
   6   9  -6   -0.23    0.42
   5  -9  -6    3.75    0.74
  -5  -9   6    3.81    0.82
   5  -9  -6    5.18    0.76
  -5   9   6    5.59    0.87
   5   9  -6    4.44    0.81
   4  -9  -6   -0.07    0.34
   4  -9  -6    0.07    0.26
  -4  -9   6   -0.16    0.30
   4   9  -6    0.44    0.39
  -4   9   6    0.06    0.31
  -3  -9   6    5.28    0.90
   3  -9  -6    5.46    0.83
   3  -9  -6    4.64    0.63
   3   9  -6    4.85    0.78
  -3   9   6    5.25    0.78
  -2  -9   6    2.43    0.61
   2  -9  -6    1.10    0.47
   2  -9  -6    0.88    0.32
   2   9  -6    2.32    0.55
  -2   9   6    0.88    0.38
   2   9  -6    2.38    0.45
   1  -9  -6    0.03    0.32
   1  -9  -6    1.03    0.33
  -1  -9   6    1.12    0.46
   1   9  -6    0.80    0.40
   1   9  -6    0.71    0.33
  -1   9   6    0.04    0.27
   0  -9   6    0.72    0.41
   0  -9  -6    0.28    0.28
   0  -9  -6    0.90    0.42
   0   9   6    0.71    0.36
   0   9  -6    0.70    0.33
   0   9  -6    0.04    0.28
  -1  -9  -6   15.46    1.01
   1  -9   6   15.50    1.13
  -1  -9  -6   16.12    1.24
  -1   9  -6   15.73    1.06
  -1   9  -6   16.64    1.05
   1   9   6   16.15    1.10
  -2  -9  -6    0.40    0.40
  -2  -9  -6    0.37    0.32
   2  -9   6    0.20    0.28
  -2   9  -6    0.37    0.31
   2   9   6   -0.08    0.27
  -2   9  -6    0.60    0.34
   3  -9   6   12.70    1.22
  -3  -9  -6    9.93    1.15
  -3  -9  -6    9.55    0.97
  -3   9  -6   12.86    0.90
   3   9   6   10.98    1.07
  -3   9  -6    9.71    1.04
  -4  -9  -6    0.42    0.40
   4  -9   6    0.29    0.29
  -4  -9  -6    0.31    0.45
  -4   9  -6    0.48    0.41
   4   9   6    0.64    0.39
  -5  -9  -6   -0.48    0.33
  -5  -9  -6   -0.02    0.37
   5  -9   6    0.26    0.25
   5   9   6    0.27    0.35
  -5   9  -6   -0.24    0.32
   6  -9   6    0.32    0.28
  -6   9  -6    1.66    0.60
   6 -10  -6    0.30    0.38
  -6 -10   6   -0.18    0.42
  -6  10   6   -0.33    0.37
   6  10  -6   -0.40    0.36
   5 -10  -6    0.96    0.55
   5 -10  -6    1.73    0.51
  -5 -10   6    2.41    0.67
   5  10  -6    2.35    0.68
  -5  10   6    1.85    0.58
   4 -10  -6    0.16    0.40
  -4 -10   6   -0.03    0.37
   4 -10  -6    0.47    0.32
   4  10  -6   -0.22    0.35
  -4  10   6   -0.24    0.27
   3 -10  -6    0.14    0.28
  -3 -10   6   -0.03    0.34
   3 -10  -6   -0.10    0.35
  -3  10   6   -0.40    0.24
   3  10  -6    0.08    0.38
   2 -10  -6   -0.07    0.34
  -2 -10   6    0.62    0.44
   2 -10  -6    1.03    0.37
  -2  10   6    0.90    0.41
   2  10  -6    0.32    0.39
  -1 -10   6    2.13    0.61
   1 -10  -6    1.71    0.45
   1 -10  -6    1.58    0.57
   1  10  -6    3.12    0.56
   1  10  -6    1.32    0.50
  -1  10   6    2.77    0.61
   0 -10   6    0.87    0.42
   0 -10  -6    0.47    0.44
   0 -10  -6    0.60    0.36
   0  10  -6    1.04    0.42
   0  10  -6    0.38    0.34
   0  10   6    0.21    0.30
  -1 -10  -6    1.00    0.41
   1 -10   6    1.49    0.51
  -1 -10  -6    1.61    0.56
  -1  10  -6    1.27    0.46
  -1  10  -6    2.18    0.51
   1  10   6    2.44    0.57
  -2 -10  -6    1.14    0.50
  -2 -10  -6    0.83    0.42
   2 -10   6    0.94    0.45
  -2  10  -6    0.09    0.34
  -2  10  -6    0.62    0.41
   2  10   6    0.57    0.40
  -3 -10  -6    0.50    0.46
   3 -10   6   -0.27    0.24
   3  10   6    0.24    0.32
  -3  10  -6    0.14    0.32
  -3  10  -6    0.13    0.35
  -4 -10  -6    1.78    0.68
   4 -10   6    2.64    0.66
  -4  10  -6    2.40    0.65
   4  10   6    2.49    0.58
  -5 -10  -6    1.56    0.65
   5 -10   6    1.65    0.56
  -5  10  -6    1.95    0.61
   5  10   6    1.47    0.50
  -5 -11   6   -0.05    0.41
   5 -11  -6    0.43    0.39
   5  11  -6   -0.45    0.43
  -5  11   6   -0.13    0.36
   4 -11  -6    0.34    0.32
  -4 -11   6   -0.17    0.41
   4 -11  -6    0.35    0.50
   4  11  -6   -0.19    0.44
  -4  11   6    0.04    0.34
   3 -11  -6    0.75    0.53
  -3 -11   6    0.58    0.47
   3 -11  -6    0.52    0.32
  -3  11   6    0.65    0.41
   3  11  -6    0.25    0.34
   2 -11  -6    1.91    0.66
   2 -11  -6    1.41    0.45
  -2 -11   6    3.00    0.77
   2  11  -6    2.67    0.73
  -2  11   6    0.48    0.33
   1 -11  -6    0.63    0.52
   1 -11  -6    0.78    0.38
  -1 -11   6    0.45    0.41
  -1  11   6    1.04    0.47
   1  11  -6    0.60    0.36
   1  11  -6    0.75    0.48
   0 -11  -6    0.39    0.44
   0 -11   6    0.83    0.45
   0  11  -6    0.81    0.46
   0  11  -6   -0.01    0.33
   0  11   6    0.93    0.44
  -1 -11  -6    1.99    0.66
   1 -11   6    1.81    0.61
  -1  11  -6    2.64    0.64
   1  11   6    1.69    0.56
  -1  11  -6    1.69    0.53
   2 -11   6   -0.13    0.36
  -2 -11  -6   -0.43    0.36
   2  11   6    0.07    0.32
  -2  11  -6   -0.10    0.33
  -2  11  -6   -0.32    0.31
  -3 -11  -6   -0.63    0.37
   3 -11   6    0.47    0.39
   3  11   6    0.62    0.38
  -3  11  -6    0.01    0.35
   4 -11   6    0.17    0.37
  -4 -11  -6   -0.16    0.48
  -4  11  -6    0.17    0.39
   4  11   6    0.12    0.38
   5 -11   6    0.74    0.46
  -5 -11  -6    0.69    0.62
  -5  11  -6    0.11    0.44
   4 -12  -6    0.01    0.48
  -4 -12   6    1.07    0.62
   4  12  -6    0.19    0.52
  -4  12   6    0.20    0.39
   3 -12  -6   -0.08    0.45
  -3 -12   6    0.24    0.47
  -3  12   6    0.04    0.35
   3  12  -6    0.79    0.53
  -2 -12   6    0.28    0.46
   2 -12  -6   -0.25    0.43
  -2  12   6   -0.24    0.30
   2  12  -6    0.48    0.48
  -1 -12   6    2.01    0.65
   1 -12  -6    1.82    0.73
   1  12  -6    3.20    0.76
  -1  12   6    2.82    0.71
   0 -12   6    0.68    0.49
   0 -12  -6    0.26    0.53
   0  12   6    0.73    0.49
   0  12  -6    1.01    0.52
   0  12  -6    1.67    0.51
  -1 -12  -6    0.50    0.49
   1 -12   6    0.24    0.40
   1  12   6    0.46    0.41
  -1  12  -6   -0.15    0.31
  -1  12  -6    0.34    0.41
  -2 -12  -6   -0.01    0.48
   2 -12   6    0.45    0.43
  -2  12  -6    0.11    0.36
   2  12   6    0.23    0.37
  -2  12  -6    0.08    0.40
   3 -12   6    0.26    0.38
  -3 -12  -6   -0.03    0.45
   3  12   6    0.01    0.37
  -3  12  -6   -0.12    0.37
  -2 -13   6    0.71    0.57
   2 -13  -6   -0.43    0.46
   2  13  -6   -0.34    0.40
  -2  13   6   -0.02    0.40
   1 -13  -6    3.51    0.97
  -1 -13   6    3.66    0.95
  -1  13   6    1.78    0.64
   1  13  -6    2.19    0.71
   0 -13   6    0.70    0.53
   0 -13  -6   -0.50    0.47
   0  13  -6    0.10    0.37
   0  13   6   -0.08    0.42
   0  13  -6    0.50    0.46
   1 -13   6   -0.02    0.40
  -1 -13  -6    0.31    0.58
  -1  13  -6    0.49    0.47
  -1  13  -6    0.14    0.43
   1  13   6    0.29    0.46
  -2 -13  -6   -0.04    0.47
   2 -13   6   -0.19    0.41
  -9   0   7    0.21    0.48
   9   0  -7   -0.50    0.45
   8   0  -7    0.20    0.44
  -8   0   7   -0.12    0.36
   7   0  -7    0.12    0.37
  -7   0   7    0.12    0.33
  -6   0   7    0.05    0.31
   6   0  -7    0.05    0.36
   6   0  -7   -0.11    0.32
   5   0  -7    0.04    0.29
  -5   0   7    0.02    0.21
   5   0  -7    0.03    0.29
  -5   0   7    0.05    0.12
   4   0  -7    0.10    0.24
  -4   0   7   -0.14    0.17
   4   0  -7   -0.34    0.24
  -4   0   7    0.03    0.11
   3   0  -7   -0.14    0.20
   3   0  -7    0.33    0.21
  -3   0   7    0.03    0.11
  -3   0   7   -0.28    0.11
  -2   0   7   -0.03    0.11
  -2   0   7    0.05    0.14
  -2   0   7    0.09    0.10
   2   0  -7    0.07    0.21
  -1   0   7    0.16    0.13
   1   0  -7   -0.22    0.10
  -1   0   7   -0.11    0.07
   1   0  -7    0.20    0.20
   0   0   7   -0.20    0.08
   0   0  -7   -0.05    0.16
   0   0   7    0.01    0.13
   0   0  -7    0.03    0.14
   1   0   7    0.13    0.15
  -1   0  -7   -0.03    0.16
   1   0   7   -0.11    0.10
  -1   0  -7   -0.17    0.14
  -2   0  -7    0.05    0.13
   2   0   7    0.01    0.15
   2   0   7    0.19    0.16
  -2   0  -7   -0.03    0.17
  -3   0  -7    0.13    0.21
   3   0   7    0.36    0.24
   3   0   7    0.01    0.20
  -3   0  -7    0.20    0.12
  -4   0  -7    0.28    0.12
  -4   0  -7    0.26    0.22
   4   0   7    0.78    0.34
  -4   0  -7    0.28    0.26
  -5   0  -7    0.07    0.25
   5   0   7    0.32    0.35
  -5   0  -7    0.52    0.30
   6   0   7    0.37    0.37
  -6   0  -7    0.50    0.32
  -6   0  -7    0.14    0.29
  -7   0  -7    0.01    0.31
  -7   0  -7    0.54    0.36
   7   0   7   -0.38    0.37
  -8   0  -7   -0.02    0.36
   8   0   7   -0.28    0.43
  -8   0  -7    0.36    0.39
  -9   0  -7    0.28    0.47
   9  -1  -7    9.73    1.29
  -9   1   7    6.53    1.09
   9   1  -7   10.11    1.35
  -8  -1   7   -0.26    0.27
   8  -1  -7    0.95    0.55
  -8   1   7    2.34    0.69
   8   1  -7    0.70    0.55
   7  -1  -7    1.99    0.60
  -7  -1   7    0.54    0.37
   7   1  -7    0.69    0.49
  -7   1   7    1.31    0.50
   7   1  -7    0.79    0.43
  -6  -1   7   36.25    1.78
   6  -1  -7   34.77    1.43
   6  -1  -7   32.74    1.57
  -6   1   7   33.36    1.69
   6   1  -7   33.59    1.62
   6   1  -7   34.07    1.48
   5  -1  -7    5.29    0.63
  -5  -1   7    4.83    0.69
   5  -1  -7    5.75    0.70
   5   1  -7    5.30    0.71
  -5   1   7    6.18    0.50
  -5   1   7    5.35    0.71
   5   1  -7    6.03    0.68
   4  -1  -7   41.54    1.49
   4  -1  -7   43.50    1.52
  -4  -1   7   39.29    1.60
  -4   1   7   41.87    1.22
   4   1  -7   41.07    1.51
  -4   1   7   40.02    1.60
   3  -1  -7    0.13    0.25
  -3  -1   7    0.11    0.19
  -3  -1   7    0.11    0.16
   3  -1  -7   -0.11    0.15
  -3   1   7    0.18    0.14
   3   1  -7    0.35    0.24
  -3   1   7   -0.16    0.13
   2  -1  -7  249.20    5.67
   2  -1  -7  253.95    5.45
  -2  -1   7  258.22    5.67
  -2  -1   7  251.18    5.66
  -2   1   7  249.84    5.42
   2   1  -7  244.81    5.67
   1  -1  -7   11.33    0.42
  -1  -1   7   10.27    0.55
   1  -1  -7   11.12    0.58
  -1  -1   7   11.30    0.58
  -1   1   7   12.51    0.61
   1   1  -7   12.83    0.64
   1   1  -7   11.45    0.50
   0  -1  -7   -0.06    0.17
   0  -1   7   -0.11    0.12
   0  -1   7    0.05    0.13
   0  -1  -7   -0.05    0.14
   0   1   7    0.13    0.14
   0   1  -7   -0.04    0.12
   0   1  -7    0.16    0.17
   1  -1   7    1.56    0.24
   1  -1   7    2.30    0.32
  -1  -1  -7    1.82    0.32
  -1  -1  -7    1.92    0.28
  -1   1  -7    1.94    0.32
  -1   1  -7    2.14    0.29
   1   1   7    1.86    0.18
   1   1   7    2.06    0.32
   2  -1   7  124.47    3.06
  -2  -1  -7  127.34    2.97
   2  -1   7  130.62    3.18
   2   1   7  130.90    2.98
  -2   1  -7  129.63    3.27
   2   1   7  131.02    3.22
  -2   1  -7  128.87    2.91
   3  -1   7   30.59    1.20
  -3  -1  -7   30.09    1.25
   3  -1   7   28.21    1.11
  -3  -1  -7   29.01    0.93
  -3   1  -7   29.34    1.22
   3   1   7   27.47    1.05
  -3   1  -7   30.69    0.80
  -4  -1  -7    2.07    0.44
   4  -1   7    2.39    0.47
  -4  -1  -7    3.34    0.35
  -4   1  -7    1.79    0.42
  -4   1  -7    2.41    0.45
   4   1   7    2.74    0.45
   5  -1   7   27.98    1.36
  -5  -1  -7   28.81    1.39
  -5   1  -7   28.90    1.38
   5   1   7   29.68    1.33
  -5   1  -7   28.87    1.39
  -6  -1  -7    5.89    0.81
   6  -1   7    6.37    0.82
  -6  -1  -7    6.65    0.86
  -6   1  -7    5.65    0.80
  -6   1  -7    6.85    0.87
   6   1   7    4.99    0.75
  -7  -1  -7    2.14    0.56
   7  -1   7    1.96    0.59
  -7  -1  -7    2.12    0.56
  -7   1  -7    2.71    0.63
  -7   1  -7    2.20    0.60
   7   1   7    1.50    0.52
  -8  -1  -7    1.45    0.52
   8  -1   7    2.21    0.67
  -8  -1  -7    1.34    0.54
   8   1   7    1.31    0.60
  -8   1  -7    2.21    0.63
  -8   1  -7    2.22    0.68
   9  -2  -7    0.16    0.57
  -9  -2   7   -0.10    0.43
   9   2  -7    0.14    0.50
  -9   2   7    0.36    0.50
  -8  -2   7    4.54    0.88
   8  -2  -7    5.91    0.95
   8   2  -7    5.19    0.93
  -8   2   7    7.09    1.08
  -7  -2   7    2.40    0.66
   7  -2  -7    2.18    0.63
  -7   2   7    2.49    0.63
   7   2  -7    2.37    0.58
   7   2  -7    1.87    0.56
  -6  -2   7    0.46    0.35
   6  -2  -7    0.64    0.33
   6  -2  -7    0.57    0.43
   6   2  -7    1.01    0.45
  -6   2   7    0.41    0.36
  -6   2   7    0.34    0.24
   6   2  -7    0.54    0.36
   5  -2  -7    2.06    0.43
   5  -2  -7    2.63    0.50
  -5  -2   7    2.13    0.49
  -5   2   7    1.18    0.28
  -5   2   7    2.20    0.49
   5   2  -7    1.95    0.46
   4  -2  -7    0.22    0.26
  -4  -2   7   -0.03    0.19
   4  -2  -7    0.19    0.26
  -4  -2   7   -0.03    0.21
  -4   2   7    0.07    0.17
  -4   2   7    0.12    0.22
   4   2  -7   -0.31    0.20
  -3  -2   7    8.06    0.61
   3  -2  -7    8.72    0.60
   3  -2  -7    7.34    0.52
  -3  -2   7    8.53    0.76
   3   2  -7    7.65    0.69
  -3   2   7    8.18    0.50
  -3   2   7    8.06    0.60
  -2  -2   7  144.15    3.64
  -2  -2   7  148.96    3.57
   2  -2  -7  141.33    3.54
   2  -2  -7  152.19    3.34
  -2   2   7  145.01    3.41
   2   2  -7  145.09    3.60
  -2   2   7  144.90    3.52
   2   2  -7  145.88    3.08
   1  -2  -7   16.33    0.77
   1  -2  -7   15.82    0.51
  -1  -2   7   14.78    0.68
  -1  -2   7   15.74    0.76
  -1   2   7   16.56    0.72
   1   2  -7   15.80    0.76
   1   2  -7   16.30    0.59
   0  -2  -7   22.75    0.88
   0  -2  -7   23.66    0.97
   0  -2   7   22.41    0.84
   0  -2   7   23.32    0.88
   0   2  -7   23.56    0.90
   0   2   7   23.65    0.87
   0   2  -7   21.69    0.82
   1  -2   7   90.74    2.25
  -1  -2  -7   87.15    2.43
   1  -2   7   87.29    2.24
   1   2   7   86.57    1.91
  -1   2  -7   86.76    2.30
   1   2   7   89.01    2.30
  -1   2  -7   85.91    2.18
   2  -2   7    7.62    0.51
   2  -2   7    7.74    0.52
  -2  -2  -7    8.10    0.48
  -2   2  -7    7.81    0.42
  -2   2  -7    7.47    0.56
   2   2   7    8.63    0.58
   2   2   7    7.46    0.42
  -3  -2  -7   39.85    1.26
  -3  -2  -7   36.60    1.47
   3  -2   7   39.62    1.40
   3  -2   7   39.48    1.39
   3   2   7   38.10    1.26
   3   2   7   37.52    1.42
  -3   2  -7   39.04    1.02
  -4  -2  -7   65.16    2.16
   4  -2   7   61.83    2.07
  -4  -2  -7   65.92    2.21
  -4  -2  -7   65.00    1.84
   4   2   7   62.72    1.96
  -4   2  -7   63.54    2.15
   5  -2   7    0.29    0.35
  -5  -2  -7    0.34    0.29
  -5  -2  -7   -0.18    0.25
   5   2   7    0.64    0.34
  -5   2  -7   -0.20    0.21
  -5   2  -7   -0.23    0.24
  -6  -2  -7    2.20    0.52
   6  -2   7    2.42    0.58
  -6  -2  -7    3.15    0.63
  -6   2  -7    2.88    0.58
  -6   2  -7    2.48    0.57
   6   2   7    2.45    0.56
  -7  -2  -7    2.87    0.67
  -7  -2  -7    2.00    0.56
   7  -2   7    0.93    0.47
  -7   2  -7    2.81    0.64
   7   2   7    3.12    0.69
  -7   2  -7    3.13    0.64
   8  -2   7    2.47    0.71
  -8  -2  -7    0.74    0.45
  -8  -2  -7    4.26    0.81
  -8   2  -7    3.58    0.75
   8   2   7    2.32    0.71
  -8   2  -7    3.35    0.75
   9  -3  -7   -0.16    0.53
  -9  -3   7   -0.33    0.39
  -9   3   7    1.17    0.60
   9   3  -7   -0.11    0.48
  -8  -3   7    0.14    0.39
   8  -3  -7    0.59    0.47
   8   3  -7    0.47    0.47
  -8   3   7    0.01    0.41
   7  -3  -7    0.71    0.47
  -7  -3   7   -0.21    0.30
  -7   3   7    0.40    0.38
   7   3  -7    1.04    0.44
   7   3  -7    1.28    0.49
  -6  -3   7    1.83    0.53
   6  -3  -7    1.79    0.40
   6  -3  -7    2.36    0.56
  -6   3   7    2.70    0.46
   6   3  -7    2.16    0.50
  -6   3   7    1.98    0.54
   6   3  -7    2.72    0.60
   5  -3  -7    5.23    0.60
   5  -3  -7    4.77    0.66
  -5  -3   7    7.12    0.84
  -5  -3   7    5.78    0.76
  -5   3   7    5.37    0.59
   5   3  -7    6.08    0.72
  -5   3   7    6.12    0.75
  -4  -3   7    6.01    0.71
   4  -3  -7    5.35    0.59
   4  -3  -7    5.78    0.64
  -4  -3   7    6.15    0.72
   4   3  -7    6.98    0.71
  -4   3   7    6.50    0.59
  -4   3   7    6.96    0.73
  -3  -3   7    8.68    0.81
   3  -3  -7    8.17    0.60
  -3  -3   7    8.31    0.63
   3  -3  -7    8.69    0.58
   3   3  -7    8.51    0.64
  -3   3   7    8.09    0.61
  -3   3   7    8.48    0.56
   2  -3  -7    1.46    0.33
  -2  -3   7    1.04    0.30
  -2  -3   7    1.54    0.31
   2  -3  -7    1.16    0.25
   2   3  -7    2.22    0.40
   2   3  -7    1.68    0.16
  -2   3   7    1.40    0.30
  -2   3   7    1.53    0.27
   1  -3  -7   10.32    0.39
  -1  -3   7   10.17    0.66
  -1  -3   7   10.15    0.55
   1  -3  -7   10.74    0.62
   1   3  -7    9.31    0.62
  -1   3   7    9.12    0.54
  -1   3   7   10.56    0.61
   1   3  -7    9.76    0.46
   0  -3  -7   43.65    1.53
   0  -3  -7   45.72    1.01
   0  -3   7   43.56    1.28
   0  -3   7   42.52    1.43
   0   3  -7   43.64    1.30
   0   3  -7   43.27    1.39
   0   3   7   41.66    1.31
  -1  -3  -7    6.52    0.66
  -1  -3  -7   11.98    0.64
   1  -3   7   10.15    0.59
   1  -3   7   11.42    0.56
   1   3   7   11.19    0.61
  -1   3  -7    9.74    0.56
  -1   3  -7   11.06    0.63
   2  -3   7    1.41    0.28
   2  -3   7    1.35    0.30
  -2  -3  -7    0.86    0.29
  -2  -3  -7    1.25    0.27
  -2   3  -7    1.38    0.25
  -2   3  -7    1.27    0.31
   2   3   7    1.46    0.23
   2   3   7    1.34    0.28
   3  -3   7   12.53    0.71
   3  -3   7   12.08    0.75
  -3  -3  -7   12.94    0.72
  -3   3  -7   11.81    0.77
   3   3   7   10.93    0.73
  -3   3  -7   12.34    0.51
   3   3   7   11.10    0.63
  -4  -3  -7    7.79    0.60
   4  -3   7    9.28    0.86
  -4  -3  -7    8.17    0.82
  -4  -3  -7    7.80    0.85
  -4   3  -7    9.73    0.92
   4   3   7    8.16    0.71
  -5  -3  -7    2.04    0.48
   5  -3   7    1.46    0.49
  -5  -3  -7    1.88    0.47
   5   3   7    2.11    0.46
  -5   3  -7    2.35    0.53
  -5   3  -7    1.49    0.43
  -6  -3  -7    3.51    0.68
   6  -3   7    4.91    0.77
  -6  -3  -7    4.63    0.72
   6   3   7    3.41    0.62
  -6   3  -7    2.68    0.58
  -6   3  -7    4.22    0.71
  -7  -3  -7    0.34    0.40
   7  -3   7    0.05    0.41
  -7  -3  -7    0.61    0.39
  -7   3  -7    0.02    0.35
   7   3   7    0.75    0.44
  -7   3  -7    0.40    0.39
   8  -3   7    0.84    0.55
  -8  -3  -7    0.18    0.42
  -8  -3  -7    1.40    0.52
   8   3   7    0.99    0.55
  -8   3  -7    0.55    0.43
  -8   3  -7    0.62    0.46
  -8  -4   7    3.15    0.74
   8  -4  -7    2.38    0.69
  -8   4   7    2.70    0.72
   8   4  -7    4.26    0.90
  -7  -4   7    0.34    0.41
   7  -4  -7    0.24    0.43
   7   4  -7    0.40    0.38
   7   4  -7    0.00    0.33
  -7   4   7   -0.24    0.33
   6  -4  -7   -0.32    0.34
  -6  -4   7    1.48    0.52
  -6  -4   7    0.89    0.43
   6  -4  -7    1.07    0.35
  -6   4   7    1.00    0.36
   6   4  -7    0.96    0.41
  -6   4   7    1.24    0.44
   5  -4  -7   33.85    1.50
   5  -4  -7   34.31    1.40
  -5  -4   7   35.24    1.64
  -5  -4   7   34.55    1.66
  -5   4   7   33.97    1.58
   5   4  -7   34.39    1.51
  -5   4   7   33.65    1.37
   4  -4  -7    0.48    0.26
  -4  -4   7    0.17    0.25
  -4  -4   7    0.10    0.27
   4  -4  -7    0.10    0.30
  -4   4   7   -0.01    0.21
   4   4  -7    0.30    0.28
  -4   4   7   -0.02    0.22
  -3  -4   7   -0.07    0.19
   3  -4  -7    0.12    0.21
   3  -4  -7   -0.21    0.20
  -3  -4   7    0.24    0.22
   3   4  -7    0.04    0.20
  -3   4   7   -0.31    0.15
  -3   4   7    0.10    0.19
  -2  -4   7   69.58    2.02
  -2  -4   7   69.92    2.29
   2  -4  -7   70.99    1.85
   2  -4  -7   68.44    2.11
   2   4  -7   71.24    1.68
  -2   4   7   73.58    2.09
  -2   4   7   70.86    2.00
  -1  -4   7    3.24    0.37
   1  -4  -7    3.61    0.31
  -1  -4   7    3.16    0.47
   1  -4  -7    2.75    0.41
  -1   4   7    4.03    0.48
  -1   4   7    2.86    0.35
   1   4  -7    3.63    0.47
   1   4  -7    3.67    0.35
   0  -4   7    1.23    0.23
   0  -4  -7    0.95    0.27
   0  -4  -7    1.39    0.19
   0  -4   7    1.69    0.35
   0   4  -7    0.98    0.25
   0   4   7    1.10    0.24
   0   4  -7    0.98    0.28
   1  -4   7   17.76    0.73
  -1  -4  -7   18.92    0.90
  -1  -4  -7   19.05    0.66
   1  -4   7   17.10    0.87
  -1  -4  -7   19.15    1.00
  -1   4  -7   17.92    0.83
   1   4   7   17.71    0.79
  -1   4  -7   17.91    0.81
   2  -4   7    7.38    0.57
  -2  -4  -7    7.30    0.68
  -2  -4  -7    9.28    0.86
  -2  -4  -7    9.24    0.49
   2  -4   7    7.29    0.50
  -2   4  -7    8.30    0.51
  -2   4  -7    8.41    0.73
   2   4   7    8.73    0.58
   3  -4   7   14.21    0.76
  -3  -4  -7   14.77    0.96
   3  -4   7   13.48    0.84
  -3  -4  -7   13.26    0.81
  -3   4  -7   13.80    0.61
   3   4   7   14.03    0.71
   3   4   7   14.40    0.83
  -3   4  -7   14.19    0.87
   4  -4   7   43.50    1.58
  -4  -4  -7   45.23    1.79
  -4  -4  -7   41.93    1.61
   4  -4   7   41.07    1.67
  -4   4  -7   38.41    1.63
   4   4   7   42.24    1.52
   5  -4   7    6.53    0.83
  -5  -4  -7    6.42    0.72
  -5  -4  -7    7.62    0.86
  -5  -4  -7    5.63    0.79
  -5   4  -7    4.86    0.72
   5   4   7    5.76    0.71
   6  -4   7   19.05    1.26
  -6  -4  -7   19.02    1.22
  -6  -4  -7   18.48    1.24
  -6   4  -7   16.70    1.17
  -6   4  -7   17.36    1.13
   6   4   7   15.82    1.10
  -7  -4  -7    0.38    0.38
   7  -4   7   -0.02    0.40
  -7  -4  -7    0.26    0.38
  -7   4  -7    0.35    0.41
  -7   4  -7    0.34    0.35
   7   4   7    0.16    0.39
  -8  -4  -7    2.59    0.67
   8  -4   7    0.80    0.52
  -8  -4  -7    1.28    0.56
   8   4   7    1.43    0.63
  -8   4  -7    2.06    0.57
  -8   4  -7    0.54    0.47
   8  -5  -7    0.66    0.52
  -8  -5   7   -0.05    0.43
   8   5  -7    0.97    0.55
  -8   5   7    0.40    0.46
  -7  -5   7   11.94    1.33
   7  -5  -7    8.59    1.01
  -7   5   7   12.02    1.08
  -7   5   7    9.35    1.13
   7   5  -7   11.15    1.12
  -6  -5   7    7.90    1.01
   6  -5  -7    8.73    0.95
   6  -5  -7    7.75    0.80
  -6  -5   7    8.21    1.01
  -6   5   7    9.34    1.03
   6   5  -7    7.79    0.88
  -6   5   7    9.88    0.93
   5  -5  -7    5.20    0.69
   5  -5  -7    6.33    0.70
  -5  -5   7    7.55    0.90
  -5  -5   7    5.84    0.85
  -5   5   7    5.71    0.74
  -5   5   7    7.90    0.81
   5   5  -7    7.03    0.82
   4  -5  -7   17.04    0.96
  -4  -5   7   16.79    1.13
  -4  -5   7   17.75    1.05
   4  -5  -7   16.58    0.96
  -4   5   7   18.63    0.99
   4   5  -7   16.83    1.04
  -4   5   7   15.60    0.95
  -3  -5   7    8.42    0.65
  -3  -5   7    7.86    0.87
   3  -5  -7    7.72    0.59
   3  -5  -7    8.06    0.76
   3   5  -7    8.16    0.81
  -3   5   7    8.23    0.64
  -3   5   7    7.95    0.59
   2  -5  -7    3.56    0.39
  -2  -5   7    3.84    0.46
   2  -5  -7    3.37    0.49
  -2  -5   7    3.86    0.59
  -2   5   7    3.49    0.42
   2   5  -7    3.64    0.34
  -2   5   7    4.51    0.54
   1  -5  -7   23.17    0.81
  -1  -5   7   22.55    0.87
  -1  -5   7   23.02    1.16
   1  -5  -7   20.27    1.02
   1   5  -7   22.01    0.84
  -1   5   7   20.20    0.84
   1   5  -7   20.63    1.01
  -1   5   7   22.13    1.03
   0  -5   7   11.25    0.55
   0  -5   7   10.72    0.75
   0  -5  -7   10.29    0.72
   0  -5  -7   12.63    0.57
   0   5   7   11.92    0.60
   0   5  -7   10.21    0.68
   0   5   7   12.19    0.75
   0   5  -7   11.52    0.65
  -1  -5  -7   56.41    1.57
  -1  -5  -7   54.81    1.89
  -1  -5  -7   56.37    2.00
   1  -5   7   56.63    1.53
   1  -5   7   52.59    1.84
  -1   5  -7   55.53    1.77
  -1   5  -7   55.80    1.72
   1   5   7   53.25    1.63
  -2  -5  -7   14.98    0.90
   2  -5   7   16.43    0.91
   2  -5   7   15.74    0.71
  -2  -5  -7   17.01    0.75
  -2  -5  -7   16.50    1.03
  -2   5  -7   14.88    0.89
  -2   5  -7   16.81    0.78
   2   5   7   14.98    0.79
  -3  -5  -7    0.42    0.30
  -3  -5  -7    0.32    0.26
   3  -5   7    0.41    0.29
   3  -5   7    0.28    0.21
   3   5   7    0.46    0.26
  -3   5  -7    0.06    0.19
  -3   5  -7   -0.12    0.22
  -4  -5  -7   10.74    1.05
  -4  -5  -7    8.38    0.87
   4  -5   7    9.56    0.70
   4  -5   7   10.14    0.95
   4   5   7    9.74    0.71
  -5  -5  -7    0.49    0.34
   5  -5   7    0.58    0.32
   5  -5   7    1.36    0.44
  -5  -5  -7    1.11    0.39
  -5  -5  -7    0.52    0.38
   5   5   7    0.49    0.33
  -5   5  -7    0.63    0.33
  -6  -5  -7    0.30    0.38
  -6  -5  -7    0.39    0.33
   6  -5   7    0.46    0.38
   6   5   7    1.03    0.44
  -6   5  -7    0.05    0.34
  -7  -5  -7   -0.29    0.27
  -7  -5  -7    0.29    0.41
   7  -5   7    0.09    0.40
  -7   5  -7    0.21    0.36
   7   5   7    0.02    0.39
  -8  -5  -7    1.45    0.55
   8  -5   7    1.08    0.55
   8   5   7    0.34    0.51
  -8   5  -7    0.91    0.52
  -8  -6   7    0.96    0.57
   8  -6  -7   -0.07    0.41
  -8   6   7   -0.01    0.41
   8   6  -7    0.54    0.44
  -7  -6   7   -0.32    0.22
  -7  -6   7    1.18    0.52
   7  -6  -7    0.35    0.41
   7   6  -7    0.09    0.39
  -7   6   7    0.72    0.42
  -7   6   7    0.77    0.44
   6  -6  -7    5.81    0.73
  -6  -6   7    2.99    0.66
   6  -6  -7    5.06    0.77
  -6  -6   7    6.96    0.95
  -6   6   7    6.77    0.84
   6   6  -7    4.76    0.75
  -6   6   7    7.58    0.95
  -5  -6   7   15.70    1.42
   5  -6  -7   13.56    0.93
   5  -6  -7   13.20    0.94
  -5  -6   7   14.80    1.07
  -5   6   7   15.00    1.02
  -5   6   7   12.71    0.92
   5   6  -7   12.68    0.99
   4  -6  -7    0.23    0.27
   4  -6  -7    0.19    0.26
  -4  -6   7    0.26    0.32
  -4  -6   7    0.28    0.29
  -4   6   7    0.11    0.27
  -4   6   7    0.15    0.23
   4   6  -7    0.30    0.33
  -3  -6   7    4.78    0.73
  -3  -6   7    5.25    0.60
   3  -6  -7    4.05    0.60
   3  -6  -7    5.54    0.58
   3   6  -7    6.15    0.76
  -3   6   7    5.26    0.57
  -3   6   7    4.72    0.63
  -2  -6   7   -0.38    0.22
   2  -6  -7    0.08    0.22
  -2  -6   7   -0.04    0.19
   2  -6  -7    0.04    0.16
   2   6  -7    0.05    0.15
  -2   6   7    0.04    0.18
   2   6  -7    0.13    0.23
  -2   6   7    0.01    0.20
   1  -6  -7    0.17    0.24
   1  -6  -7    0.06    0.15
  -1  -6   7    0.04    0.23
  -1  -6   7   -0.21    0.13
   1   6  -7    0.19    0.19
  -1   6   7   -0.17    0.19
   1   6  -7    0.05    0.24
  -1   6   7   -0.03    0.15
   0  -6  -7   -0.06    0.20
   0  -6  -7    0.04    0.16
   0  -6   7    0.16    0.15
   0  -6   7    0.54    0.28
   0   6   7    0.01    0.10
   0   6  -7    0.11    0.24
   0   6  -7    0.12    0.21
   0   6   7    0.06    0.16
  -1  -6  -7   10.12    0.93
   1  -6   7    9.50    0.87
  -1  -6  -7    9.71    0.60
   1  -6   7    9.27    0.49
  -1   6  -7    9.56    0.67
   1   6   7    9.73    0.58
   1   6   7    9.32    0.87
  -1   6  -7    8.88    0.65
   2  -6   7    2.49    0.48
  -2  -6  -7    2.62    0.52
   2  -6   7    2.62    0.33
  -2  -6  -7    2.22    0.38
  -2  -6  -7    2.22    0.50
  -2   6  -7    1.18    0.33
  -2   6  -7    3.05    0.52
   2   6   7    2.38    0.39
  -3  -6  -7    2.56    0.42
   3  -6   7    2.79    0.41
  -3  -6  -7    2.22    0.49
  -3  -6  -7    2.90    0.59
   3  -6   7    2.10    0.48
  -3   6  -7    2.25    0.37
  -3   6  -7    3.04    0.56
   3   6   7    2.51    0.45
  -4  -6  -7    2.61    0.58
   4  -6   7    2.75    0.44
  -4  -6  -7    2.66    0.60
   4  -6   7    3.00    0.59
  -4   6  -7    1.73    0.48
   4   6   7    1.99    0.43
  -5  -6  -7    7.08    0.87
   5  -6   7    5.75    0.68
   5  -6   7    5.51    0.80
  -5  -6  -7    6.11    0.86
  -5   6  -7    5.65    0.80
   5   6   7    4.77    0.65
  -6  -6  -7   -0.25    0.31
  -6  -6  -7   -0.07    0.35
   6  -6   7    0.30    0.33
   6  -6   7    0.05    0.33
  -6   6  -7   -0.15    0.31
   6   6   7    0.18    0.35
   7  -6   7   -0.03    0.40
  -7  -6  -7   -0.26    0.35
  -7  -6  -7    0.08    0.35
   7   6   7    0.34    0.44
  -7   6  -7    0.22    0.38
  -8  -7   7    0.58    0.53
   7  -7  -7    0.77    0.45
  -7  -7   7    0.53    0.50
  -7  -7   7    0.07    0.38
  -7   7   7    0.61    0.43
   7   7  -7    1.06    0.53
  -6  -7   7    5.91    0.95
   6  -7  -7    6.07    0.83
  -6  -7   7    6.06    0.90
  -6   7   7    6.49    0.88
   6   7  -7    5.12    0.82
   5  -7  -7    0.45    0.33
  -5  -7   7   -0.04    0.19
  -5  -7   7    0.39    0.35
   5  -7  -7    0.24    0.29
   5   7  -7    0.27    0.35
  -5   7   7   -0.36    0.26
   4  -7  -7   15.07    1.01
   4  -7  -7   13.51    0.87
  -4  -7   7   16.34    1.02
   4   7  -7   15.01    1.06
  -4   7   7   12.69    0.93
  -4   7   7   13.27    0.86
   3  -7  -7    4.86    0.69
  -3  -7   7    6.84    0.90
   3  -7  -7    6.29    0.64
  -3  -7   7    5.94    0.68
   3   7  -7    5.75    0.76
  -3   7   7    5.62    0.59
  -3   7   7    5.31    0.70
   2  -7  -7    0.15    0.20
  -2  -7   7   -0.11    0.24
  -2  -7   7    0.39    0.22
   2  -7  -7    0.19    0.27
   2   7  -7    0.13    0.26
   2   7  -7    0.19    0.19
  -2   7   7    0.10    0.25
  -2   7   7    0.13    0.19
  -1  -7   7    6.30    0.46
   1  -7  -7    7.06    0.82
   1  -7  -7    6.96    0.52
  -1  -7   7    6.11    0.79
   1   7  -7    8.12    0.85
  -1   7   7    6.50    0.74
  -1   7   7    6.60    0.45
   1   7  -7    7.89    0.68
   0  -7   7    0.13    0.15
   0  -7  -7    0.13    0.19
   0  -7   7    0.25    0.27
   0  -7  -7   -0.11    0.22
   0   7   7    0.16    0.16
   0   7   7    0.46    0.30
   0   7  -7    0.09    0.22
   0   7  -7   -0.34    0.20
  -1  -7  -7    1.50    0.34
   1  -7   7    1.06    0.36
  -1  -7  -7    1.98    0.48
   1   7   7    1.53    0.29
  -1   7  -7    1.41    0.37
  -1   7  -7    0.74    0.33
   1   7   7    1.89    0.44
   2  -7   7    2.95    0.55
  -2  -7  -7    2.65    0.55
  -2  -7  -7    3.81    0.51
  -2   7  -7    2.97    0.49
   2   7   7    2.87    0.43
  -2   7  -7    2.94    0.53
   2   7   7    3.17    0.57
  -3  -7  -7    0.13    0.29
  -3  -7  -7   -0.17    0.22
   3  -7   7   -0.01    0.27
  -3  -7  -7    0.84    0.40
  -3   7  -7    0.54    0.27
   3   7   7    0.28    0.24
  -3   7  -7   -0.16    0.26
  -4  -7  -7    0.42    0.38
  -4  -7  -7    0.61    0.38
   4  -7   7    0.19    0.30
  -4  -7  -7    0.19    0.28
   4   7   7    0.29    0.28
  -4   7  -7    0.38    0.33
   5  -7   7    1.92    0.52
  -5  -7  -7    1.56    0.51
  -5  -7  -7    1.61    0.54
   5   7   7    1.54    0.44
   5   7   7    2.43    0.52
  -5   7  -7    0.97    0.42
  -6  -7  -7   -0.19    0.37
   6  -7   7    0.62    0.42
   6   7   7   -0.18    0.32
  -6   7  -7   -0.16    0.33
   7  -7   7    0.32    0.46
  -7  -7  -7    0.10    0.44
  -7   7  -7   -0.02    0.36
  -7  -8   7   -0.17    0.45
  -7  -8   7   -0.18    0.39
   7  -8  -7    0.24    0.40
   7   8  -7    0.21    0.44
  -7   8   7    0.21    0.41
   6  -8  -7    0.37    0.38
  -6  -8   7    0.44    0.44
  -6  -8   7    0.78    0.49
   6   8  -7    0.65    0.44
  -6   8   7    0.43    0.38
  -5  -8   7    0.03    0.38
   5  -8  -7    0.45    0.32
   5  -8  -7    0.20    0.32
  -5  -8   7    0.45    0.38
   5   8  -7    0.35    0.42
  -5   8   7    0.20    0.34
  -4  -8   7    4.14    0.67
  -4  -8   7    5.96    0.96
   4  -8  -7    4.43    0.61
   4  -8  -7    5.16    0.79
  -4   8   7    5.07    0.75
   4   8  -7    4.60    0.78
   3  -8  -7    0.24    0.24
   3  -8  -7    0.10    0.32
  -3  -8   7   -0.28    0.22
  -3   8   7    0.02    0.25
   3   8  -7    1.31    0.44
   2  -8  -7    5.18    0.59
   2  -8  -7    5.80    0.81
   2   8  -7    7.02    0.86
  -2   8   7    6.50    0.80
   2   8  -7    7.06    0.64
   1  -8  -7    0.97    0.30
  -1  -8   7    0.14    0.24
   1  -8  -7    1.22    0.43
   1   8  -7    1.28    0.43
  -1   8   7    0.61    0.33
   1   8  -7    0.79    0.30
   0  -8  -7    0.24    0.27
   0  -8  -7   -0.08    0.21
   0  -8   7   -0.26    0.21
   0   8  -7    0.26    0.27
   0   8   7   -0.25    0.20
   0   8  -7    0.11    0.25
  -1  -8  -7   13.41    0.85
   1  -8   7   11.60    1.13
  -1  -8  -7   14.46    1.09
  -1   8  -7   13.03    0.90
   1   8   7   12.06    0.92
  -1   8  -7   13.68    0.93
  -2  -8  -7    0.23    0.28
  -2  -8  -7   -0.09    0.32
   2  -8   7    0.70    0.35
   2   8   7    0.11    0.21
  -2   8  -7    0.47    0.33
  -2   8  -7    0.11    0.23
   2   8   7    0.18    0.31
   3  -8   7    0.02    0.25
  -3  -8  -7    0.15    0.36
  -3  -8  -7   -0.18    0.24
   3   8   7    0.25    0.22
  -3   8  -7   -0.15    0.22
   3   8   7    0.35    0.34
  -3   8  -7    0.09    0.31
   4  -8   7    2.00    0.57
  -4  -8  -7    1.52    0.51
  -4  -8  -7    1.09    0.41
   4   8   7    0.94    0.36
  -4   8  -7    1.58    0.52
   5  -8   7    1.10    0.48
  -5  -8  -7    0.18    0.41
  -5  -8  -7    0.55    0.45
  -5   8  -7    0.70    0.39
   5   8   7    0.38    0.35
  -6  -8  -7    1.64    0.61
   6  -8   7    1.37    0.58
   6   8   7    2.32    0.57
  -6   8  -7    2.11    0.60
   7  -8   7   -0.21    0.39
  -7   8  -7    0.34    0.46
   7   8   7   -0.32    0.28
  -6  -9   7    0.17    0.40
   6  -9  -7    0.76    0.38
  -6   9   7    0.39    0.45
   6   9  -7    0.28    0.48
   5  -9  -7   -0.31    0.29
   5  -9  -7    0.23    0.27
  -5  -9   7   -0.04    0.35
   5   9  -7    0.07    0.40
  -5   9   7    0.11    0.33
  -4  -9   7    1.38    0.51
   4  -9  -7    0.98    0.38
   4  -9  -7    1.60    0.51
  -4   9   7    0.06    0.31
   4   9  -7    0.52    0.44
   3  -9  -7    0.32    0.28
   3  -9  -7    0.01    0.33
  -3  -9   7    0.17    0.38
   3   9  -7   -0.18    0.29
  -3   9   7    0.04    0.31
  -2  -9   7    0.02    0.29
   2  -9  -7    0.28    0.26
   2  -9  -7    0.09    0.32
  -2   9   7    0.00    0.27
   2   9  -7   -0.25    0.29
   1  -9  -7    0.58    0.30
  -1  -9   7    0.76    0.40
   1  -9  -7   -0.19    0.27
   1   9  -7    0.61    0.38
  -1   9   7    0.04    0.16
   1   9  -7    0.40    0.29
   0  -9  -7    1.22    0.36
   0  -9   7   -0.06    0.23
   0  -9  -7   -0.01    0.21
   0   9  -7    1.37    0.44
   0   9   7    0.78    0.37
   0   9  -7    1.10    0.39
  -1  -9  -7    0.65    0.34
  -1  -9  -7    1.61    0.55
   1  -9   7    0.19    0.19
  -1   9  -7    0.83    0.37
   1   9   7    0.72    0.37
  -1   9  -7    0.80    0.37
  -2  -9  -7    4.97    0.84
   2   9   7    4.89    0.75
  -2   9  -7    4.96    0.69
  -2   9  -7    5.02    0.75
   3  -9   7    0.55    0.36
  -3  -9  -7    1.11    0.50
  -3   9  -7    1.11    0.47
   3   9   7    0.73    0.38
  -3   9  -7    1.24    0.42
   4  -9   7    1.37    0.52
  -4  -9  -7    2.18    0.65
   4   9   7    1.74    0.52
  -4   9  -7    3.10    0.68
   5  -9   7    1.55    0.54
  -5  -9  -7    1.18    0.55
  -5   9  -7   -0.07    0.38
   5   9   7    0.96    0.46
   6  -9   7   -0.03    0.36
  -6   9  -7   -0.10    0.39
  -6 -10   7   -0.44    0.34
   6 -10  -7    0.56    0.36
   6  10  -7   -0.28    0.40
  -6  10   7   -0.48    0.33
   5 -10  -7    1.86    0.50
   5 -10  -7    0.43    0.46
  -5 -10   7    1.09    0.55
   5  10  -7    1.40    0.62
  -5  10   7    0.18    0.37
  -4 -10   7   -0.38    0.34
   4 -10  -7    0.42    0.33
   4 -10  -7   -0.03    0.40
  -4  10   7    0.63    0.40
   4  10  -7   -0.19    0.40
  -3 -10   7    0.95    0.56
   3 -10  -7    1.55    0.42
   3 -10  -7    2.04    0.62
   3  10  -7    0.11    0.26
  -3  10   7    1.76    0.52
   2 -10  -7    1.46    0.53
   2 -10  -7    1.22    0.38
  -2 -10   7    0.60    0.43
   2  10  -7    0.76    0.46
  -2  10   7    1.38    0.46
   1 -10  -7   -0.05    0.37
   1 -10  -7    0.23    0.29
  -1 -10   7    0.10    0.37
   1  10  -7   -0.01    0.29
  -1  10   7    0.15    0.31
   1  10  -7    0.43    0.32
   0 -10   7    0.21    0.30
   0 -10  -7    0.01    0.30
   0  10  -7    0.66    0.39
   0  10   7    0.13    0.32
   0  10  -7    0.11    0.31
   1 -10   7    8.13    1.04
  -1 -10  -7    8.32    1.12
   1  10   7    9.48    1.06
  -1  10  -7    8.16    0.93
  -1  10  -7    9.31    0.98
   2 -10   7    1.26    0.50
  -2 -10  -7    1.02    0.53
  -2  10  -7    2.17    0.55
   2  10   7    2.88    0.63
  -2  10  -7    2.11    0.52
   3 -10   7    0.52    0.36
  -3 -10  -7    0.15    0.42
  -3  10  -7    0.26    0.36
   3  10   7    0.05    0.34
  -4 -10  -7    0.27    0.43
   4 -10   7    0.26    0.27
   4  10   7    0.17    0.37
  -4  10  -7    0.06    0.39
   5 -10   7    0.12    0.28
  -5 -10  -7   -0.02    0.42
   5  10   7    0.65    0.44
  -5  10  -7    0.16    0.45
  -5 -11   7   -0.33    0.38
   5  11  -7    0.40    0.51
  -5  11   7   -0.15    0.35
  -4 -11   7    1.17    0.59
   4 -11  -7    1.32    0.60
  -4  11   7    2.13    0.60
   4  11  -7    2.40    0.72
  -3 -11   7    0.14    0.39
   3  11  -7    0.53    0.46
  -3  11   7   -0.20    0.31
  -2 -11   7   -0.09    0.39
   2 -11  -7   -0.02    0.39
   2  11  -7    0.09    0.39
  -2  11   7   -0.01    0.32
   1 -11  -7    1.92    0.65
  -1 -11   7    2.23    0.68
  -1  11   7    1.20    0.48
   1  11  -7    0.70    0.47
   0 -11  -7    0.87    0.52
   0 -11   7    0.28    0.43
   0  11   7    0.65    0.44
   0  11  -7    0.57    0.40
   0  11  -7    0.48    0.41
   1 -11   7    0.02    0.30
  -1 -11  -7    0.06    0.41
  -1  11  -7    0.19    0.35
   1  11   7    0.07    0.35
  -1  11  -7    0.09    0.34
  -2 -11  -7    0.07    0.39
   2 -11   7   -0.13    0.28
  -2  11  -7    0.05    0.36
  -2  11  -7   -0.08    0.34
   2  11   7    0.31    0.39
   3 -11   7    0.01    0.32
  -3 -11  -7    0.75    0.53
   3  11   7    0.69    0.42
  -3  11  -7    0.86    0.46
  -4 -11  -7   -0.43    0.38
   4 -11   7    0.00    0.36
  -4  11  -7   -0.16    0.39
   4  11   7    0.03    0.37
   4 -12  -7    0.68    0.57
   4  12  -7    0.56    0.52
   3 -12  -7   -0.02    0.49
  -3 -12   7    0.68    0.59
  -3  12   7   -0.60    0.27
   3  12  -7   -0.34    0.38
  -2 -12   7   -0.25    0.42
   2 -12  -7    0.01    0.51
  -2  12   7   -0.16    0.24
   2  12  -7    0.34    0.46
  -1 -12   7    1.58    0.63
   1 -12  -7    1.17    0.62
   1  12  -7    2.54    0.73
  -1  12   7    1.63    0.58
   0 -12   7    1.13    0.54
   0 -12  -7    0.77    0.56
   0  12  -7    1.18    0.54
   0  12   7    1.56    0.56
   0  12  -7    1.07    0.49
   1 -12   7    0.65    0.51
  -1 -12  -7    0.20    0.49
  -1  12  -7    0.32    0.40
   1  12   7    0.72    0.43
  -1  12  -7    0.04    0.38
  -2 -12  -7    0.00    0.45
   2 -12   7   -0.06    0.36
   2  12   7    0.08    0.41
  -2  12  -7    0.29    0.38
  -2  12  -7    0.08    0.38
   3 -12   7    0.38    0.48
  -3 -12  -7    0.91    0.64
  -3  12  -7    1.46    0.56
   3  12   7    0.99    0.49
  -1 -13   7   -0.02    0.45
   1 -13  -7    0.73    0.63
   1  13  -7   -0.16    0.47
  -1  13   7   -0.25    0.33
   0 -13  -7    0.18    0.59
   0 -13   7   -0.29    0.38
   0  13  -7   -0.02    0.44
   0  13   7   -0.13    0.42
   1 -13   7    0.45    0.48
  -1 -13  -7    0.77    0.65
   1  13   7   -0.09    0.46
  -1  13  -7    0.36    0.46
  -1  13  -7    0.21    0.41
   9   0  -8    2.20    0.77
  -9   0   8    1.25    0.63
  -8   0   8    0.56    0.49
   8   0  -8    0.44    0.50
   7   0  -8   17.33    1.11
  -7   0   8   20.17    1.41
   7   0  -8   18.50    1.28
   6   0  -8    1.54    0.46
  -6   0   8    0.92    0.42
   6   0  -8    2.01    0.55
   5   0  -8   11.69    0.85
   5   0  -8   11.12    0.83
  -5   0   8   12.08    0.93
  -4   0   8   66.11    2.23
  -4   0   8   65.48    1.61
   4   0  -8   67.71    2.09
   4   0  -8   67.62    2.13
  -3   0   8    0.31    0.18
   3   0  -8    0.12    0.19
   3   0  -8    0.37    0.26
  -3   0   8    0.07    0.10
   2   0  -8   48.89    1.59
  -2   0   8   45.83    1.39
   1   0  -8   35.48    1.24
  -1   0   8   35.28    1.05
   1   0  -8   35.05    1.12
   0   0  -8    9.52    0.57
   0   0   8   10.59    0.57
   0   0  -8    9.61    0.59
   0   0   8   10.23    0.43
   1   0   8   74.24    2.06
  -1   0  -8   78.04    1.98
   1   0   8   75.92    1.81
  -1   0  -8   73.04    2.10
  -2   0  -8  199.12    4.78
  -2   0  -8  201.36    4.42
   2   0   8  199.96    4.68
   2   0   8  200.38    4.45
   3   0   8   73.88    2.27
  -3   0  -8   77.14    1.87
  -3   0  -8   76.19    2.35
   3   0   8   79.03    2.14
   4   0   8   43.01    1.58
  -4   0  -8   47.51    1.78
  -5   0  -8   22.82    1.26
   5   0   8   19.65    1.11
  -5   0  -8   21.99    1.22
  -6   0  -8   12.82    1.00
  -6   0  -8   13.12    1.20
   6   0   8   13.69    1.01
   7   0   8   -0.31    0.37
  -7   0  -8    0.65    0.41
  -7   0  -8    0.22    0.36
  -8   0  -8    0.92    0.49
   8   0   8    0.81    0.56
  -8   0  -8    1.08    0.50
  -9  -1   8   -0.05    0.32
   9  -1  -8    0.78    0.62
  -9   1   8    1.56    0.66
   9   1  -8    0.31    0.56
   8  -1  -8    2.32    0.67
   8   1  -8    3.07    0.74
  -8   1   8    2.77    0.71
   7  -1  -8    0.34    0.45
  -7  -1   8   -0.03    0.32
   7  -1  -8   -0.24    0.30
  -7   1   8    0.86    0.45
   7   1  -8   -0.02    0.33
   7   1  -8    0.04    0.39
   6  -1  -8    0.12    0.32
  -6  -1   8    0.26    0.34
   6  -1  -8    0.13    0.34
   6   1  -8    0.44    0.34
   6   1  -8    0.23    0.37
  -6   1   8    0.38    0.34
   5  -1  -8   -0.47    0.26
   5  -1  -8    0.64    0.36
  -5  -1   8    0.06    0.24
  -5   1   8   -0.26    0.18
   5   1  -8    0.23    0.31
   5   1  -8   -0.40    0.27
  -5   1   8    0.18    0.17
  -4  -1   8    0.80    0.31
   4  -1  -8    0.85    0.36
   4  -1  -8    0.65    0.30
   4   1  -8    1.07    0.39
  -4   1   8    0.95    0.34
  -4   1   8    0.88    0.21
   3  -1  -8    0.03    0.21
  -3  -1   8    0.03    0.18
   3  -1  -8   -0.07    0.17
  -3  -1   8    0.14    0.07
  -3  -1   8    0.16    0.18
   3   1  -8   -0.11    0.21
  -3   1   8    0.15    0.13
  -3   1   8    0.00    0.16
  -2  -1   8   19.78    0.87
   2  -1  -8   21.44    0.77
   2  -1  -8   20.99    0.95
  -2  -1   8   21.63    0.93
  -2   1   8   19.71    0.89
   2   1  -8   21.35    0.96
  -2   1   8   20.17    0.76
   2   1  -8   20.24    0.66
  -1  -1   8   81.43    2.11
   1  -1  -8   76.26    2.16
  -1  -1   8   81.18    2.14
   1  -1  -8   80.11    1.82
   1  -1  -8   77.63    2.12
   1   1  -8   81.56    2.21
   1   1  -8   79.81    1.99
  -1   1   8   78.34    2.14
   0  -1  -8   80.96    2.24
   0  -1   8   82.76    2.07
   0  -1  -8   82.90    2.20
   0  -1   8   83.30    2.17
   0   1  -8   81.26    2.18
   0   1   8   82.45    2.18
   0   1  -8   83.33    2.14
   1  -1   8   13.23    0.67
  -1  -1  -8   13.27    0.74
  -1  -1  -8   14.37    0.66
   1  -1   8   13.90    0.59
   1   1   8   14.23    0.70
  -1   1  -8   12.82    0.69
   1   1   8   14.77    0.45
  -1   1  -8   12.32    0.63
   2  -1   8    9.10    0.59
  -2  -1  -8    8.08    0.61
  -2  -1  -8    8.93    0.50
   2  -1   8    8.34    0.50
   2   1   8    9.64    0.62
  -2   1  -8    9.67    0.64
  -2   1  -8    8.97    0.49
   2   1   8   10.40    0.49
   3  -1   8   18.17    0.87
  -3  -1  -8   17.97    0.72
   3  -1   8   20.66    0.98
  -3  -1  -8   18.21    0.99
   3   1   8   19.07    0.83
  -3   1  -8   17.64    0.61
  -4  -1  -8    0.74    0.21
   4  -1   8    1.12    0.36
  -4  -1  -8    0.61    0.32
   4  -1   8    0.77    0.33
   4   1   8    0.89    0.35
  -4   1  -8    0.39    0.30
   5  -1   8    9.03    0.89
  -5  -1  -8    9.15    0.97
   5   1   8    9.14    0.85
  -5   1  -8    7.47    0.86
  -5   1  -8    8.18    0.89
  -6  -1  -8   23.40    1.35
   6  -1   8   21.71    1.28
  -6  -1  -8   20.93    1.31
   6   1   8   21.15    1.24
  -6   1  -8   21.16    1.30
  -6   1  -8   20.56    1.30
  -7  -1  -8    0.67    0.43
   7  -1   8    0.57    0.43
  -7  -1  -8    1.11    0.48
  -7   1  -8    0.04    0.34
   7   1   8    0.99    0.52
  -7   1  -8    0.63    0.42
   8  -1   8    0.25    0.45
  -8  -1  -8    0.10    0.35
  -8  -1  -8    0.53    0.47
  -8   1  -8    0.24    0.40
   8   1   8   -0.02    0.46
  -8   1  -8    0.16    0.42
  -9  -2   8   -0.46    0.34
   9  -2  -8   -0.49    0.47
  -9   2   8    0.20    0.49
   9   2  -8    0.34    0.53
   8  -2  -8    0.78    0.50
  -8  -2   8    1.33    0.57
  -8   2   8    1.28    0.56
   8   2  -8    0.77    0.53
  -7  -2   8   12.62    1.34
   7  -2  -8   14.07    1.30
  -7   2   8   13.83    1.38
   7   2  -8   13.33    1.02
   7   2  -8   14.72    1.37
   6  -2  -8    1.48    0.43
   6  -2  -8    1.34    0.46
  -6  -2   8    1.10    0.44
   6   2  -8    0.50    0.39
  -6   2   8    0.68    0.41
   6   2  -8    0.52    0.38
  -5  -2   8    0.64    0.30
   5  -2  -8    0.18    0.29
   5  -2  -8   -0.22    0.25
   5   2  -8   -0.07    0.30
  -5   2   8    0.09    0.24
  -5   2   8    0.42    0.21
   4  -2  -8   33.19    1.36
  -4  -2   8   34.57    1.47
  -4  -2   8   38.00    1.55
   4  -2  -8   35.58    1.35
   4   2  -8   36.08    1.46
  -4   2   8   33.80    1.17
  -4   2   8   34.62    1.48
   3  -2  -8    5.37    0.58
   3  -2  -8    6.45    0.56
  -3  -2   8    6.73    0.68
  -3  -2   8    6.61    0.67
   3   2  -8    5.98    0.63
  -3   2   8    5.76    0.60
  -3   2   8    6.41    0.46
   2  -2  -8   27.39    1.10
  -2  -2   8   28.40    1.14
   2  -2  -8   26.38    0.88
  -2  -2   8   26.55    1.07
   2   2  -8   26.84    1.11
   2   2  -8   26.97    0.74
  -2   2   8   24.49    1.03
  -2   2   8   25.62    0.96
   1  -2  -8   25.67    1.06
   1  -2  -8   29.17    1.13
   1  -2  -8   30.30    0.78
  -1  -2   8   29.24    1.12
  -1  -2   8   29.76    1.07
   1   2  -8   31.22    0.93
   1   2  -8   31.34    1.16
  -1   2   8   31.08    1.10
   0  -2   8    0.19    0.16
   0  -2   8    0.10    0.16
   0  -2  -8   -0.06    0.17
   0  -2  -8    0.06    0.17
   0   2  -8    0.22    0.20
   0   2   8   -0.05    0.13
   0   2  -8   -0.02    0.13
  -1  -2  -8    4.52    0.46
   1  -2   8    5.40    0.41
  -1  -2  -8    4.55    0.54
   1  -2   8    4.83    0.47
  -1   2  -8    5.00    0.51
   1   2   8    5.14    0.22
  -1   2  -8    5.69    0.49
   1   2   8    5.04    0.49
   2  -2   8    3.35    0.42
  -2  -2  -8    1.26    0.32
   2  -2   8    3.49    0.42
  -2  -2  -8    3.29    0.39
   2   2   8    2.88    0.30
  -2   2  -8    2.34    0.40
   2   2   8    3.24    0.44
  -2   2  -8    3.58    0.36
   3  -2   8   36.87    1.38
  -3  -2  -8   35.72    1.47
   3  -2   8   35.75    1.33
  -3  -2  -8   35.17    1.19
   3   2   8   34.83    1.38
   3   2   8   34.82    1.19
  -3   2  -8   35.65    1.44
  -3   2  -8   35.57    1.01
   4  -2   8   12.17    0.82
   4  -2   8   12.23    0.84
  -4  -2  -8   13.30    0.94
  -4  -2  -8   14.04    0.71
  -4   2  -8   12.04    0.86
   4   2   8   12.45    0.77
   5  -2   8    5.62    0.73
  -5  -2  -8    4.88    0.71
  -5  -2  -8    6.41    0.80
   5   2   8    5.60    0.69
  -5   2  -8    3.89    0.64
  -6  -2  -8    2.36    0.56
  -6  -2  -8    2.14    0.58
   6  -2   8    2.50    0.59
  -6   2  -8    1.95    0.52
   6   2   8    1.55    0.49
  -6   2  -8    2.24    0.56
  -7  -2  -8   -0.24    0.28
  -7  -2  -8    0.40    0.41
   7  -2   8    0.03    0.41
   7   2   8   -0.17    0.40
  -7   2  -8    0.51    0.37
  -7   2  -8    0.03    0.33
  -8  -2  -8    0.22    0.38
  -8  -2  -8    0.42    0.46
   8  -2   8   -0.18    0.46
   8   2   8   -0.06    0.46
  -8   2  -8    0.55    0.44
  -8   2  -8   -0.16    0.37
  -9  -3   8    0.66    0.58
   9  -3  -8    0.57    0.57
   9   3  -8    1.00    0.65
  -9   3   8    1.73    0.69
  -8  -3   8    8.17    1.21
   8  -3  -8    5.91    0.96
   8   3  -8    6.58    1.01
  -8   3   8    7.69    1.10
   7  -3  -8    5.50    0.83
  -7  -3   8    5.28    0.90
   7   3  -8    3.89    0.71
  -7   3   8    4.28    0.81
   7   3  -8    6.22    0.93
   6  -3  -8   23.29    1.31
   6  -3  -8   24.15    1.18
  -6  -3   8   25.57    1.51
  -6   3   8   24.18    1.10
   6   3  -8   21.93    1.34
   6   3  -8   23.15    1.28
  -6   3   8   21.12    1.33
  -5  -3   8   38.26    1.71
  -5  -3   8   36.22    1.69
   5  -3  -8   37.00    1.47
   5  -3  -8   37.42    1.55
  -5   3   8   35.11    1.63
  -5   3   8   36.82    1.35
   5   3  -8   36.37    1.58
  -4  -3   8   42.20    1.75
  -4  -3   8   43.69    1.73
   4  -3  -8   43.30    1.58
   4  -3  -8   42.83    1.55
   4   3  -8   43.63    1.67
  -4   3   8   42.39    1.44
  -4   3   8   44.09    1.70
   3  -3  -8    1.36    0.32
  -3  -3   8    1.29    0.34
   3  -3  -8    1.29    0.34
  -3  -3   8    1.15    0.35
   3   3  -8    0.64    0.30
  -3   3   8    1.34    0.30
  -3   3   8    1.22    0.33
  -2  -3   8   12.84    0.72
   2  -3  -8   12.86    0.58
   2  -3  -8   12.38    0.73
  -2   3   8   12.04    0.67
  -2   3   8   12.32    0.67
   2   3  -8   12.23    0.45
  -1  -3   8    3.17    0.46
   1  -3  -8    3.10    0.21
  -1  -3   8    2.84    0.37
   1   3  -8    2.83    0.43
   1   3  -8    3.01    0.31
  -1   3   8    2.90    0.40
  -1   3   8    2.72    0.36
   0  -3   8    6.09    0.58
   0  -3   8    5.11    0.46
   0  -3  -8    5.88    0.55
   0  -3  -8    5.25    0.59
   0   3  -8    4.99    0.51
   0   3  -8    6.29    0.46
   0   3   8    5.31    0.49
  -1  -3  -8   12.68    0.80
  -1  -3  -8   13.58    0.72
   1  -3   8   12.79    0.70
   1  -3   8   14.30    0.67
   1   3   8   12.36    0.68
   1   3   8   13.56    0.42
  -1   3  -8   13.91    0.67
  -1   3  -8   13.45    0.73
  -2  -3  -8    1.46    0.30
  -2  -3  -8    1.72    0.39
   2  -3   8    1.71    0.33
   2  -3   8    1.77    0.33
  -2   3  -8    1.82    0.29
  -2   3  -8    2.09    0.39
   2   3   8    2.26    0.27
   2   3   8    2.54    0.40
   3  -3   8   27.36    1.13
   3  -3   8   27.18    1.17
  -3  -3  -8   27.37    1.10
  -3  -3  -8   27.11    1.28
   3   3   8   27.68    1.01
   3   3   8   27.26    1.20
  -3   3  -8   26.34    1.23
  -3   3  -8   25.41    0.86
   4  -3   8    0.88    0.32
  -4  -3  -8    0.57    0.32
   4  -3   8    1.27    0.38
  -4  -3  -8    0.70    0.28
   4   3   8    0.75    0.33
   4   3   8    1.07    0.33
  -4   3  -8    0.74    0.34
   5  -3   8   10.94    1.02
  -5  -3  -8    9.47    1.01
  -5   3  -8    9.09    0.95
   5   3   8   10.03    0.89
   6  -3   8   12.23    1.15
  -6  -3  -8    9.04    1.03
  -6  -3  -8   10.47    1.12
   6   3   8    7.76    0.90
  -6   3  -8    9.56    1.07
  -7  -3  -8    4.49    0.82
   7  -3   8    6.53    0.93
  -7  -3  -8    3.89    0.77
  -7   3  -8    4.49    0.80
   7   3   8    4.26    0.76
  -7   3  -8    6.03    0.86
   8  -3   8    2.38    0.71
  -8  -3  -8    0.87    0.47
  -8  -3  -8    2.15    0.67
  -8   3  -8    1.50    0.55
  -8   3  -8    1.29    0.52
   8   3   8    1.04    0.59
   8  -4  -8    0.10    0.46
  -8  -4   8   -0.02    0.45
   8   4  -8   -0.08    0.40
  -8   4   8   -0.04    0.40
   7  -4  -8    1.11    0.52
  -7  -4   8    2.06    0.62
  -7   4   8    1.36    0.53
   7   4  -8    2.38    0.58
   7   4  -8    2.03    0.59
   6  -4  -8   17.54    1.15
  -6  -4   8   20.22    1.35
  -6  -4   8   19.58    1.30
   6  -4  -8   19.82    1.07
  -6   4   8   19.79    1.30
  -6   4   8   18.86    1.02
   6   4  -8   18.13    1.16
   5  -4  -8   10.73    0.85
  -5  -4   8   12.05    1.12
   5  -4  -8   13.37    0.86
  -5  -4   8   12.24    1.15
  -5   4   8   11.82    1.06
   5   4  -8   13.14    0.95
  -5   4   8   13.19    0.82
   4  -4  -8    1.28    0.40
  -4  -4   8    0.87    0.37
   4  -4  -8    0.95    0.32
  -4  -4   8    1.35    0.37
  -4   4   8    1.74    0.38
   4   4  -8    0.45    0.32
  -4   4   8    1.12    0.37
  -3  -4   8    1.38    0.35
   3  -4  -8    1.79    0.35
  -3  -4   8    1.57    0.42
   3  -4  -8    1.95    0.40
   3   4  -8    1.63    0.41
  -3   4   8    2.04    0.38
  -3   4   8    1.77    0.37
  -2  -4   8    0.33    0.25
   2  -4  -8    0.04    0.16
  -2  -4   8   -0.07    0.16
   2  -4  -8    0.20    0.21
   2   4  -8    0.16    0.13
   2   4  -8    0.08    0.18
  -2   4   8    0.30    0.20
  -2   4   8    0.07    0.19
   1  -4  -8   38.57    1.05
  -1  -4   8   36.82    1.48
  -1  -4   8   39.39    1.28
   1   4  -8   38.97    1.17
   1   4  -8   38.35    1.42
  -1   4   8   39.23    1.30
  -1   4   8   39.64    1.42
   0  -4  -8    0.10    0.21
   0  -4  -8    0.75    0.29
   0  -4  -8    0.28    0.11
   0  -4   8    0.01    0.15
   0  -4   8    0.45    0.22
   0   4   8    0.39    0.19
   0   4  -8    0.25    0.17
   0   4  -8    0.33    0.24
   1  -4   8    1.97    0.37
   1  -4   8    1.76    0.29
  -1  -4  -8    1.93    0.21
  -1  -4  -8    1.54    0.34
   1   4   8    1.37    0.29
  -1   4  -8    1.97    0.35
  -1   4  -8    1.96    0.35
  -2  -4  -8   17.51    1.02
  -2  -4  -8   18.47    0.92
   2  -4   8   16.04    0.77
   2  -4   8   15.16    0.84
  -2   4  -8   14.57    0.85
   2   4   8   15.90    0.65
  -2   4  -8   17.43    0.77
   2   4   8   17.11    0.86
  -3  -4  -8    8.76    0.66
  -3  -4  -8    9.40    0.93
   3  -4   8    9.42    0.72
   3  -4   8    8.92    0.62
   3   4   8   10.05    0.58
  -3   4  -8    8.12    0.50
  -3   4  -8    9.77    0.75
   3   4   8    9.75    0.70
  -4  -4  -8    2.08    0.44
   4  -4   8    3.58    0.58
   4  -4   8    3.24    0.51
  -4  -4  -8    3.41    0.61
   4   4   8    3.11    0.54
   4   4   8    3.13    0.48
   5  -4   8    0.03    0.26
  -5  -4  -8    0.05    0.29
   5  -4   8    0.09    0.32
   5   4   8   -0.31    0.24
  -5   4  -8   -0.07    0.26
   6  -4   8    0.17    0.33
  -6  -4  -8    0.03    0.34
  -6  -4  -8    0.29    0.35
  -6   4  -8   -0.04    0.29
   6   4   8    0.04    0.35
  -7  -4  -8    1.88    0.59
   7  -4   8    1.40    0.53
  -7  -4  -8    2.02    0.63
   7   4   8    1.87    0.61
  -7   4  -8    1.58    0.53
  -8  -4  -8   -0.40    0.36
   8  -4   8    0.03    0.42
  -8  -4  -8   -0.44    0.38
   8   4   8   -0.06    0.46
  -8   4  -8    0.04    0.37
  -8  -5   8    3.83    0.87
   8  -5  -8    2.25    0.71
   8   5  -8    2.68    0.72
  -8   5   8    4.18    0.89
   7  -5  -8    0.63    0.42
  -7  -5   8    0.85    0.50
   7   5  -8   -0.21    0.34
  -7   5   8    0.04    0.36
   6  -5  -8    0.21    0.28
  -6  -5   8    0.20    0.32
  -6  -5   8    0.54    0.42
   6  -5  -8    0.39    0.38
  -6   5   8    0.58    0.34
  -6   5   8    0.35    0.39
   6   5  -8    0.14    0.35
  -5  -5   8   -0.04    0.32
   5  -5  -8    0.04    0.25
   5  -5  -8    0.32    0.33
  -5  -5   8    0.11    0.31
  -5   5   8    0.02    0.26
   5   5  -8    0.29    0.31
  -5   5   8    0.16    0.31
   4  -5  -8   49.58    1.81
  -4  -5   8   50.76    2.07
  -4  -5   8   51.11    1.91
   4  -5  -8   47.19    1.71
  -4   5   8   48.24    1.74
  -4   5   8   48.33    1.83
   4   5  -8   47.24    1.89
   3  -5  -8    2.56    0.41
  -3  -5   8    3.22    0.50
  -3  -5   8    3.21    0.59
   3  -5  -8    2.36    0.46
  -3   5   8    2.79    0.45
   3   5  -8    2.83    0.52
  -3   5   8    2.80    0.48
   2  -5  -8    0.16    0.16
  -2  -5   8    0.23    0.25
   2  -5  -8    0.16    0.22
  -2  -5   8    0.25    0.20
  -2   5   8   -0.25    0.18
  -2   5   8    0.09    0.17
   2   5  -8    0.14    0.14
   2   5  -8   -0.12    0.25
   1  -5  -8    5.63    0.37
  -1  -5   8    6.24    0.46
  -1  -5   8    5.03    0.66
   1  -5  -8    5.56    0.63
   1   5  -8    5.11    0.60
  -1   5   8    5.93    0.53
   1   5  -8    5.62    0.50
  -1   5   8    3.82    0.53
   0  -5   8    3.34    0.53
   0  -5  -8    3.12    0.48
   0  -5   8    4.03    0.41
   0  -5  -8    4.06    0.36
   0   5   8    3.36    0.41
   0   5   8    3.57    0.52
   0   5  -8    3.23    0.42
   0   5  -8    3.64    0.50
  -1  -5  -8    3.17    0.54
   1  -5   8    3.66    0.51
   1  -5   8    3.44    0.38
  -1  -5  -8    3.17    0.34
  -1  -5  -8    2.63    0.47
   1   5   8    2.93    0.40
  -1   5  -8    2.25    0.41
  -1   5  -8    2.83    0.43
  -2  -5  -8   -0.28    0.18
   2  -5   8   -0.10    0.16
  -2  -5  -8   -0.03    0.22
   2  -5   8   -0.34    0.16
  -2  -5  -8   -0.09    0.14
  -2   5  -8    0.01    0.22
   2   5   8    0.17    0.20
  -2   5  -8   -0.10    0.20
  -3  -5  -8   11.38    0.89
   3  -5   8   11.65    0.71
   3  -5   8   10.01    0.79
  -3  -5  -8   11.48    0.83
  -3   5  -8   11.02    0.80
  -3   5  -8   11.57    0.63
   3   5   8   10.72    0.65
   3   5   8   11.51    0.78
   4  -5   8    0.26    0.26
  -4  -5  -8    0.14    0.31
  -4  -5  -8    0.03    0.27
   4  -5   8   -0.23    0.23
   4   5   8    0.11    0.24
   4   5   8    0.10    0.24
  -4   5  -8    0.35    0.32
  -5  -5  -8    0.19    0.31
   5  -5   8    0.06    0.28
  -5  -5  -8   -0.38    0.23
   5  -5   8    0.44    0.34
   5   5   8    0.15    0.28
  -5   5  -8    0.07    0.27
   5   5   8   -0.12    0.26
  -6  -5  -8    0.92    0.47
   6  -5   8    1.56    0.50
   6  -5   8    0.89    0.42
   6   5   8    0.55    0.42
  -6   5  -8    0.34    0.38
  -7  -5  -8    1.75    0.59
  -7  -5  -8    1.67    0.57
   7  -5   8    2.36    0.63
   7  -5   8    1.79    0.56
  -7   5  -8    2.30    0.66
   7   5   8    1.55    0.56
  -8  -5  -8   -0.02    0.48
   8  -5   8    0.34    0.44
   8  -5   8   -0.29    0.37
  -8  -5  -8   -0.31    0.34
  -8   5  -8    0.43    0.45
  -8  -6   8   -0.21    0.44
   8  -6  -8   -0.38    0.39
  -8   6   8    0.45    0.45
   8   6  -8    0.71    0.47
  -7  -6   8    0.43    0.45
  -7  -6   8   -0.01    0.34
   7  -6  -8    0.37    0.38
   7   6  -8   -0.19    0.36
  -7   6   8   -0.07    0.35
  -7   6   8    0.49    0.41
   6  -6  -8    0.85    0.37
   6  -6  -8    0.30    0.37
  -6  -6   8    0.49    0.38
  -6  -6   8    0.45    0.44
   6   6  -8    0.52    0.41
  -6   6   8    0.27    0.34
  -6   6   8    0.76    0.44
  -5  -6   8    0.24    0.36
   5  -6  -8    0.31    0.31
   5  -6  -8    0.34    0.30
  -5  -6   8    0.22    0.34
   5   6  -8    0.18    0.31
  -5   6   8    0.49    0.32
  -5   6   8   -0.11    0.24
   4  -6  -8   10.80    0.84
   4  -6  -8   13.17    0.83
  -4  -6   8   11.91    0.88
  -4  -6   8   11.67    1.18
   4   6  -8   14.45    1.01
  -4   6   8   11.90    0.86
  -4   6   8   11.97    0.84
   3  -6  -8    0.04    0.24
  -3  -6   8   -0.21    0.22
   3  -6  -8   -0.10    0.19
  -3  -6   8   -0.15    0.19
   3   6  -8    0.03    0.30
  -3   6   8   -0.10    0.18
  -3   6   8    0.07    0.25
  -2  -6   8    8.38    0.93
   2  -6  -8    8.39    0.83
   2  -6  -8   10.19    0.59
  -2  -6   8    8.16    0.60
   2   6  -8   10.71    0.95
  -2   6   8    9.69    0.88
   2   6  -8    9.56    0.54
  -2   6   8    8.48    0.59
  -1  -6   8   64.58    1.83
   1  -6  -8   60.82    1.74
   1  -6  -8   63.99    2.20
  -1  -6   8   60.72    2.27
   1   6  -8   61.45    2.10
  -1   6   8   63.63    1.84
  -1   6   8   65.28    2.13
   1   6  -8   65.58    1.84
   0  -6  -8   23.98    0.91
   0  -6  -8   23.44    1.22
   0  -6   8   23.44    0.88
   0  -6   8   22.47    1.20
   0   6  -8   23.09    1.03
   0   6  -8   24.58    1.14
   0   6   8   22.75    0.94
   0   6   8   24.28    1.19
  -1  -6  -8   22.45    0.89
   1  -6   8   20.71    1.12
  -1  -6  -8   19.30    1.12
   1  -6   8   21.98    0.83
  -1   6  -8   20.77    1.04
  -1   6  -8   20.82    1.01
   1   6   8   20.92    0.92
  -2  -6  -8   14.02    0.73
  -2  -6  -8   14.68    1.03
   2  -6   8   14.14    0.93
  -2  -6  -8   14.58    0.97
   2  -6   8   14.85    0.71
  -2   6  -8   14.55    0.80
   2   6   8   15.32    0.84
  -2   6  -8   13.06    0.88
   3  -6   8   -0.21    0.19
  -3  -6  -8    0.37    0.24
  -3  -6  -8   -0.19    0.26
  -3  -6  -8   -0.05    0.25
   3  -6   8   -0.19    0.18
  -3   6  -8    0.04    0.28
  -3   6  -8    0.04    0.21
   3   6   8   -0.03    0.19
   4  -6   8    0.05    0.26
   4  -6   8    0.23    0.23
  -4  -6  -8   -0.11    0.29
  -4  -6  -8    0.36    0.32
  -4   6  -8    0.25    0.29
   4   6   8    0.43    0.27
   4   6   8    0.35    0.27
  -5  -6  -8   -0.17    0.31
   5  -6   8    0.56    0.37
   5  -6   8   -0.26    0.25
  -5  -6  -8    0.51    0.36
   5   6   8    0.15    0.30
  -5   6  -8   -0.06    0.28
   5   6   8   -0.01    0.28
   6  -6   8    0.81    0.45
   6  -6   8    0.82    0.40
  -6  -6  -8    0.44    0.43
  -6   6  -8    1.38    0.52
   7  -6   8    2.45    0.68
  -7  -6  -8    1.17    0.57
  -7   6  -8    2.49    0.68
  -7  -7   8   -0.07    0.28
  -7  -7   8    1.24    0.58
   7  -7  -8    0.34    0.40
  -7   7   8    0.42    0.41
   7   7  -8   -0.11    0.36
   6  -7  -8    1.27    0.44
  -6  -7   8    1.61    0.58
   6  -7  -8    0.83    0.42
  -6  -7   8    1.51    0.55
   6   7  -8    0.91    0.48
  -6   7   8    0.56    0.39
  -5  -7   8    0.29    0.36
   5  -7  -8   -0.16    0.26
   5  -7  -8    0.18    0.32
  -5  -7   8    0.05    0.34
  -5   7   8   -0.18    0.28
   5   7  -8   -0.29    0.31
   4  -7  -8    0.15    0.23
  -4  -7   8   -0.01    0.25
   4  -7  -8    0.33    0.31
  -4  -7   8    0.06    0.26
   4   7  -8   -0.07    0.28
  -4   7   8    0.10    0.28
  -4   7   8    0.21    0.26
  -3  -7   8    6.35    0.90
   3  -7  -8    6.87    0.67
  -3  -7   8    6.19    0.69
   3  -7  -8    6.25    0.80
   3   7  -8    7.65    0.91
  -3   7   8    7.30    0.84
  -3   7   8    6.92    0.67
   2  -7  -8    0.89    0.39
  -2  -7   8    0.99    0.29
  -2  -7   8    0.30    0.34
   2  -7  -8    0.32    0.23
  -2   7   8    0.62    0.31
   2   7  -8    0.97    0.38
  -2   7   8    0.76    0.25
   2   7  -8    0.38    0.22
   1  -7  -8    5.87    0.55
  -1  -7   8    5.40    0.78
  -1  -7   8    5.38    0.51
   1  -7  -8    5.42    0.74
   1   7  -8    5.04    0.68
  -1   7   8    4.13    0.60
   1   7  -8    5.51    0.57
  -1   7   8    5.16    0.51
   0  -7  -8    0.34    0.29
   0  -7   8   -0.01    0.14
   0  -7   8   -0.18    0.21
   0  -7  -8    0.50    0.22
   0   7   8    0.18    0.19
   0   7  -8    0.09    0.26
   0   7   8    0.04    0.13
   0   7  -8   -0.11    0.21
  -1  -7  -8   10.51    0.67
   1  -7   8   11.38    1.04
  -1  -7  -8   11.43    1.09
  -1   7  -8   11.36    0.80
   1   7   8   12.09    0.88
  -1   7  -8   10.68    0.76
   1   7   8   10.44    0.65
   2  -7   8    9.37    0.93
  -2  -7  -8    7.79    0.91
  -2  -7  -8    8.74    0.63
   2   7   8    8.06    0.71
  -2   7  -8    7.57    0.82
  -2   7  -8    8.71    0.78
  -3  -7  -8    2.60    0.60
   3  -7   8    2.79    0.56
  -3  -7  -8    2.89    0.47
  -3  -7  -8    2.27    0.54
   3   7   8    2.49    0.45
  -3   7  -8    2.56    0.56
  -3   7  -8    1.83    0.40
  -4  -7  -8    1.61    0.51
  -4  -7  -8    1.27    0.49
   4  -7   8    1.55    0.47
  -4   7  -8    1.16    0.43
   4   7   8    1.21    0.38
  -5  -7  -8    4.63    0.81
   5  -7   8    5.49    0.84
  -5  -7  -8    5.77    0.92
   5   7   8    4.30    0.67
  -6  -7  -8    0.11    0.40
   6  -7   8    1.36    0.51
  -6   7  -8    0.76    0.43
   6   7   8    0.71    0.42
  -7  -7  -8    1.43    0.61
   7  -7   8    1.42    0.59
   7   7   8    1.40    0.54
  -7   7  -8    1.40    0.60
  -7  -8   8   -0.05    0.39
  -7  -8   8    0.58    0.51
   7  -8  -8    0.81    0.45
  -7   8   8    0.70    0.49
   7   8  -8   -0.03    0.43
   6  -8  -8    1.28    0.44
  -6  -8   8    0.83    0.47
  -6  -8   8    1.00    0.54
   6   8  -8    0.53    0.46
  -6   8   8    0.52    0.43
  -5  -8   8   -0.10    0.22
   5  -8  -8    0.04    0.32
   5  -8  -8    0.52    0.32
  -5  -8   8   -0.19    0.31
   5   8  -8   -0.03    0.37
  -5   8   8   -0.03    0.28
  -4  -8   8    1.86    0.59
   4  -8  -8    4.41    0.73
  -4  -8   8    4.53    0.69
   4  -8  -8    3.57    0.56
  -4   8   8    3.26    0.63
   4   8  -8    4.68    0.78
  -3  -8   8    0.42    0.41
   3  -8  -8    1.54    0.38
   3  -8  -8    1.52    0.49
   3   8  -8    0.75    0.39
  -3   8   8    1.28    0.43
  -2  -8   8   -0.01    0.27
   2  -8  -8    0.16    0.29
   2  -8  -8    0.13    0.19
  -2   8   8    0.18    0.26
   2   8  -8    0.12    0.30
   1  -8  -8    1.81    0.51
   1  -8  -8    1.32    0.32
  -1  -8   8    2.62    0.61
   1   8  -8    2.30    0.43
  -1   8   8    1.85    0.47
   1   8  -8    1.40    0.46
   0  -8   8    0.33    0.32
   0  -8  -8    1.40    0.44
   0  -8  -8    0.28    0.24
   0   8  -8    0.31    0.29
   0   8  -8    0.23    0.27
   0   8   8    0.14    0.24
   1  -8   8    6.61    0.84
  -1  -8  -8    5.92    0.84
  -1   8  -8    6.24    0.75
   1   8   8    5.89    0.78
  -1   8  -8    4.82    0.67
   1   8   8    5.89    0.56
   2  -8   8    6.87    0.88
   2   8   8    6.60    0.63
   2   8   8    7.02    0.87
  -2   8  -8    5.68    0.75
  -2   8  -8    6.51    0.72
   3  -8   8    5.55    0.79
  -3  -8  -8    4.62    0.79
   3   8   8    3.50    0.67
  -3   8  -8    3.87    0.57
  -3   8  -8    2.72    0.58
   3   8   8    4.34    0.57
  -4  -8  -8    0.51    0.42
   4  -8   8   -0.17    0.27
  -4  -8  -8    0.07    0.33
  -4   8  -8    0.07    0.30
   4   8   8   -0.12    0.26
  -5  -8  -8   -0.03    0.40
  -5  -8  -8    0.01    0.38
   5  -8   8    0.78    0.44
  -5   8  -8    0.02    0.36
   5   8   8    0.01    0.29
   6  -8   8    3.04    0.74
  -6  -8  -8    4.34    0.85
  -6   8  -8    3.16    0.76
   6   8   8    4.50    0.77
   6  -9  -8    1.91    0.54
  -6  -9   8    0.48    0.47
  -6   9   8    0.93    0.48
   6   9  -8    0.56    0.54
   5  -9  -8    0.48    0.32
  -5  -9   8    0.66    0.47
   5  -9  -8    0.19    0.42
  -5   9   8    0.03    0.35
   5   9  -8    0.52    0.46
   4  -9  -8    2.71    0.63
  -4  -9   8    1.45    0.55
   4  -9  -8    2.34    0.49
  -4   9   8    2.30    0.56
   4   9  -8    2.61    0.68
   3  -9  -8   10.68    0.80
   3  -9  -8   11.93    1.25
  -3   9   8   12.67    1.19
   2  -9  -8    9.07    1.08
   2  -9  -8    7.94    0.76
   2   9  -8    5.30    0.81
  -2   9   8    6.53    0.85
   1  -9  -8    1.98    0.57
  -1  -9   8    3.26    0.71
   1   9  -8    4.48    0.61
  -1   9   8    2.81    0.59
   1   9  -8    2.93    0.61
   0  -9   8    0.38    0.35
   0  -9  -8    0.02    0.26
   0   9  -8    0.11    0.31
   0   9   8    0.97    0.39
   0   9  -8    0.41    0.30
   1  -9   8    0.16    0.30
  -1  -9  -8    0.50    0.37
  -1   9  -8   -0.15    0.27
  -1   9  -8    0.19    0.30
   1   9   8   -0.23    0.26
  -2  -9  -8    0.40    0.36
   2  -9   8    0.07    0.30
  -2   9  -8    0.53    0.37
   2   9   8    0.19    0.31
  -2   9  -8   -0.22    0.27
  -3  -9  -8   -0.20    0.34
   3  -9   8    0.12    0.31
   3   9   8   -0.03    0.30
  -3   9  -8   -0.14    0.27
  -4  -9  -8    2.80    0.72
   4  -9   8    2.35    0.64
   4   9   8    2.33    0.61
  -4   9  -8    1.77    0.58
   5  -9   8    0.50    0.42
  -5  -9  -8    1.85    0.68
   5   9   8    0.67    0.47
  -5   9  -8    0.28    0.43
   6  -9   8    0.67    0.44
  -6   9  -8    0.12    0.36
   6  10  -8    0.00    0.47
   5 -10  -8    1.62    0.61
  -5 -10   8    1.53    0.65
   5  10  -8    0.04    0.49
  -5  10   8    0.69    0.44
  -4 -10   8   -0.17    0.32
   4 -10  -8    0.95    0.51
   4  10  -8    0.96    0.54
  -4  10   8    0.71    0.41
  -3 -10   8    4.40    0.91
   3 -10  -8    4.74    0.87
  -3  10   8    3.84    0.71
   3  10  -8    3.35    0.73
   2 -10  -8    0.50    0.44
  -2 -10   8    0.77    0.48
  -2  10   8    1.61    0.50
   2  10  -8    1.10    0.50
  -1 -10   8    0.81    0.45
   1 -10  -8    1.03    0.50
   1  10  -8    1.55    0.45
  -1  10   8   -0.03    0.20
   1  10  -8    0.86    0.46
   0 -10  -8    0.35    0.39
   0  10  -8    3.50    0.61
   0  10   8    2.72    0.61
   0  10  -8    2.57    0.61
  -1 -10  -8    1.09    0.54
   1 -10   8    0.21    0.28
   1  10   8    0.51    0.41
  -1  10  -8    1.84    0.50
  -1  10  -8    0.20    0.34
   2 -10   8    0.45    0.37
  -2 -10  -8    0.02    0.40
  -2  10  -8    0.32    0.36
   2  10   8    0.53    0.41
  -2  10  -8    0.05    0.34
  -3 -10  -8    0.11    0.46
   3 -10   8    0.52    0.37
  -3  10  -8    0.95    0.50
   3  10   8    0.88    0.44
  -4 -10  -8    0.07    0.44
   4 -10   8    0.89    0.48
   4  10   8   -0.16    0.32
  -4  10  -8    0.34    0.41
   5 -10   8   -0.11    0.35
  -5 -10  -8   -0.20    0.46
  -5  10  -8    0.15    0.40
   5  10   8    0.32    0.39
   5 -11  -8    0.33    0.51
  -5 -11   8   -0.28    0.41
  -5  11   8    0.02    0.41
   5  11  -8    0.34    0.52
   4 -11  -8   -0.03    0.43
  -4 -11   8    0.29    0.44
   4  11  -8    0.45    0.54
  -4  11   8    0.10    0.36
   3 -11  -8    0.01    0.40
  -3 -11   8    0.34    0.47
  -3  11   8    0.29    0.37
   3  11  -8    0.51    0.44
  -2 -11   8    0.47    0.43
   2 -11  -8    0.00    0.40
  -2  11   8   -0.42    0.28
   2  11  -8    0.42    0.48
  -1 -11   8    0.10    0.38
   1 -11  -8   -0.22    0.39
  -1  11   8   -0.06    0.32
   1  11  -8    0.34    0.42
   0 -11  -8    0.10    0.36
   0 -11   8    0.56    0.47
   0  11  -8    0.28    0.36
   0  11  -8    0.45    0.43
   0  11   8    0.19    0.36
   1 -11   8    0.54    0.42
  -1 -11  -8    0.17    0.41
   1  11   8    0.34    0.40
  -1  11  -8    0.16    0.35
  -1  11  -8    0.20    0.33
   2 -11   8    0.45    0.40
  -2 -11  -8   -0.33    0.40
  -2  11  -8   -0.26    0.30
   2  11   8    0.13    0.42
  -2  11  -8    0.61    0.41
  -3 -11  -8    0.36    0.50
   3 -11   8   -0.12    0.27
  -3  11  -8    0.07    0.40
   3  11   8    0.01    0.36
  -4 -11  -8    0.99    0.63
   4 -11   8    0.15    0.27
   4  11   8   -0.12    0.38
  -4  11  -8    1.10    0.57
  -3 -12   8   -0.25    0.43
   3 -12  -8    0.16    0.49
   3  12  -8    1.09    0.62
  -3  12   8    0.10    0.35
  -2 -12   8    0.37    0.50
   2 -12  -8   -0.02    0.43
  -2  12   8   -0.05    0.32
   2  12  -8   -0.18    0.42
  -1 -12   8    0.96    0.56
   1 -12  -8    0.59    0.54
   1  12  -8    0.35    0.48
  -1  12   8    0.03    0.36
   0 -12  -8    0.39    0.53
   0 -12   8    0.06    0.45
   0  12   8    0.22    0.39
   0  12  -8    0.57    0.46
   0  12  -8    0.21    0.38
  -1 -12  -8    4.00    0.92
   1 -12   8    4.12    0.90
   1  12   8    4.02    0.80
  -1  12  -8    4.65    0.86
  -1  12  -8    6.07    0.89
   2 -12   8    0.60    0.48
  -2 -12  -8    0.41    0.56
  -2  12  -8    0.79    0.50
  -2  12  -8    0.82    0.47
   2  12   8    1.74    0.60
  -3 -12  -8    0.56    0.56
   3 -12   8   -0.46    0.32
  -3  12  -8    0.13    0.43
   3  12   8    0.22    0.39
   0 -13  -8    0.46    0.62
   0 -13   8    0.59    0.55
  -9   0   9   -0.65    0.36
   9   0  -9   -0.05    0.48
   8   0  -9   -0.13    0.38
  -8   0   9    0.14    0.40
   7   0  -9    0.05    0.39
  -7   0   9   -0.19    0.29
   7   0  -9   -0.08    0.34
   6   0  -9    0.19    0.35
   6   0  -9    0.27    0.35
  -6   0   9    0.14    0.28
  -5   0   9    0.25    0.26
   5   0  -9   -0.20    0.30
   5   0  -9    0.32    0.30
   4   0  -9    0.16    0.29
   4   0  -9    0.22    0.26
  -4   0   9    0.10    0.12
  -4   0   9    0.08    0.20
   3   0  -9    0.40    0.28
  -3   0   9    0.01    0.11
  -3   0   9   -0.06    0.11
  -2   0   9    0.15    0.16
   2   0  -9    0.11    0.14
   2   0  -9    0.08    0.24
  -2   0   9   -0.04    0.08
  -1   0   9    0.05    0.12
  -1   0   9    0.05    0.13
   1   0  -9   -0.01    0.12
   1   0  -9   -0.27    0.20
   0   0  -9   -0.09    0.20
   0   0   9   -0.12    0.12
   0   0  -9    0.01    0.16
   0   0   9    0.00    0.11
   1   0   9   -0.02    0.11
   1   0   9   -0.06    0.17
  -1   0  -9   -0.16    0.15
  -1   0  -9    0.07    0.18
  -2   0  -9    0.27    0.20
   2   0   9    0.15    0.17
   2   0   9    0.09    0.19
  -2   0  -9   -0.14    0.15
   3   0   9   -0.10    0.22
  -3   0  -9    0.04    0.13
   3   0   9   -0.17    0.19
  -3   0  -9   -0.03    0.13
   4   0   9   -0.23    0.19
   4   0   9   -0.14    0.26
  -4   0  -9   -0.08    0.20
   5   0   9    0.43    0.31
  -5   0  -9    0.17    0.26
   5   0   9    0.00    0.32
   6   0   9   -0.23    0.33
  -6   0  -9    0.07    0.31
  -7   0  -9    0.39    0.37
   7   0   9    0.58    0.47
  -7   0  -9   -0.28    0.29
   8   0   9   -0.51    0.40
  -8   0  -9   -0.16    0.37
  -8   0  -9    0.15    0.40
   9  -1  -9    0.12    0.50
  -9  -1   9   -0.02    0.39
  -9   1   9   -0.08    0.45
   9   1  -9   -0.37    0.47
  -8  -1   9    0.37    0.38
   8  -1  -9    1.25    0.62
   8   1  -9    2.80    0.73
  -8   1   9    2.05    0.65
   7  -1  -9   10.03    0.97
   7  -1  -9    7.47    0.95
  -7  -1   9    8.69    1.12
   7   1  -9    8.07    1.05
  -7   1   9    9.20    1.13
   7   1  -9    9.54    1.01
   6  -1  -9   13.01    0.99
   6  -1  -9   11.00    0.86
  -6  -1   9    9.41    1.06
   6   1  -9   12.20    1.09
   6   1  -9   12.97    1.17
  -6   1   9   11.23    1.18
   5  -1  -9   -0.21    0.30
   5  -1  -9    0.34    0.31
  -5  -1   9    0.05    0.24
   5   1  -9    0.11    0.29
   5   1  -9    0.46    0.36
  -5   1   9    0.18    0.25
   4  -1  -9    5.17    0.60
   4  -1  -9    7.36    0.75
  -4  -1   9    4.35    0.60
  -4   1   9    6.69    0.75
  -4   1   9    5.24    0.39
   4   1  -9    6.01    0.70
  -3  -1   9    7.37    0.67
   3  -1  -9    6.48    0.67
  -3  -1   9    7.00    0.29
   3  -1  -9    6.77    0.50
  -3  -1   9    7.06    0.70
   3   1  -9    6.41    0.67
  -3   1   9    7.06    0.44
  -3   1   9    6.99    0.70
  -2  -1   9    0.38    0.20
   2  -1  -9    0.04    0.14
   2  -1  -9    0.13    0.25
  -2  -1   9    0.11    0.16
   2   1  -9    0.14    0.20
   2   1  -9    0.02    0.11
  -2   1   9   -0.14    0.12
  -2   1   9    0.03    0.14
   1  -1  -9    2.97    0.44
  -1  -1   9    2.25    0.34
   1  -1  -9    2.36    0.37
  -1  -1   9    2.99    0.40
  -1   1   9    2.59    0.38
   1   1  -9    2.53    0.40
   1   1  -9    2.89    0.34
   0  -1   9    9.60    0.52
   0  -1  -9    9.80    0.65
   0  -1  -9   10.34    0.63
   0  -1   9   10.75    0.62
   0   1  -9    9.95    0.58
   0   1  -9   10.25    0.62
   0   1   9   10.08    0.60
   1  -1   9   76.40    1.95
   1  -1   9   75.39    2.11
  -1  -1  -9   74.81    2.22
  -1  -1  -9   74.32    2.04
  -1   1  -9   72.38    2.13
   1   1   9   73.42    2.12
   1   1   9   78.61    1.72
  -1   1  -9   74.12    2.03
  -2  -1  -9    2.49    0.33
  -2  -1  -9    1.95    0.40
   2  -1   9    2.50    0.40
   2  -1   9    1.91    0.31
   2   1   9    2.87    0.43
  -2   1  -9    2.33    0.32
   2   1   9    2.91    0.32
  -2   1  -9    2.29    0.40
   3  -1   9    6.44    0.59
   3  -1   9    6.22    0.64
  -3  -1  -9    5.83    0.41
  -3  -1  -9    5.66    0.68
  -3   1  -9    5.80    0.38
  -3   1  -9    5.32    0.65
   3   1   9    5.73    0.53
  -4  -1  -9   18.39    0.77
   4  -1   9   19.24    1.01
   4  -1   9   20.57    1.09
  -4  -1  -9   19.15    1.12
  -4   1  -9   19.97    1.13
   4   1   9   20.51    0.99
   5  -1   9   25.87    1.29
   5  -1   9   25.98    1.35
  -5  -1  -9   28.49    1.47
  -5   1  -9   25.74    1.41
   5   1   9   26.16    1.26
   5   1   9   26.06    1.38
  -6  -1  -9   14.26    1.11
   6  -1   9   12.71    0.99
   6   1   9   11.52    1.04
  -6   1  -9   12.40    1.21
   7  -1   9    0.41    0.45
  -7  -1  -9    0.78    0.40
  -7  -1  -9    1.20    0.50
  -7   1  -9    1.88    0.56
   7   1   9    0.74    0.50
  -8  -1  -9   -0.17    0.42
  -8  -1  -9    0.10    0.35
   8  -1   9    1.37    0.58
  -8   1  -9    0.70    0.48
   8   1   9    0.05    0.48
   9  -2  -9    1.76    0.72
  -9  -2   9    0.48    0.52
  -9   2   9    0.83    0.55
   9   2  -9    0.18    0.51
  -8  -2   9    0.58    0.49
   8  -2  -9   -0.80    0.34
  -8   2   9   -0.16    0.40
   8   2  -9    0.35    0.43
  -7  -2   9    6.01    0.95
   7  -2  -9    8.12    0.85
   7  -2  -9    6.67    0.91
  -7   2   9    7.09    0.99
   7   2  -9    8.49    1.07
   7   2  -9    7.69    0.93
   6  -2  -9   10.68    0.94
  -6  -2   9   12.09    1.20
   6  -2  -9    8.07    0.89
   6   2  -9   12.38    1.15
   6   2  -9   11.63    1.06
  -6   2   9   11.07    1.15
   5  -2  -9    3.05    0.55
  -5  -2   9    2.29    0.52
   5  -2  -9    3.95    0.60
   5   2  -9    4.59    0.69
  -5   2   9    4.14    0.47
  -5   2   9    2.96    0.55
   4  -2  -9   19.28    0.96
  -4  -2   9   19.93    1.08
  -4  -2   9   19.06    1.09
   4  -2  -9   16.58    0.98
  -4   2   9   19.36    1.07
   4   2  -9   18.29    1.06
  -4   2   9   19.00    0.82
  -3  -2   9    4.72    0.60
   3  -2  -9    5.71    0.52
  -3  -2   9    5.80    0.65
   3  -2  -9    5.87    0.64
   3   2  -9    7.00    0.71
  -3   2   9    4.68    0.56
  -3   2   9    5.86    0.45
   2  -2  -9    0.37    0.24
   2  -2  -9    0.32    0.18
  -2  -2   9    0.14    0.20
  -2  -2   9    0.78    0.24
   2   2  -9    0.56    0.15
  -2   2   9    0.29    0.19
  -2   2   9    0.83    0.25
   2   2  -9   -0.08    0.09
   1  -2  -9    3.40    0.45
  -1  -2   9    3.72    0.46
  -1  -2   9    3.81    0.45
   1  -2  -9    3.74    0.48
   1  -2  -9    3.86    0.23
   1   2  -9    3.71    0.50
   1   2  -9    5.10    0.42
  -1   2   9    3.50    0.44
   0  -2   9    2.39    0.35
   0  -2  -9    4.01    0.51
   0  -2  -9    3.14    0.41
   0  -2   9    3.56    0.41
   0   2  -9    3.71    0.41
   0   2  -9    2.13    0.37
   0   2   9    2.49    0.37
  -1  -2  -9   25.98    1.01
   1  -2   9   25.02    0.99
   1  -2   9   25.46    0.97
  -1  -2  -9   24.54    1.14
  -1   2  -9   26.06    1.06
  -1   2  -9   26.34    0.99
   1   2   9   26.10    1.05
  -2  -2  -9    0.23    0.17
   2  -2   9    0.93    0.25
   2  -2   9    0.50    0.24
  -2  -2  -9    1.09    0.26
  -2   2  -9    0.75    0.24
   2   2   9    1.15    0.31
   2   2   9    0.77    0.20
  -2   2  -9    0.93    0.29
   3  -2   9    0.74    0.29
   3  -2   9    0.01    0.22
  -3  -2  -9    0.68    0.23
  -3  -2  -9    0.42    0.29
  -3   2  -9    0.54    0.30
   3   2   9    0.60    0.29
   3   2   9    0.39    0.24
  -3   2  -9    0.46    0.21
   4  -2   9    7.81    0.79
  -4  -2  -9   10.76    0.64
   4  -2   9   10.36    0.75
  -4  -2  -9   11.16    1.04
   4   2   9   10.82    0.72
   4   2   9   10.73    0.80
  -4   2  -9    9.25    0.92
   5  -2   9    0.35    0.32
  -5  -2  -9    0.54    0.35
   5  -2   9    0.53    0.38
   5   2   9    0.50    0.31
  -5   2  -9    0.45    0.33
   5   2   9    0.78    0.38
   6  -2   9    3.79    0.69
  -6  -2  -9    3.72    0.74
  -6   2  -9    3.55    0.70
   6   2   9    3.51    0.65
  -7  -2  -9    4.74    0.87
   7  -2   9    4.64    0.82
  -7  -2  -9    3.25    0.70
  -7   2  -9    4.26    0.82
   7   2   9    3.92    0.74
  -8  -2  -9    0.07    0.40
  -8  -2  -9   -0.07    0.40
   8  -2   9   -0.06    0.48
  -8   2  -9   -0.10    0.40
   8   2   9   -0.30    0.46
   8  -3  -9    0.03    0.42
  -8  -3   9    0.72    0.52
   8   3  -9    0.23    0.46
  -8   3   9    0.60    0.49
   7  -3  -9   -0.13    0.36
  -7  -3   9    0.33    0.40
   7   3  -9    0.40    0.40
   7   3  -9    0.38    0.41
  -7   3   9    0.21    0.38
   6  -3  -9    0.91    0.43
   6  -3  -9    1.14    0.39
  -6  -3   9    0.69    0.40
  -6   3   9    1.34    0.47
   6   3  -9    0.13    0.36
  -5  -3   9   27.06    1.44
   5  -3  -9   25.58    1.26
  -5  -3   9   25.44    1.40
   5  -3  -9   26.78    1.26
  -5   3   9   27.64    1.43
   5   3  -9   26.28    1.33
  -5   3   9   25.93    1.10
  -4  -3   9    0.72    0.34
   4  -3  -9    0.52    0.33
   4  -3  -9    0.62    0.33
  -4  -3   9    0.42    0.30
   4   3  -9    0.11    0.33
  -4   3   9    0.49    0.24
  -4   3   9    0.46    0.26
  -3  -3   9   13.10    0.85
  -3  -3   9   12.88    0.82
   3  -3  -9   12.51    0.80
   3  -3  -9   13.79    0.71
   3   3  -9   13.24    0.86
  -3   3   9   14.54    0.74
  -3   3   9   12.23    0.79
   2  -3  -9    3.93    0.37
   2  -3  -9    2.71    0.44
  -2  -3   9    3.54    0.51
  -2  -3   9    4.19    0.50
  -2   3   9    4.27    0.49
   2   3  -9    3.90    0.27
   2   3  -9    2.52    0.43
  -2   3   9    3.13    0.42
   1  -3  -9    3.35    0.20
  -1  -3   9    2.50    0.41
  -1  -3   9    3.67    0.43
   1  -3  -9    3.19    0.45
  -1   3   9    2.95    0.39
   1   3  -9    3.53    0.35
   1   3  -9    2.78    0.44
   0  -3   9    0.14    0.19
   0  -3  -9    0.11    0.18
   0  -3   9    0.09    0.16
   0  -3  -9    0.00    0.18
   0   3   9    0.20    0.18
   0   3  -9   -0.09    0.20
   0   3  -9   -0.20    0.14
   1  -3   9   10.83    0.65
   1  -3   9    9.96    0.61
  -1  -3  -9   10.19    0.75
  -1  -3  -9   11.75    0.68
  -1   3  -9   10.77    0.68
  -1   3  -9   10.69    0.63
   1   3   9   10.64    0.65
  -2  -3  -9    0.26    0.26
  -2  -3  -9    0.48    0.23
   2  -3   9    0.38    0.23
   2  -3   9    0.77    0.26
  -2   3  -9    0.93    0.30
   2   3   9    0.57    0.19
   2   3   9    0.55    0.26
  -2   3  -9    0.62    0.25
  -3  -3  -9    6.66    0.79
   3  -3   9    7.25    0.70
  -3  -3  -9    8.17    0.59
   3  -3   9    8.55    0.75
   3   3   9    7.73    0.76
  -3   3  -9    7.47    0.48
  -3   3  -9    7.89    0.79
   3   3   9    7.70    0.51
   4  -3   9    0.03    0.29
   4  -3   9    0.02    0.25
  -4  -3  -9    0.24    0.27
  -4  -3  -9    0.12    0.22
  -4   3  -9    0.02    0.16
   4   3   9   -0.49    0.23
   4   3   9    0.12    0.25
   5  -3   9    0.01    0.27
  -5  -3  -9    0.01    0.26
   5  -3   9    0.11    0.28
   5   3   9   -0.28    0.22
   5   3   9    0.24    0.30
  -5   3  -9   -0.35    0.21
  -6  -3  -9    1.10    0.45
   6  -3   9    0.72    0.41
   6  -3   9    0.62    0.44
   6   3   9    0.42    0.39
  -6   3  -9    0.65    0.38
  -7  -3  -9    4.35    0.84
   7  -3   9    4.25    0.77
  -7   3  -9    5.03    0.86
   7   3   9    2.81    0.64
  -8  -3  -9    0.30    0.50
   8  -3   9    1.04    0.57
  -8   3  -9    0.43    0.43
   8   3   9   -0.11    0.47
  -8  -4   9    0.32    0.50
   8  -4  -9   -0.61    0.41
   8   4  -9    0.19    0.42
  -8   4   9    0.42    0.48
  -7  -4   9    1.87    0.60
   7  -4  -9    1.75    0.56
  -7   4   9    0.73    0.43
   7   4  -9    2.22    0.60
   7   4  -9    0.49    0.42
  -6  -4   9    8.60    1.04
   6  -4  -9    9.56    0.99
  -6  -4   9    9.52    1.13
   6  -4  -9   10.22    0.92
  -6   4   9    9.53    1.07
  -6   4   9   10.22    0.78
   6   4  -9    9.46    0.99
   5  -4  -9   11.58    0.84
   5  -4  -9   10.72    0.80
  -5  -4   9    8.52    0.97
  -5  -4   9   10.36    1.05
  -5   4   9    8.71    0.93
  -5   4   9   11.34    0.78
   5   4  -9   12.07    1.07
   4  -4  -9   19.60    0.99
  -4  -4   9   18.81    1.16
  -4  -4   9   18.89    1.10
   4  -4  -9   17.00    0.99
   4   4  -9   17.63    1.07
  -4   4   9   17.01    0.92
  -4   4   9   16.79    1.01
  -3  -4   9    0.69    0.33
  -3  -4   9    0.68    0.29
   3  -4  -9    0.66    0.31
   3  -4  -9    0.86    0.29
  -3   4   9    0.50    0.25
   3   4  -9    0.35    0.29
  -3   4   9    0.58    0.28
  -2  -4   9    6.62    0.63
   2  -4  -9    7.97    0.74
   2  -4  -9    7.47    0.44
  -2  -4   9    6.04    0.73
   2   4  -9    6.27    0.37
   2   4  -9    7.13    0.74
  -2   4   9    7.88    0.71
  -2   4   9    7.29    0.65
   1  -4  -9   -0.01    0.10
   1  -4  -9    0.06    0.13
  -1  -4   9   -0.08    0.15
  -1  -4   9   -0.02    0.19
   1   4  -9   -0.05    0.15
  -1   4   9    0.07    0.17
   1   4  -9   -0.13    0.20
  -1   4   9   -0.12    0.19
   0  -4   9   19.69    0.84
   0  -4  -9   19.34    0.97
   0  -4   9   19.35    0.99
   0  -4  -9   20.42    1.08
   0   4  -9   20.53    0.88
   0   4   9   21.30    0.91
   0   4  -9   18.55    0.93
   1  -4   9   20.36    0.86
   1  -4   9   19.73    0.98
  -1  -4  -9   20.96    1.00
  -1  -4  -9   19.65    1.09
   1   4   9   19.47    0.92
  -1   4  -9   20.58    0.96
  -1   4  -9   20.34    0.92
   1   4   9   19.62    0.57
   2  -4   9   15.84    0.88
  -2  -4  -9   15.74    1.01
   2  -4   9   14.67    0.77
  -2  -4  -9   16.19    0.89
   2   4   9   16.99    0.64
   2   4   9   16.29    0.87
  -2   4  -9   15.70    0.76
  -2   4  -9   16.28    0.90
  -3  -4  -9    0.64    0.28
  -3  -4  -9    1.44    0.42
   3  -4   9    0.16    0.25
   3  -4   9    1.33    0.34
   3   4   9    0.70    0.29
  -3   4  -9    0.95    0.26
  -3   4  -9    1.15    0.36
   3   4   9    0.78    0.25
  -4  -4  -9   12.04    0.82
   4  -4   9   13.35    0.85
   4  -4   9   12.43    0.90
  -4  -4  -9   10.63    1.09
   4   4   9   12.87    0.78
   4   4   9   10.88    1.00
  -4   4  -9   12.88    0.94
   5  -4   9    0.72    0.35
   5  -4   9   -0.24    0.26
  -5  -4  -9    0.23    0.30
   5   4   9   -0.15    0.26
  -5   4  -9    0.00    0.29
   5   4   9   -0.26    0.26
  -6  -4  -9    2.33    0.61
   6  -4   9    1.85    0.55
   6  -4   9    1.29    0.45
   6   4   9    1.71    0.52
  -6   4  -9    2.43    0.60
  -7  -4  -9    0.73    0.44
   7  -4   9    0.53    0.41
   7  -4   9    0.12    0.36
   7   4   9    0.34    0.42
  -7   4  -9    0.37    0.41
   8  -4   9   -0.33    0.39
   8  -4   9    0.31    0.45
  -8  -4  -9    0.30    0.47
  -8   4  -9    0.16    0.41
   8  -5  -9   -0.13    0.41
  -8  -5   9    0.29    0.51
   8   5  -9   -0.11    0.42
  -8   5   9    0.54    0.47
   7  -5  -9   -0.20    0.39
  -7  -5   9   -0.03    0.41
  -7   5   9   -0.13    0.32
   7   5  -9    0.00    0.38
   6  -5  -9   -0.19    0.34
  -6  -5   9    0.25    0.34
   6  -5  -9    0.02    0.26
  -6  -5   9   -0.11    0.30
  -6   5   9   -0.10    0.29
  -6   5   9   -0.07    0.28
   6   5  -9    0.24    0.37
   5  -5  -9   15.82    0.98
   5  -5  -9   16.13    1.00
  -5  -5   9   14.40    1.07
  -5  -5   9   15.31    1.15
   5   5  -9   16.27    1.11
  -5   5   9   16.73    1.09
  -5   5   9   15.59    0.95
   4  -5  -9   44.19    1.71
  -4  -5   9   41.71    1.74
  -4  -5   9   43.35    1.91
   4  -5  -9   44.13    1.59
  -4   5   9   41.50    1.61
  -4   5   9   41.50    1.69
   4   5  -9   39.88    1.75
  -3  -5   9    0.88    0.33
   3  -5  -9    0.90    0.30
  -3  -5   9    0.97    0.40
   3  -5  -9    0.66    0.31
  -3   5   9    0.73    0.28
  -3   5   9    1.12    0.37
   3   5  -9    1.41    0.41
  -2  -5   9   22.40    1.02
   2  -5  -9   20.03    0.80
  -2  -5   9   21.22    1.22
   2  -5  -9   21.67    1.11
  -2   5   9   21.51    1.07
  -2   5   9   23.29    1.02
   2   5  -9   23.57    0.80
   2   5  -9   21.47    1.12
   1  -5  -9   16.14    0.62
  -1  -5   9   16.45    0.79
  -1  -5   9   17.94    1.05
   1   5  -9   16.43    0.74
  -1   5   9   19.00    0.97
   1   5  -9   14.14    0.88
  -1   5   9   15.78    0.81
   0  -5   9   33.94    1.44
   0  -5   9   31.65    1.13
   0  -5  -9   31.96    0.95
   0  -5  -9   31.17    1.35
   0   5   9   30.50    1.18
   0   5   9   31.11    1.35
   0   5  -9   32.22    1.30
   0   5  -9   33.26    1.20
   1  -5   9    5.57    0.51
  -1  -5  -9    5.49    0.34
   1  -5   9    5.78    0.66
  -1  -5  -9    6.12    0.68
  -1   5  -9    5.93    0.61
   1   5   9    5.45    0.56
  -1   5  -9    5.93    0.61
  -2  -5  -9   12.08    0.84
   2  -5   9   12.93    0.71
   2  -5   9   14.83    0.90
  -2  -5  -9   14.42    0.99
  -2   5  -9   14.10    0.86
   2   5   9   14.53    0.84
  -2   5  -9   13.07    0.74
   3  -5   9   11.84    0.74
   3  -5   9   10.89    0.81
  -3  -5  -9   10.46    0.82
  -3  -5  -9   12.18    0.95
  -3   5  -9   10.53    0.62
  -3   5  -9   11.57    0.85
   3   5   9   11.05    0.79
   3   5   9   11.54    0.65
  -4  -5  -9    9.28    0.91
   4  -5   9   10.93    1.02
   4  -5   9   10.09    0.74
  -4  -5  -9   10.20    1.10
   4   5   9    9.53    0.70
  -4   5  -9    9.50    0.99
   4   5   9   11.13    0.84
   5  -5   9    0.95    0.39
   5  -5   9    1.35    0.45
  -5  -5  -9    1.15    0.46
  -5   5  -9    1.13    0.45
   5   5   9    0.72    0.36
   5   5   9    1.10    0.41
   6  -5   9    7.67    0.91
   6  -5   9    7.01    0.93
  -6  -5  -9    7.68    1.03
   6   5   9    8.63    1.01
  -6   5  -9    7.89    1.01
  -7  -5  -9    4.41    0.86
   7  -5   9    4.07    0.79
   7  -5   9    3.75    0.71
  -7   5  -9    4.03    0.83
   7   5   9    2.58    0.65
  -8  -6   9   -0.13    0.48
   8  -6  -9    0.18    0.47
   8   6  -9   -0.11    0.46
  -8   6   9   -0.22    0.41
   8   6  -9    0.81    0.48
  -7  -6   9   -0.21    0.37
   7  -6  -9   -0.03    0.38
  -7  -6   9    0.31    0.45
  -7   6   9    0.04    0.40
   7   6  -9    0.24    0.44
  -6  -6   9   -0.01    0.32
  -6  -6   9   -0.16    0.33
   6  -6  -9   -0.17    0.24
   6  -6  -9    0.39    0.37
  -6   6   9    0.43    0.35
   6   6  -9    0.56    0.43
  -6   6   9   -0.23    0.29
   5  -6  -9    1.06    0.39
  -5  -6   9    1.45    0.47
  -5  -6   9    0.33    0.35
   5  -6  -9    1.89    0.47
   5   6  -9    1.05    0.46
  -5   6   9    1.94    0.48
  -5   6   9    0.44    0.33
   4  -6  -9   11.46    0.88
  -4  -6   9   11.79    1.20
   4  -6  -9   10.69    0.76
  -4  -6   9    9.80    0.95
   4   6  -9   10.74    1.05
  -4   6   9    9.91    0.91
  -4   6   9   12.34    0.87
  -3  -6   9    0.35    0.35
   3  -6  -9    0.23    0.23
  -3  -6   9    0.21    0.23
   3  -6  -9    0.07    0.28
  -3   6   9    0.08    0.21
  -3   6   9   -0.05    0.22
   3   6  -9    0.04    0.29
   2  -6  -9    0.55    0.32
  -2  -6   9    0.09    0.29
   2  -6  -9    0.08    0.16
  -2  -6   9    0.24    0.21
   2   6  -9    0.04    0.18
  -2   6   9    0.04    0.17
  -2   6   9    0.37    0.30
   2   6  -9    0.19    0.29
   1  -6  -9    0.39    0.18
  -1  -6   9   -0.12    0.21
  -1  -6   9    0.36    0.21
   1  -6  -9    0.28    0.24
  -1   6   9    0.93    0.26
   1   6  -9    0.66    0.25
  -1   6   9    0.27    0.26
   1   6  -9    0.52    0.31
   0  -6   9    0.26    0.18
   0  -6  -9   -0.05    0.22
   0  -6  -9   -0.05    0.15
   0  -6   9   -0.08    0.23
   0   6   9    0.55    0.29
   0   6  -9   -0.06    0.22
   0   6  -9   -0.18    0.18
   0   6   9   -0.18    0.16
  -1  -6  -9    2.39    0.32
   1  -6   9    2.30    0.33
  -1  -6  -9    1.61    0.42
   1  -6   9    1.79    0.43
   1   6   9    1.69    0.34
  -1   6  -9    2.89    0.49
  -1   6  -9    2.26    0.43
   2  -6   9    0.40    0.28
  -2  -6  -9   -0.13    0.23
  -2  -6  -9    0.27    0.31
   2  -6   9    0.15    0.20
  -2   6  -9    0.48    0.27
  -2   6  -9    0.38    0.29
   2   6   9    0.14    0.23
  -3  -6  -9    2.86    0.56
  -3  -6  -9    2.23    0.54
   3  -6   9    1.96    0.37
   3  -6   9    3.23    0.59
   3   6   9    3.60    0.54
  -3   6  -9    2.34    0.49
  -3   6  -9    3.03    0.44
  -4  -6  -9    1.01    0.43
  -4  -6  -9    1.32    0.46
   4  -6   9    0.85    0.41
   4  -6   9    0.81    0.32
   4   6   9    1.54    0.43
  -4   6  -9    0.83    0.38
   5  -6   9    4.45    0.65
   5  -6   9    5.16    0.80
  -5  -6  -9    6.49    0.87
  -5  -6  -9    4.94    0.85
   5   6   9    4.21    0.68
   6  -6   9    0.74    0.40
   6  -6   9    1.05    0.46
  -6  -6  -9    1.16    0.53
  -6   6  -9    0.69    0.44
   6   6   9    0.66    0.41
  -7  -6  -9    1.43    0.57
   7  -6   9    0.50    0.43
  -7   6  -9    0.42    0.45
   7   6   9    0.20    0.39
  -7  -7   9    0.89    0.51
   7  -7  -9    0.56    0.41
  -7  -7   9    0.74    0.50
  -7   7   9    0.82    0.48
   7   7  -9    0.25    0.45
   6  -7  -9    0.14    0.32
   6  -7  -9    0.46    0.35
  -6  -7   9   -0.08    0.41
  -6  -7   9    0.18    0.35
   6   7  -9    0.71    0.50
  -6   7   9    0.44    0.40
   5  -7  -9    0.22    0.31
  -5  -7   9    0.33    0.37
  -5  -7   9    0.40    0.39
   5  -7  -9    0.10    0.30
   5   7  -9   -0.16    0.30
  -5   7   9    0.02    0.28
  -4  -7   9    0.33    0.31
   4  -7  -9    0.44    0.25
  -4  -7   9    0.25    0.34
   4  -7  -9   -0.05    0.24
  -4   7   9    0.07    0.29
  -4   7   9    0.57    0.31
   4   7  -9    0.40    0.39
  -3  -7   9    3.23    0.67
   3  -7  -9    4.23    0.51
   3  -7  -9    3.60    0.61
  -3  -7   9    3.95    0.56
   3   7  -9    3.95    0.67
  -3   7   9    3.74    0.54
  -3   7   9    2.73    0.56
   2  -7  -9    6.96    0.52
   2  -7  -9    6.86    0.81
  -2  -7   9    5.48    0.83
  -2  -7   9    7.22    0.67
  -2   7   9    7.65    0.85
   2   7  -9    7.40    0.85
  -2   7   9    8.59    0.62
   1  -7  -9   10.01    0.60
  -1  -7   9    9.95    0.62
  -1  -7   9    9.51    1.05
   1  -7  -9    9.13    0.95
   1   7  -9   10.10    0.67
  -1   7   9    9.05    0.61
  -1   7   9   11.61    1.05
   1   7  -9   10.60    0.98
   0  -7   9    1.58    0.29
   0  -7  -9    1.38    0.42
   0  -7   9    1.16    0.41
   0   7  -9    1.04    0.34
   0   7  -9    0.80    0.35
   0   7   9    1.56    0.32
   0   7   9    1.21    0.41
  -1  -7  -9    2.75    0.58
   1  -7   9    1.99    0.49
  -1   7  -9    2.12    0.46
  -1   7  -9    3.22    0.54
   1   7   9    2.81    0.42
   1   7   9    1.67    0.46
  -2  -7  -9    2.76    0.57
   2  -7   9    3.09    0.57
   2   7   9    3.73    0.51
  -2   7  -9    4.55    0.66
  -2   7  -9    3.33    0.52
  -3  -7  -9    8.16    1.01
   3  -7   9    6.91    0.86
  -3  -7  -9    6.23    0.81
   3   7   9    6.23    0.70
  -3   7  -9    7.93    0.73
  -3   7  -9    7.32    0.85
  -4  -7  -9    9.40    1.14
   4  -7   9    9.98    1.08
  -4  -7  -9    9.25    1.04
  -4   7  -9   10.30    1.06
   4   7   9   11.12    0.86
  -5  -7  -9    1.35    0.52
  -5  -7  -9    1.73    0.61
   5  -7   9    2.42    0.59
  -5   7  -9    1.22    0.48
   5   7   9    1.30    0.46
   6  -7   9    0.28    0.41
  -6  -7  -9    0.18    0.43
  -6   7  -9   -0.30    0.32
   6   7   9   -0.10    0.32
  -7  -7  -9   -0.10    0.42
   7  -7   9    0.31    0.42
  -7   7  -9   -0.41    0.39
   7   7   9   -0.16    0.33
  -7  -8   9    0.24    0.46
  -7  -8   9    0.11    0.46
   7  -8  -9    0.81    0.43
  -7   8   9    0.17    0.43
   7   8  -9    0.44    0.48
   6  -8  -9    0.54    0.35
  -6  -8   9    0.41    0.46
  -6  -8   9   -0.08    0.41
   6   8  -9   -0.37    0.39
  -6   8   9    0.22    0.37
  -5  -8   9   -0.03    0.34
  -5  -8   9    0.16    0.39
   5  -8  -9    0.37    0.29
   5  -8  -9   -0.17    0.29
   5   8  -9   -0.20    0.32
  -5   8   9   -0.05    0.31
  -4  -8   9    0.71    0.45
   4  -8  -9    0.21    0.32
   4  -8  -9    0.42    0.28
  -4  -8   9    0.25    0.35
  -4   8   9    0.09    0.30
   4   8  -9    0.04    0.32
  -3  -8   9    9.53    1.18
   3  -8  -9   10.19    1.07
   3  -8  -9    9.15    0.68
  -3   8   9   10.81    1.05
   2  -8  -9    0.30    0.34
  -2  -8   9    0.65    0.43
  -2   8   9    0.58    0.32
   2   8  -9    0.59    0.37
  -1  -8   9    8.17    1.01
   1  -8  -9    7.76    0.96
   1   8  -9    8.67    0.66
  -1   8   9   10.64    1.04
   1   8  -9    5.67    0.78
   0  -8  -9    7.39    0.94
   0  -8   9    6.94    0.91
   0   8  -9    7.56    0.77
   0   8  -9    8.31    0.88
   1  -8   9    0.45    0.35
  -1  -8  -9    1.32    0.46
  -1   8  -9    1.06    0.37
  -1   8  -9    0.58    0.30
   1   8   9    0.59    0.36
   1   8   9    0.18    0.24
   2  -8   9    0.56    0.35
  -2  -8  -9    1.32    0.47
  -2   8  -9    0.79    0.34
   2   8   9    1.28    0.45
   2   8   9    1.13    0.32
  -2   8  -9    1.64    0.46
   3  -8   9    1.18    0.45
  -3  -8  -9    1.58    0.54
  -3   8  -9    1.94    0.50
   3   8   9    0.74    0.31
  -4  -8  -9    3.19    0.76
   4  -8   9    2.83    0.65
  -4  -8  -9    2.57    0.66
  -4   8  -9    3.46    0.69
   4   8   9    3.02    0.54
  -5  -8  -9   -0.02    0.39
  -5  -8  -9   -0.08    0.38
   5  -8   9    0.24    0.36
   5   8   9    0.02    0.28
  -5   8  -9   -0.05    0.32
  -6  -8  -9    0.31    0.49
   6  -8   9    0.06    0.39
  -6   8  -9   -0.13    0.29
   6   8   9    0.48    0.40
  -6  -9   9   -0.18    0.34
   6   9  -9    1.45    0.61
  -6   9   9    2.74    0.67
  -5  -9   9   -0.14    0.29
   5  -9  -9    0.02    0.39
  -5   9   9   -0.13    0.34
   5   9  -9   -0.16    0.40
   4  -9  -9    0.70    0.41
  -4  -9   9    0.10    0.35
  -4   9   9    0.32    0.34
   4   9  -9    0.27    0.43
   3  -9  -9    0.82    0.45
  -3  -9   9    1.10    0.53
   3   9  -9    1.35    0.52
  -3   9   9    1.32    0.46
   2  -9  -9    2.75    0.66
  -2  -9   9    2.40    0.69
   2   9  -9    1.58    0.52
  -2   9   9    2.34    0.57
   1  -9  -9    0.60    0.41
  -1  -9   9    0.97    0.48
   1   9  -9    0.93    0.43
  -1   9   9    1.50    0.46
   1   9  -9    1.40    0.40
   0  -9   9    1.53    0.52
   0  -9  -9    1.06    0.49
   0   9   9    1.22    0.45
   0   9  -9    1.00    0.38
   0   9  -9    0.77    0.39
   1  -9   9    1.47    0.51
  -1  -9  -9    2.45    0.60
  -1   9  -9    2.06    0.50
   1   9   9    2.36    0.55
  -1   9  -9    2.75    0.57
  -2  -9  -9    0.19    0.33
   2  -9   9    0.40    0.35
  -2   9  -9   -0.05    0.30
  -2   9  -9    0.82    0.37
   2   9   9   -0.52    0.25
   3  -9   9    0.68    0.40
  -3  -9  -9   -0.09    0.38
   3   9   9    0.27    0.34
  -3   9  -9   -0.20    0.28
  -4  -9  -9   -0.06    0.39
   4  -9   9    0.41    0.35
   4   9   9    0.46    0.39
  -4   9  -9    0.27    0.38
  -5  -9  -9   -0.21    0.46
   5  -9   9    0.19    0.40
  -5   9  -9    0.34    0.39
   6  -9   9    1.88    0.62
  -6   9  -9    0.67    0.47
   5 -10  -9    1.08    0.54
  -5 -10   9    0.25    0.45
  -5  10   9   -0.05    0.38
   5  10  -9   -0.33    0.38
  -4 -10   9    0.26    0.35
   4 -10  -9    0.05    0.38
   4  10  -9   -0.17    0.40
  -4  10   9   -0.52    0.28
   3 -10  -9    2.49    0.70
  -3  10   9    1.75    0.54
   3  10  -9    2.36    0.64
  -2 -10   9    1.11    0.52
   2 -10  -9    3.12    0.76
  -2  10   9    2.85    0.65
   2  10  -9    3.14    0.69
   1 -10  -9    2.42    0.66
  -1 -10   9    1.34    0.55
  -1  10   9    0.84    0.42
   1  10  -9    1.77    0.57
   0 -10  -9    0.18    0.39
   0 -10   9    0.53    0.44
   0  10  -9   -0.04    0.38
   0  10   9    0.38    0.39
   0  10  -9    0.55    0.33
  -1 -10  -9    1.12    0.52
   1 -10   9    0.97    0.51
   1  10   9    0.90    0.47
  -1  10  -9    1.16    0.46
  -1  10  -9    0.67    0.40
   2 -10   9    0.22    0.38
  -2 -10  -9    0.85    0.50
  -2  10  -9    0.84    0.41
  -2  10  -9    0.10    0.36
   2  10   9   -0.04    0.32
  -3 -10  -9    0.78    0.49
   3 -10   9    0.15    0.34
   3  10   9    0.47    0.39
  -3  10  -9    0.34    0.42
   4 -10   9   -0.24    0.30
  -4 -10  -9   -0.09    0.42
  -4  10  -9    0.08    0.38
   4  10   9    0.28    0.38
   5 -10   9    0.40    0.47
  -5 -10  -9    0.24    0.51
  -5  10  -9    0.97    0.50
   5  10   9    0.20    0.43
   4 -11  -9    0.12    0.45
  -4 -11   9   -0.22    0.43
   4  11  -9    0.13    0.49
  -4  11   9   -0.20    0.30
  -3 -11   9    0.34    0.49
   3 -11  -9    0.59    0.55
   3  11  -9    0.26    0.49
  -3  11   9    0.41    0.36
   2 -11  -9    1.73    0.62
  -2 -11   9    2.59    0.76
   2  11  -9    1.15    0.56
  -2  11   9    2.37    0.60
  -1 -11   9    0.50    0.43
   1 -11  -9    1.55    0.62
  -1  11   9    0.33    0.30
   1  11  -9    3.12    0.73
   0 -11  -9    0.75    0.52
   0 -11   9   -0.01    0.24
   0  11  -9    0.35    0.36
   0  11   9    0.43    0.41
   0  11  -9    0.02    0.35
  -1 -11  -9    3.35    0.83
  -1  11  -9    3.96    0.73
   1  11   9    5.00    0.87
  -1  11  -9    5.06    0.82
   2 -11   9   -0.29    0.34
  -2 -11  -9   -0.54    0.33
  -2  11  -9    0.20    0.37
   2  11   9    0.00    0.35
  -2  11  -9    0.33    0.38
  -3 -11  -9    0.22    0.48
   3 -11   9    0.26    0.43
   3  11   9   -0.10    0.37
  -3  11  -9    0.56    0.44
  -4 -11  -9    0.53    0.56
   4 -11   9    1.09    0.56
   4  11   9    0.44    0.50
  -4  11  -9    1.26    0.56
  -3 -12   9   -0.10    0.49
   3 -12  -9    0.24    0.56
  -3  12   9    0.24    0.39
   3  12  -9    0.37    0.49
  -2 -12   9    0.29    0.53
   2 -12  -9   -0.16    0.47
  -2  12   9    0.74    0.45
   2  12  -9    0.79    0.57
  -1 -12   9    2.13    0.75
   1 -12  -9    1.03    0.63
   1  12  -9    0.66    0.50
  -1  12   9    2.07    0.63
   0 -12  -9    0.17    0.43
   0 -12   9    0.91    0.57
   0  12   9    0.05    0.40
   0  12  -9    0.16    0.45
  -1 -12  -9    0.57    0.58
   1 -12   9   -0.06    0.37
  -1  12  -9   -0.22    0.38
  -1  12  -9    0.41    0.44
   1  12   9    0.36    0.45
   2 -12   9    0.24    0.39
  -2 -12  -9    0.73    0.61
   2  12   9   -0.02    0.39
  -2  12  -9    0.37    0.46
  -2  12  -9    0.71    0.45
  -9   0  10    1.21    0.60
   8   0 -10    3.36    0.78
  -8   0  10    3.19    0.77
   7   0 -10    2.47    0.62
   7   0 -10    1.91    0.54
  -7   0  10    2.61    0.68
   6   0 -10   43.51    1.83
   6   0 -10   41.28    1.83
   5   0 -10    2.79    0.52
   5   0 -10    2.84    0.58
  -5   0  10    1.99    0.51
   4   0 -10    0.73    0.31
  -4   0  10    0.73    0.17
  -4   0  10    0.59    0.29
   4   0 -10    1.11    0.41
  -3   0  10   -0.04    0.11
   3   0 -10   -0.03    0.25
  -3   0  10    0.03    0.13
  -2   0  10    3.11    0.37
   2   0 -10    1.56    0.36
   2   0 -10    2.43    0.33
   1   0 -10  141.83    3.45
  -1   0  10  114.44    3.27
  -1   0  10  137.23    3.09
   1   0 -10  134.85    3.26
   0   0  10    2.49    0.38
   0   0 -10    2.62    0.40
   0   0  10    2.94    0.30
   0   0 -10    2.97    0.43
   1   0  10    0.28    0.14
  -1   0 -10    0.16    0.19
  -1   0 -10    0.31    0.21
   1   0  10    0.36    0.21
  -2   0 -10   25.95    0.95
   2   0  10   23.40    0.86
  -2   0 -10   24.11    1.15
   2   0  10   24.40    1.09
   3   0  10    1.72    0.34
   3   0  10    1.37    0.37
  -3   0 -10    1.34    0.24
  -3   0 -10    0.88    0.31
   4   0  10   14.07    0.93
  -4   0 -10   11.53    0.89
   4   0  10   13.20    0.82
   5   0  10    9.80    0.98
   5   0  10    8.69    0.85
  -5   0 -10    9.83    1.03
   6   0  10    0.28    0.41
  -6   0 -10    0.04    0.29
   6   0  10    0.85    0.39
   7   0  10    0.66    0.49
   7   0  10    0.83    0.47
  -7   0 -10    2.62    0.68
   8   0  10    2.74    0.71
   8   0  10    3.16    0.75
  -8   0 -10    2.42    0.71
  -9  -1  10   -0.27    0.38
  -9   1  10   -0.09    0.39
   8  -1 -10   -0.17    0.39
  -8  -1  10   -0.11    0.32
  -8   1  10   -0.04    0.40
   8   1 -10    0.71    0.48
   7  -1 -10    0.09    0.35
  -7  -1  10    0.16    0.38
   7  -1 -10    0.93    0.49
  -7   1  10    0.77    0.43
   7   1 -10   -0.14    0.38
   7   1 -10   -0.21    0.34
   6  -1 -10    8.65    0.93
   6  -1 -10    9.40    0.95
  -6  -1  10    8.06    0.97
  -6   1  10    9.81    1.08
   6   1 -10    7.82    0.90
   6   1 -10    7.86    0.92
  -5  -1  10    1.13    0.40
   5  -1 -10    0.51    0.34
   5  -1 -10    0.20    0.35
  -5   1  10    0.72    0.36
   5   1 -10    1.15    0.41
   5   1 -10    1.09    0.47
  -4  -1  10   14.45    0.94
   4  -1 -10   14.90    0.85
   4  -1 -10   12.95    0.89
  -4   1  10   12.47    0.89
  -4   1  10   14.38    0.64
   4   1 -10   13.75    0.96
   3  -1 -10    0.03    0.19
  -3  -1  10   -0.10    0.18
   3  -1 -10    0.24    0.29
  -3  -1  10    0.23    0.11
  -3  -1  10    0.48    0.27
   3   1 -10   -0.06    0.28
  -3   1  10   -0.11    0.18
  -3   1  10    0.49    0.19
   2  -1 -10   11.74    0.55
  -2  -1  10   11.52    0.71
  -2  -1  10   11.96    0.68
   2  -1 -10   11.08    0.75
   2   1 -10   11.01    0.53
  -2   1  10   10.58    0.69
   1  -1 -10    0.26    0.21
  -1  -1  10    0.76    0.25
  -1  -1  10    0.69    0.23
   1  -1 -10    0.50    0.27
  -1   1  10    0.66    0.24
   1   1 -10    0.19    0.18
   1   1 -10    0.77    0.29
   0  -1 -10    6.11    0.61
   0  -1 -10    7.38    0.67
   0  -1  10    6.33    0.44
   0  -1  10    7.29    0.55
   0   1 -10    7.35    0.63
   0   1 -10    8.36    0.70
   0   1  10    5.62    0.55
  -1  -1 -10    1.32    0.31
  -1  -1 -10    1.17    0.32
   1  -1  10    0.99    0.27
   1  -1  10    1.56    0.26
  -1   1 -10    1.28    0.32
   1   1  10    1.65    0.18
  -1   1 -10    0.92    0.29
   1   1  10    1.25    0.29
   2  -1  10   14.67    0.82
  -2  -1 -10   15.32    0.71
   2  -1  10   15.15    0.69
  -2  -1 -10   15.03    0.91
   2   1  10   10.88    0.73
   2   1  10   15.36    0.60
  -2   1 -10   14.86    0.88
  -2   1 -10   13.72    0.68
   3  -1  10    3.32    0.50
  -3  -1 -10    3.77    0.41
   3  -1  10    3.68    0.47
  -3  -1 -10    2.14    0.45
  -3   1 -10    4.10    0.38
   3   1  10    4.88    0.49
  -3   1 -10    3.71    0.58
   4  -1  10   10.55    0.96
  -4  -1 -10   11.06    1.04
   4  -1  10   10.67    0.76
  -4   1 -10   10.58    1.01
   4   1  10   10.33    0.96
   4   1  10   11.75    0.76
  -5  -1 -10    1.93    0.53
   5  -1  10    2.05    0.51
   5  -1  10    1.70    0.47
  -5   1 -10    1.89    0.51
   5   1  10    2.66    0.52
   5   1  10    1.55    0.46
   6  -1  10    3.57    0.67
  -6  -1 -10    4.89    0.82
   6  -1  10    3.47    0.67
  -6   1 -10    4.43    0.77
   6   1  10    2.80    0.59
   6   1  10    5.01    0.81
  -7  -1 -10    1.86    0.61
   7  -1  10    2.89    0.65
   7  -1  10    3.70    0.71
  -7   1 -10    2.64    0.66
   7   1  10    3.04    0.67
   7   1  10    1.81    0.58
  -8  -1 -10    0.38    0.46
   8  -1  10    0.08    0.43
   8  -1  10    1.66    0.63
  -8   1 -10    0.10    0.41
   8   1  10   -0.10    0.49
  -8  -2  10    0.03    0.40
   8  -2 -10    0.51    0.51
  -8   2  10    0.92    0.51
   8   2 -10    1.04    0.54
   7  -2 -10    0.90    0.40
  -7  -2  10    0.96    0.51
   7  -2 -10    1.04    0.50
  -7   2  10   -0.02    0.34
   7   2 -10    0.98    0.51
   7   2 -10   -0.03    0.38
   6  -2 -10    7.22    0.81
  -6  -2  10    6.69    0.93
   6  -2 -10    7.33    0.85
  -6   2  10    6.51    0.92
   6   2 -10    7.61    0.92
   6   2 -10    6.77    0.89
   5  -2 -10    0.69    0.38
  -5  -2  10    0.67    0.35
   5  -2 -10    0.15    0.31
  -5   2  10    0.64    0.24
   5   2 -10    0.30    0.37
  -5   2  10    0.59    0.35
  -4  -2  10   11.78    0.86
  -4  -2  10   10.41    0.79
   4  -2 -10   11.44    0.84
   4  -2 -10   11.47    0.75
  -4   2  10   11.04    0.83
   4   2 -10   12.31    0.90
  -4   2  10   10.55    0.62
   3  -2 -10    8.30    0.56
  -3  -2  10    9.61    0.71
   3  -2 -10    9.05    0.70
  -3  -2  10    8.92    0.69
   3   2 -10    9.18    0.85
  -3   2  10    9.10    0.57
  -3   2  10    7.77    0.75
  -2  -2  10    1.04    0.29
  -2  -2  10    1.33    0.32
   2  -2 -10    1.11    0.32
   2  -2 -10    1.04    0.23
  -2   2  10    1.43    0.32
  -2   2  10    1.07    0.28
   2   2 -10    1.38    0.23
   2   2 -10    1.63    0.38
   1  -2 -10    3.89    0.23
   1  -2 -10    5.58    0.60
  -1  -2  10    4.37    0.51
   1  -2 -10    5.06    0.56
  -1  -2  10    3.83    0.47
   1   2 -10    4.98    0.45
   1   2 -10    3.93    0.52
  -1   2  10    4.30    0.50
   0  -2 -10    1.57    0.38
   0  -2  10    1.42    0.29
   0  -2 -10    1.32    0.32
   0  -2  10    1.37    0.29
   0   2 -10    1.63    0.31
   0   2 -10    1.34    0.32
   0   2  10    1.20    0.30
   1  -2  10   13.73    0.69
  -1  -2 -10   13.29    0.84
   1  -2  10   14.41    0.75
  -1  -2 -10   13.00    0.72
  -1   2 -10   14.21    0.79
   1   2  10   12.59    0.75
  -1   2 -10   13.09    0.72
  -2  -2 -10    0.37    0.26
   2  -2  10    0.34    0.24
  -2  -2 -10    0.45    0.22
   2  -2  10    0.88    0.25
  -2   2 -10    0.84    0.27
   2   2  10    0.65    0.27
   2   2  10    0.69    0.18
  -2   2 -10    1.08    0.32
   3  -2  10    0.22    0.26
   3  -2  10    0.47    0.29
  -3  -2 -10    0.54    0.24
  -3  -2 -10    0.96    0.34
   3   2  10    0.95    0.29
   3   2  10    0.67    0.30
  -3   2 -10    1.07    0.37
  -3   2 -10    0.65    0.23
  -4  -2 -10   14.36    0.75
   4  -2  10   14.59    0.93
   4  -2  10   13.38    0.87
  -4  -2 -10   14.98    1.04
   4   2  10   13.42    0.80
   4   2  10   15.88    1.00
   5  -2  10    4.18    0.63
   5  -2  10    3.84    0.64
  -5  -2 -10    3.33    0.66
   5   2  10    4.13    0.60
  -5   2 -10    4.28    0.69
   5   2  10    3.79    0.64
   6  -2  10    0.51    0.37
  -6  -2 -10    0.32    0.36
   6  -2  10    0.79    0.44
   6   2  10    0.17    0.31
  -6   2 -10    0.48    0.39
   6   2  10    0.14    0.35
   7  -2  10    0.92    0.46
   7  -2  10    2.04    0.61
  -7  -2 -10    1.10    0.49
   7   2  10    0.70    0.48
  -7   2 -10    1.02    0.48
   7   2  10    0.25    0.29
   8  -2  10    0.47    0.50
  -8  -2 -10    0.78    0.54
   8  -2  10    0.90    0.53
   8   2  10    0.69    0.41
  -8   2 -10    1.33    0.58
   8  -3 -10    0.98    0.56
  -8  -3  10    0.59    0.47
   8   3 -10    0.97    0.50
  -8   3  10    0.71    0.51
   7  -3 -10    0.63    0.46
   7  -3 -10    0.33    0.30
  -7  -3  10    0.90    0.47
   7   3 -10    0.11    0.41
  -7   3  10   -0.06    0.35
   7   3 -10    0.61    0.46
  -6  -3  10    2.83    0.62
   6  -3 -10    3.70    0.65
   6  -3 -10    2.64    0.53
  -6   3  10    2.99    0.63
   6   3 -10    2.71    0.62
  -5  -3  10    8.23    0.94
   5  -3 -10   10.31    0.91
   5  -3 -10    9.60    0.89
  -5  -3  10   10.95    1.06
   5   3 -10   10.74    1.01
  -5   3  10    9.10    0.65
  -5   3  10    9.46    0.98
  -4  -3  10   43.01    1.78
   4  -3 -10   41.45    1.64
   4  -3 -10   41.31    1.50
  -4  -3  10   39.86    1.70
  -4   3  10   41.02    1.70
   4   3 -10   42.14    1.72
  -4   3  10   41.57    1.45
  -3  -3  10   49.18    1.76
   3  -3 -10   49.13    1.75
   3  -3 -10   47.26    1.49
  -3  -3  10   45.55    1.77
  -3   3  10   46.68    1.55
   3   3 -10   43.93    1.74
  -3   3  10   46.25    1.72
  -2  -3  10   20.18    0.99
   2  -3 -10   22.59    1.07
   2  -3 -10   21.74    0.77
   2   3 -10   22.22    1.11
  -2   3  10   21.82    0.97
   2   3 -10   22.43    0.75
  -2   3  10   21.08    1.00
   1  -3 -10   29.63    1.30
  -1  -3  10   31.26    1.19
  -1  -3  10   30.49    1.27
   1  -3 -10   30.96    1.26
   1  -3 -10   30.17    0.73
  -1   3  10   28.73    1.18
   1   3 -10   29.82    1.04
   1   3 -10   30.12    1.25
   0  -3  10    7.18    0.66
   0  -3 -10    6.70    0.71
   0  -3 -10    7.54    0.59
   0  -3  10    7.02    0.53
   0   3  10    6.49    0.61
   0   3 -10    8.08    0.60
   0   3 -10    7.81    0.55
   1  -3  10   36.52    1.34
   1  -3  10   38.18    1.32
  -1  -3 -10   36.97    1.54
  -1  -3 -10   35.39    1.34
   1   3  10   35.83    1.35
  -1   3 -10   36.11    1.30
  -1   3 -10   34.95    1.35
   2  -3  10   46.49    1.60
  -2  -3 -10   47.47    1.59
   2  -3  10   46.69    1.58
   2   3  10   44.33    1.64
  -2   3 -10   47.85    1.47
   2   3  10   48.28    1.25
  -2   3 -10   46.80    1.70
   3  -3  10    0.01    0.23
  -3  -3 -10    0.15    0.25
  -3  -3 -10    0.18    0.21
   3  -3  10    0.43    0.26
  -3   3 -10    0.17    0.26
   3   3  10    0.30    0.26
  -3   3 -10    0.13    0.22
   3   3  10    0.25    0.23
   4  -3  10    3.11    0.53
  -4  -3 -10    3.62    0.49
   4  -3  10    3.57    0.57
  -4  -3 -10    2.96    0.62
   4   3  10    2.42    0.52
  -4   3 -10    3.76    0.62
   4   3  10    3.31    0.49
  -5  -3 -10    0.76    0.42
   5  -3  10    0.62    0.36
   5  -3  10    0.75    0.39
   5   3  10    0.40    0.34
  -5   3 -10    0.33    0.31
   5   3  10    0.32    0.35
   6  -3  10    1.81    0.53
   6  -3  10    2.11    0.54
  -6  -3 -10    2.80    0.67
  -6   3 -10    1.69    0.52
   6   3  10    2.34    0.58
   6   3  10    2.55    0.58
   7  -3  10    1.86    0.56
   7  -3  10    3.30    0.69
  -7  -3 -10    4.11    0.86
  -7   3 -10    2.45    0.64
   7   3  10    2.11    0.61
   8  -3  10    0.37    0.47
   8  -3  10    0.94    0.53
  -8  -3 -10    0.39    0.51
   8   3  10   -0.06    0.39
  -8   3 -10   -0.02    0.42
  -8  -4  10    0.39    0.46
   8  -4 -10    0.11    0.48
  -8   4  10    0.03    0.45
   8   4 -10   -0.24    0.37
   7  -4 -10   -0.22    0.36
  -7  -4  10    0.01    0.37
   7   4 -10    0.24    0.40
   7   4 -10    0.11    0.39
  -7   4  10    0.04    0.39
  -6  -4  10   -0.11    0.29
  -6  -4  10   -0.08    0.30
   6  -4 -10   -0.04    0.35
   6  -4 -10   -0.07    0.24
   6   4 -10   -0.09    0.32
  -6   4  10    0.08    0.33
  -5  -4  10    0.47    0.31
   5  -4 -10    0.20    0.28
   5  -4 -10    0.53    0.35
  -5  -4  10    0.09    0.29
  -5   4  10    0.49    0.30
  -5   4  10    1.09    0.41
   5   4 -10    0.20    0.34
  -4  -4  10    0.76    0.38
  -4  -4  10    1.12    0.40
   4  -4 -10    1.23    0.38
   4  -4 -10    0.74    0.35
  -4   4  10    0.73    0.30
   4   4 -10    1.39    0.44
  -4   4  10    1.45    0.41
  -3  -4  10    1.08    0.34
   3  -4 -10    1.07    0.34
   3  -4 -10    0.56    0.30
  -3  -4  10    1.35    0.42
  -3   4  10    0.99    0.31
  -3   4  10    0.93    0.30
   3   4 -10    1.30    0.43
   2  -4 -10    5.99    0.66
  -2  -4  10    6.08    0.73
  -2  -4  10    6.98    0.68
   2  -4 -10    6.36    0.40
  -2   4  10    6.13    0.61
   2   4 -10    6.66    0.40
  -2   4  10    5.73    0.64
   2   4 -10    6.64    0.73
   1  -4 -10    2.78    0.45
  -1  -4  10    1.86    0.34
   1  -4 -10    1.99    0.19
  -1  -4  10    2.52    0.47
   1   4 -10    1.66    0.30
  -1   4  10    1.94    0.40
   1   4 -10    1.94    0.43
  -1   4  10    2.42    0.39
   0  -4 -10    5.21    0.59
   0  -4 -10    4.03    0.60
   0  -4  10    4.88    0.59
   0  -4  10    4.48    0.49
   0   4 -10    4.60    0.51
   0   4 -10    4.70    0.55
   0   4  10    4.73    0.53
  -1  -4 -10    6.98    0.80
   1  -4  10    7.07    0.53
  -1  -4 -10    7.81    0.73
   1  -4  10    7.05    0.69
  -1   4 -10    7.46    0.66
   1   4  10    6.97    0.65
  -1   4 -10    6.94    0.68
   2  -4  10    2.72    0.42
  -2  -4 -10    3.79    0.52
  -2  -4 -10    3.37    0.59
   2  -4  10    2.87    0.47
   2   4  10    2.77    0.47
  -2   4 -10    2.82    0.49
  -2   4 -10    2.46    0.39
  -3  -4 -10    0.90    0.33
   3  -4  10    1.36    0.36
   3  -4  10    0.93    0.35
  -3  -4 -10    1.42    0.42
  -3   4 -10    1.37    0.43
   3   4  10    1.35    0.31
  -3   4 -10    1.03    0.28
   3   4  10    1.13    0.36
   4  -4  10    0.24    0.26
   4  -4  10    0.50    0.29
  -4  -4 -10    0.41    0.28
  -4  -4 -10    0.11    0.29
   4   4  10    0.50    0.32
  -4   4 -10    0.51    0.32
   4   4  10    0.31    0.28
  -5  -4 -10   -0.32    0.26
   5  -4  10   -0.06    0.25
   5  -4  10    0.46    0.33
  -5   4 -10    0.26    0.31
   5   4  10    0.01    0.27
   6  -4  10    2.47    0.57
  -6  -4 -10    1.27    0.51
   6  -4  10    2.52    0.58
   6   4  10    1.80    0.52
  -6   4 -10    1.77    0.58
   7  -4  10    0.18    0.39
   7  -4  10   -0.20    0.37
  -7  -4 -10    0.89    0.52
  -7   4 -10    0.07    0.36
   7   4  10    0.30    0.42
  -8  -4 -10    1.67    0.69
  -8   4 -10    1.68    0.61
  -8  -5  10    0.26    0.52
   8  -5 -10    0.21    0.53
   8   5 -10    0.56    0.54
   8   5 -10    1.70    0.61
  -8   5  10    0.65    0.52
  -7  -5  10   -0.01    0.39
   7  -5 -10    0.21    0.43
  -7   5  10    0.33    0.42
   7   5 -10    0.49    0.46
   6  -5 -10    2.84    0.55
   6  -5 -10    3.54    0.63
  -6  -5  10    3.13    0.69
  -6  -5  10    1.83    0.56
  -6   5  10    3.26    0.65
   6   5 -10    2.35    0.61
  -6   5  10    2.45    0.52
  -5  -5  10    4.95    0.81
   5  -5 -10    4.75    0.67
   5  -5 -10    3.67    0.59
  -5  -5  10    5.80    0.81
   5   5 -10    4.56    0.75
  -5   5  10    6.34    0.74
  -5   5  10    5.19    0.75
   4  -5 -10   28.19    1.21
  -4  -5  10   25.37    1.34
  -4  -5  10   26.40    1.48
  -4   5  10   26.65    1.33
   4   5 -10   27.25    1.41
  -4   5  10   29.85    1.32
   3  -5 -10    4.25    0.62
  -3  -5  10    3.99    0.67
  -3  -5  10    4.11    0.58
   3  -5 -10    4.65    0.50
  -3   5  10    4.92    0.61
   3   5 -10    4.99    0.70
  -3   5  10    5.24    0.65
  -2  -5  10    3.67    0.51
   2  -5 -10    2.52    0.47
   2  -5 -10    4.06    0.39
  -2  -5  10    4.42    0.67
   2   5 -10    4.32    0.39
   2   5 -10    4.42    0.64
  -2   5  10    4.34    0.53
  -2   5  10    3.88    0.57
  -1  -5  10    0.32    0.20
  -1  -5  10    0.62    0.33
   1  -5 -10    0.36    0.15
   1  -5 -10    0.64    0.28
  -1   5  10    0.56    0.23
  -1   5  10    0.92    0.32
   1   5 -10    0.52    0.30
   1   5 -10    0.41    0.21
   0  -5 -10    0.31    0.27
   0  -5  10    0.47    0.26
   0  -5  10    0.45    0.22
   0   5  10    0.03    0.18
   0   5 -10   -0.04    0.20
   0   5 -10    0.21    0.26
   1  -5  10    1.80    0.41
  -1  -5 -10    1.55    0.44
  -1  -5 -10    1.41    0.39
   1  -5  10    1.84    0.34
  -1   5 -10    1.87    0.39
   1   5  10    1.60    0.35
  -1   5 -10    2.46    0.44
  -2  -5 -10    0.67    0.36
   2  -5  10    0.31    0.21
   2  -5  10    0.25    0.26
  -2  -5 -10    0.31    0.25
  -2   5 -10    0.18    0.25
   2   5  10    0.25    0.26
  -2   5 -10   -0.22    0.24
   3  -5  10    5.50    0.70
  -3  -5 -10    6.53    0.75
   3  -5  10    7.89    0.72
  -3  -5 -10    6.20    0.84
  -3   5 -10    6.63    0.58
  -3   5 -10    6.59    0.80
   3   5  10    4.95    0.64
   4  -5  10    5.97    0.77
  -4  -5 -10    5.67    0.74
   4  -5  10    7.98    0.78
  -4  -5 -10    7.53    0.98
  -4   5 -10    6.70    0.88
   4   5  10    6.65    0.78
   5  -5  10    0.11    0.32
   5  -5  10    0.00    0.28
  -5  -5 -10   -0.06    0.29
   5   5  10   -0.16    0.25
  -5   5 -10    0.10    0.23
  -6  -5 -10    2.28    0.65
   6  -5  10    2.43    0.61
   6  -5  10    1.51    0.50
   6   5  10    1.41    0.50
  -6   5 -10    0.79    0.45
  -7  -5 -10   -0.05    0.41
   7  -5  10    0.18    0.36
   7  -5  10    0.58    0.44
  -7   5 -10    0.73    0.44
   7   5  10    0.79    0.49
  -7  -6  10    1.25    0.57
   7  -6 -10    1.43    0.53
  -7  -6  10    0.43    0.48
   7   6 -10    0.28    0.48
  -7   6  10    0.90    0.51
   6  -6 -10   -0.26    0.32
  -6  -6  10   -0.20    0.32
   6  -6 -10    0.16    0.31
  -6  -6  10   -0.25    0.30
   6   6 -10   -0.11    0.38
  -6   6  10   -0.09    0.29
  -6   6  10    0.09    0.32
   5  -6 -10    1.81    0.47
  -5  -6  10    2.59    0.65
   5  -6 -10    2.94    0.55
  -5  -6  10    2.13    0.52
  -5   6  10    2.20    0.52
  -5   6  10    3.41    0.59
   5   6 -10    2.04    0.56
   4  -6 -10    0.71    0.34
  -4  -6  10    1.06    0.39
   4  -6 -10    2.22    0.42
  -4  -6  10    1.32    0.49
  -4   6  10    1.08    0.39
   4   6 -10    1.01    0.43
  -4   6  10    2.00    0.46
  -3  -6  10    0.59    0.36
   3  -6 -10    0.22    0.30
  -3  -6  10    0.42    0.26
   3  -6 -10    0.35    0.23
   3   6 -10    0.14    0.26
  -3   6  10    0.35    0.26
  -3   6  10    0.69    0.35
  -2  -6  10   -0.24    0.22
   2  -6 -10   -0.06    0.25
  -2  -6  10    0.27    0.23
   2  -6 -10    0.39    0.19
   2   6 -10    0.16    0.32
  -2   6  10    0.15    0.25
  -2   6  10    0.07    0.19
  -1  -6  10    5.68    0.57
  -1  -6  10    6.57    0.82
  -1   6  10    5.82    0.72
  -1   6  10    6.02    0.60
   1   6 -10    6.88    0.60
   1   6 -10    5.23    0.70
   0  -6  10    0.01    0.25
   0  -6 -10    0.24    0.27
   0  -6  10    0.22    0.19
   0   6 -10    0.34    0.25
   0   6 -10    0.63    0.32
   0   6  10    0.14    0.21
   0   6  10   -0.21    0.19
   1  -6  10    3.29    0.57
   1  -6  10    3.58    0.44
  -1  -6 -10    2.37    0.50
  -1   6 -10    2.87    0.49
   1   6  10    3.21    0.47
  -1   6 -10    3.91    0.55
  -2  -6 -10   -0.43    0.20
   2  -6  10   -0.15    0.16
  -2  -6 -10    0.15    0.29
   2  -6  10   -0.05    0.23
  -2   6 -10   -0.22    0.19
   2   6  10    0.01    0.21
  -2   6 -10   -0.20    0.21
   3  -6  10    4.92    0.57
   3  -6  10    4.21    0.65
  -3  -6 -10    4.62    0.78
  -3  -6 -10    3.31    0.59
   3   6  10    4.54    0.62
  -3   6 -10    4.24    0.52
  -3   6 -10    4.14    0.67
  -4  -6 -10    2.00    0.54
  -4  -6 -10    3.15    0.61
   4  -6  10    3.81    0.56
   4  -6  10    4.14    0.68
   4   6  10    3.29    0.57
  -4   6 -10    2.24    0.54
  -5  -6 -10    0.29    0.38
   5  -6  10    0.38    0.33
   5  -6  10    0.61    0.39
   5   6  10    0.36    0.35
  -5   6 -10   -0.10    0.28
   6  -6  10    1.44    0.51
   6  -6  10    1.78    0.54
  -6  -6 -10    1.60    0.60
   6   6  10    0.80    0.43
  -6   6 -10    0.88    0.44
   7  -6  10    0.68    0.44
  -7  -6 -10    0.56    0.48
  -7   6 -10    0.25    0.42
   7   6  10    0.77    0.47
   7  -7 -10    0.31    0.42
  -7  -7  10    1.97    0.67
  -7  -7  10    2.39    0.74
   7   7 -10    0.53    0.50
   6  -7 -10    3.60    0.65
   6  -7 -10    3.36    0.64
  -6  -7  10    3.43    0.75
  -6  -7  10    1.95    0.63
  -6   7  10    1.61    0.51
   6   7 -10    1.61    0.58
   5  -7 -10    2.50    0.57
  -5  -7  10    1.23    0.51
  -5  -7  10    2.27    0.60
   5  -7 -10    1.50    0.45
   5   7 -10    3.04    0.68
  -5   7  10    1.37    0.46
  -4  -7  10    2.36    0.64
   4  -7 -10    3.21    0.62
  -4  -7  10    3.29    0.61
   4  -7 -10    3.09    0.50
  -4   7  10    2.96    0.56
   4   7 -10    3.93    0.73
  -4   7  10    3.75    0.60
   3  -7 -10   10.02    1.02
  -3  -7  10    8.99    0.85
  -3  -7  10   10.20    1.15
  -3   7  10    9.49    0.73
  -3   7  10    9.86    0.95
  -2  -7  10    2.26    0.43
  -2  -7  10    2.26    0.58
   2  -7 -10    2.17    0.53
  -2   7  10    3.19    0.58
   2   7 -10    3.08    0.61
  -2   7  10    2.58    0.43
  -1  -7  10    8.64    0.61
  -1  -7  10    9.64    1.06
   1   7 -10   10.02    0.68
  -1   7  10    9.71    0.65
  -1   7  10    9.39    0.93
   1   7 -10    9.85    0.99
   0  -7  10   -0.23    0.26
   0  -7  10   -0.04    0.15
   0  -7 -10   -0.03    0.25
   0   7  10   -0.02    0.27
   0   7 -10   -0.21    0.22
   0   7  10   -0.18    0.17
   0   7 -10   -0.17    0.24
   1  -7  10   28.42    1.07
  -1  -7 -10   26.61    1.46
   1  -7  10   26.79    1.44
   1   7  10   26.82    1.40
  -1   7 -10   28.53    1.32
  -1   7 -10   28.79    1.32
   1   7  10   26.89    1.16
  -2  -7 -10   -0.15    0.27
  -2  -7 -10    0.41    0.35
   2  -7  10   -0.02    0.28
  -2   7 -10    0.15    0.28
  -2   7 -10    0.09    0.27
   2   7  10    0.11    0.23
  -3  -7 -10    0.03    0.29
   3  -7  10    0.21    0.28
  -3  -7 -10   -0.14    0.28
   3   7  10   -0.11    0.20
  -3   7 -10   -0.02    0.27
  -4  -7 -10    6.69    0.90
  -4  -7 -10    5.54    0.91
   4  -7  10    6.54    0.89
   4   7  10    6.23    0.76
  -4   7 -10    7.04    0.90
  -5  -7 -10    5.72    0.93
   5  -7  10    6.63    0.93
  -5   7 -10    4.42    0.78
   5   7  10    5.11    0.76
  -6  -7 -10    0.12    0.42
   6  -7  10    0.15    0.39
   6   7  10    0.06    0.36
  -6   7 -10    0.09    0.35
  -7  -8  10    0.17    0.52
   7   8 -10   -0.05    0.49
  -6  -8  10    1.04    0.60
   6  -8 -10    0.56    0.42
  -6  -8  10    0.57    0.50
   6   8 -10    0.15    0.46
  -6   8  10    0.53    0.41
  -5  -8  10    2.07    0.65
   5  -8 -10    2.15    0.57
  -5  -8  10    2.20    0.60
  -5   8  10    0.58    0.40
   5   8 -10    2.33    0.68
  -4  -8  10    0.10    0.34
   4  -8 -10    0.13    0.33
  -4   8  10   -0.18    0.28
   4   8 -10   -0.33    0.32
  -3  -8  10    0.06    0.30
   3  -8 -10    0.47    0.34
  -3   8  10    0.35    0.34
   3   8 -10   -0.07    0.34
  -2  -8  10   -0.08    0.30
   2  -8 -10    0.01    0.29
  -2   8  10    0.17    0.27
   2   8 -10    0.06    0.32
   1  -8 -10    0.71    0.37
  -1  -8  10    0.47    0.37
   1   8 -10    0.48    0.32
   1   8 -10    0.80    0.40
  -1   8  10    0.23    0.30
   0  -8 -10    1.78    0.51
   0  -8  10    0.87    0.43
   0   8  10    2.40    0.55
   0   8 -10    2.16    0.47
   0   8 -10    1.66    0.48
  -1  -8 -10    0.62    0.36
   1  -8  10    1.90    0.53
  -1   8 -10    2.36    0.51
   1   8  10    2.10    0.40
   1   8  10    2.75    0.58
  -1   8 -10    1.36    0.43
   2  -8  10    0.23    0.29
  -2  -8 -10   -0.09    0.29
   2   8  10    0.27    0.31
  -2   8 -10    0.26    0.32
   2   8  10    0.43    0.28
  -2   8 -10    0.35    0.33
   3  -8  10    2.32    0.60
  -3  -8 -10    2.30    0.63
  -3   8 -10    2.32    0.55
   3   8  10    2.70    0.49
   4  -8  10   -0.26    0.26
  -4  -8 -10   -0.32    0.35
  -4  -8 -10   -0.14    0.37
  -4   8 -10    0.19    0.34
   4   8  10    0.66    0.36
   5  -8  10    0.39    0.40
  -5  -8 -10    0.23    0.43
  -5  -8 -10    0.28    0.47
  -5   8 -10   -0.10    0.36
   5   8  10   -0.33    0.26
  -6  -8 -10   -0.21    0.42
   6  -8  10    0.62    0.48
   6   8  10    0.40    0.40
  -6   8 -10    0.20    0.33
  -6  -9  10    1.54    0.68
  -6   9  10    0.85    0.49
   6   9 -10    1.22    0.63
  -5  -9  10   -0.25    0.36
   5  -9 -10    0.25    0.39
   5   9 -10   -0.31    0.36
  -5   9  10   -0.09    0.35
   4  -9 -10    9.03    1.11
  -4  -9  10    9.11    1.26
  -4   9  10   12.07    1.18
   4   9 -10    7.53    1.06
  -3  -9  10    2.32    0.70
   3  -9 -10    3.37    0.74
   3   9 -10    2.31    0.62
  -3   9  10    2.68    0.59
  -2  -9  10    5.38    0.93
   2  -9 -10    5.58    0.89
   2   9 -10    3.72    0.75
  -2   9  10    4.91    0.78
  -1  -9  10   11.66    1.30
   1  -9 -10   10.98    1.22
  -1   9  10    9.98    1.08
   1   9 -10   10.96    1.13
   0  -9  10    1.37    0.48
   0  -9 -10    2.06    0.57
   0   9 -10    2.30    0.52
   0   9 -10    1.31    0.50
   1  -9  10    1.75    0.54
  -1  -9 -10    2.21    0.62
  -1   9 -10    1.78    0.49
   1   9  10    1.21    0.48
  -1   9 -10    2.10    0.52
   2  -9  10    1.42    0.52
  -2  -9 -10    1.56    0.54
   2   9  10    1.41    0.52
  -2   9 -10    0.77    0.38
  -2   9 -10    0.51    0.39
  -3  -9 -10    1.52    0.54
   3  -9  10    0.82    0.44
  -3   9 -10    0.96    0.46
   3   9  10    1.00    0.44
   4  -9  10    0.87    0.46
  -4  -9 -10    1.46    0.58
  -4   9 -10    0.45    0.41
   4   9  10    1.62    0.54
  -5  -9 -10    4.73    0.95
   5  -9  10    3.62    0.80
  -5   9 -10    4.69    0.86
   5 -10 -10    0.90    0.52
  -5 -10  10    0.10    0.42
   5  10 -10    0.10    0.46
  -5  10  10    0.44    0.42
   4 -10 -10   -0.51    0.35
  -4 -10  10   -0.21    0.40
   4  10 -10   -0.42    0.37
  -4  10  10    0.03    0.33
  -3 -10  10    1.69    0.62
   3 -10 -10    1.45    0.58
   3  10 -10    1.87    0.63
  -3  10  10    2.65    0.62
  -2 -10  10    0.62    0.50
   2 -10 -10    1.09    0.52
   2  10 -10    1.17    0.52
  -2  10  10    0.65    0.42
  -1 -10  10    0.07    0.40
   1 -10 -10   -0.25    0.31
  -1  10  10   -0.25    0.28
   1  10 -10    0.11    0.33
   0 -10 -10    3.31    0.76
   0 -10  10    4.30    0.86
   0  10  10    3.98    0.75
   0  10 -10    4.56    0.70
   0  10 -10    3.96    0.72
  -1 -10 -10    3.25    0.79
   1 -10  10    2.85    0.69
  -1  10 -10    2.14    0.55
   1  10  10    3.85    0.76
  -1  10 -10    4.55    0.75
   2 -10  10    0.21    0.40
  -2 -10 -10    0.44    0.47
  -2  10 -10   -0.25    0.30
  -2  10 -10    0.06    0.35
   2  10  10    0.30    0.38
  -3 -10 -10    2.23    0.69
   3 -10  10    1.51    0.55
  -3  10 -10    3.09    0.70
   3  10  10    3.15    0.71
   4 -10  10    1.17    0.55
  -4 -10 -10    1.88    0.69
   4  10  10    1.59    0.59
  -4  10 -10    1.15    0.52
  -5 -10 -10   -0.01    0.50
   4 -11 -10    0.18    0.47
  -4 -11  10    0.13    0.40
  -4  11  10   -0.19    0.32
   4  11 -10   -0.33    0.39
   3 -11 -10    0.56    0.55
  -3 -11  10    0.20    0.37
   3  11 -10    1.45    0.62
  -3  11  10    0.63    0.41
  -2 -11  10   -0.12    0.44
   2 -11 -10   -0.15    0.37
  -2  11  10    0.06    0.32
   2  11 -10   -0.13    0.41
   1 -11 -10    0.23    0.48
  -1 -11  10    0.59    0.52
  -1  11  10    1.17    0.48
   1  11 -10    0.02    0.45
   0 -11 -10    2.03    0.67
   0 -11  10    2.34    0.73
   0  11  10    0.67    0.44
   0  11 -10    2.51    0.66
  -1 -11 -10    0.10    0.45
   1 -11  10    0.21    0.41
  -1  11 -10    0.03    0.36
   1  11  10    0.14    0.40
  -1  11 -10    0.05    0.38
   2 -11  10    0.69    0.50
  -2 -11 -10    0.42    0.55
  -2  11 -10    1.37    0.53
  -2  11 -10    1.99    0.61
   2  11  10    1.37    0.56
  -3 -11 -10    0.07    0.49
   3 -11  10   -0.10    0.35
   3  11  10   -0.14    0.36
  -3  11 -10   -0.07    0.39
   2 -12 -10    0.08    0.54
  -2 -12  10    1.19    0.66
   2  12 -10    1.27    0.61
  -2  12  10    0.57    0.43
   1 -12 -10    0.36    0.54
  -1 -12  10   -0.07    0.34
  -1  12  10    0.11    0.32
   1  12 -10   -0.27    0.40
   0 -12 -10    0.18    0.52
   0 -12  10    0.07    0.36
   0  12 -10    0.81    0.51
   0  12  10    0.21    0.44
   1 -12  10   -0.29    0.33
  -1 -12 -10   -0.12    0.48
  -1  12 -10   -0.32    0.37
  -1  12 -10   -0.09    0.42
   1  12  10    0.00    0.43
  -2 -12 -10   -0.16    0.52
   2 -12  10   -0.14    0.43
  -2  12 -10   -0.32    0.38
   2  12  10   -0.06    0.39
   8   0 -11   -0.09    0.40
  -8   0  11   -0.33    0.33
  -7   0  11    0.15    0.37
   7   0 -11   -0.38    0.36
   7   0 -11   -0.36    0.30
   6   0 -11    0.22    0.37
  -6   0  11   -0.27    0.23
   6   0 -11   -0.34    0.22
   5   0 -11    0.04    0.35
   5   0 -11    0.06    0.28
  -5   0  11   -0.09    0.23
  -4   0  11   -0.15    0.16
   4   0 -11    0.17    0.26
   4   0 -11    0.38    0.37
   3   0 -11   -0.13    0.28
  -3   0  11   -0.02    0.14
  -3   0  11    0.03    0.13
  -2   0  11    0.10    0.14
  -2   0  11   -0.03    0.14
   2   0 -11   -0.15    0.12
   2   0 -11   -0.09    0.13
   1   0 -11    0.08    0.17
   1   0 -11   -0.33    0.23
  -1   0  11    0.21    0.14
  -1   0  11    0.05    0.17
   0   0  11    0.00    0.17
   0   0  11   -0.09    0.11
   0   0 -11   -0.08    0.18
   0   0 -11   -0.39    0.19
   1   0  11    0.18    0.13
  -1   0 -11   -0.20    0.18
  -1   0 -11    0.16    0.22
   1   0  11   -0.05    0.18
   2   0  11    0.10    0.20
   2   0  11   -0.18    0.13
  -2   0 -11   -0.30    0.17
  -2   0 -11   -0.15    0.18
  -3   0 -11   -0.31    0.18
  -3   0 -11   -0.20    0.15
   3   0  11   -0.17    0.20
   3   0  11   -0.10    0.20
   4   0  11    0.15    0.28
   4   0  11    0.29    0.31
  -4   0 -11    0.02    0.29
  -5   0 -11   -0.19    0.25
   5   0  11   -0.27    0.26
   5   0  11   -0.21    0.28
   6   0  11   -0.07    0.34
   6   0  11    0.32    0.34
  -6   0 -11   -0.38    0.27
   7   0  11   -0.52    0.32
  -7   0 -11   -0.17    0.35
   7   0  11    0.07    0.42
   8   0  11   -0.73    0.33
   8   0  11   -0.20    0.44
  -8   0 -11    0.53    0.53
  -8  -1  11    1.65    0.64
   8  -1 -11    3.08    0.73
  -8   1  11    3.88    0.85
   8   1 -11    2.78    0.73
  -7  -1  11    0.17    0.36
   7  -1 -11    0.41    0.42
   7  -1 -11    0.23    0.40
   7   1 -11    0.19    0.43
   7   1 -11   -0.20    0.36
  -7   1  11   -0.41    0.26
   6  -1 -11    1.31    0.44
   6  -1 -11    1.31    0.48
  -6  -1  11    1.09    0.44
   6   1 -11    0.33    0.40
  -6   1  11    0.68    0.42
   6   1 -11    0.93    0.43
  -5  -1  11    1.42    0.45
   5  -1 -11    2.07    0.53
   5  -1 -11    1.30    0.42
  -5   1  11    1.12    0.41
   5   1 -11    1.65    0.53
   5   1 -11    1.98    0.49
   4  -1 -11    1.20    0.36
  -4  -1  11    1.16    0.38
   4  -1 -11    1.26    0.43
   4   1 -11    1.59    0.50
  -4   1  11    0.88    0.23
  -4   1  11    0.56    0.30
   3  -1 -11    7.26    0.77
   3  -1 -11    7.61    0.54
  -3  -1  11    8.09    0.61
  -3  -1  11    8.05    0.39
  -3  -1  11    8.34    0.82
  -3   1  11    7.80    0.50
   3   1 -11    9.15    0.88
  -3   1  11    7.47    0.77
   2  -1 -11    0.04    0.14
  -2  -1  11    0.24    0.22
  -2  -1  11   -0.24    0.13
   2  -1 -11    0.14    0.16
   2   1 -11    0.19    0.30
  -2   1  11    0.02    0.19
   2   1 -11    0.06    0.14
   1  -1 -11    1.07    0.30
  -1  -1  11    1.31    0.32
   1  -1 -11    1.22    0.34
  -1  -1  11    1.26    0.27
   1   1 -11    1.81    0.42
  -1   1  11    0.96    0.30
   1   1 -11    1.70    0.31
   0  -1  11   39.94    1.46
   0  -1  11   39.81    1.30
   0  -1 -11   44.90    1.57
   0  -1 -11   38.86    1.44
   0   1 -11   43.73    1.52
   0   1 -11   41.56    1.45
   0   1  11   40.57    1.47
   1  -1  11   16.74    0.73
  -1  -1 -11   16.17    0.93
  -1  -1 -11   17.13    0.84
   1  -1  11   17.73    0.89
   1   1  11   15.70    0.85
  -1   1 -11   15.39    0.83
   1   1  11   17.53    0.55
  -1   1 -11   16.29    0.88
  -2  -1 -11    1.79    0.33
   2  -1  11    2.03    0.32
   2  -1  11    1.66    0.37
  -2  -1 -11    2.05    0.46
  -2   1 -11    2.29    0.44
   2   1  11    2.32    0.28
  -2   1 -11    2.30    0.37
  -3  -1 -11    1.59    0.31
   3  -1  11    1.91    0.36
   3  -1  11    1.99    0.43
   3   1  11    1.50    0.33
  -3   1 -11    1.70    0.30
  -3   1 -11    1.73    0.43
   4  -1  11    1.85    0.45
   4  -1  11    1.70    0.41
  -4  -1 -11    1.15    0.41
   4   1  11    0.81    0.35
   4   1  11    1.68    0.40
  -5  -1 -11   -0.10    0.25
   5  -1  11    0.44    0.35
   5  -1  11    0.11    0.32
  -5   1 -11    0.60    0.36
   5   1  11   -0.02    0.26
   5   1  11    0.00    0.28
  -6  -1 -11    0.44    0.38
   6  -1  11    0.20    0.37
   6  -1  11   -0.06    0.28
   6   1  11    0.05    0.37
   6   1  11   -0.14    0.27
  -6   1 -11    0.24    0.35
  -7  -1 -11    0.09    0.38
   7  -1  11    0.26    0.47
   7  -1  11   -0.04    0.31
   7   1  11    0.49    0.40
  -7   1 -11    0.69    0.45
   7   1  11    0.46    0.44
  -8  -1 -11    2.86    0.79
   8  -1  11    0.79    0.54
   8  -1  11    1.24    0.56
   8   1  11    0.58    0.48
  -8   1 -11    1.25    0.56
  -8  -2  11    0.09    0.42
   8  -2 -11    0.12    0.46
   8   2 -11    0.90    0.56
  -8   2  11    0.20    0.45
   7  -2 -11    0.18    0.40
   7  -2 -11    0.58    0.38
  -7  -2  11    0.62    0.47
   7   2 -11    0.39    0.46
  -7   2  11    0.56    0.39
   7   2 -11   -0.16    0.33
   6  -2 -11    0.58    0.38
   6  -2 -11    0.55    0.38
  -6  -2  11   -0.28    0.27
   6   2 -11    0.30    0.34
   6   2 -11   -0.18    0.36
  -6   2  11   -0.07    0.35
   5  -2 -11    7.25    0.77
  -5  -2  11    6.20    0.84
   5  -2 -11    7.50    0.83
  -5   2  11    7.06    0.89
   5   2 -11    6.81    0.85
   4  -2 -11    0.59    0.33
  -4  -2  11    1.00    0.35
  -4  -2  11    0.82    0.33
   4  -2 -11    0.03    0.33
   4   2 -11    0.18    0.38
  -4   2  11    0.66    0.31
  -4   2  11    0.48    0.23
  -3  -2  11    1.41    0.38
   3  -2 -11    1.40    0.31
   3  -2 -11    0.85    0.37
  -3  -2  11    0.84    0.31
   3   2 -11    1.55    0.46
  -3   2  11    0.95    0.27
  -3   2  11    1.65    0.41
   2  -2 -11    6.10    0.40
  -2  -2  11    5.76    0.62
   2  -2 -11    5.26    0.62
  -2  -2  11    5.30    0.60
  -2   2  11    5.93    0.58
   2   2 -11    5.73    0.67
  -2   2  11    4.53    0.55
   2   2 -11    5.23    0.39
   1  -2 -11   17.78    0.50
   1  -2 -11   18.16    0.96
   1  -2 -11   16.64    0.91
  -1  -2  11   19.60    0.94
  -1  -2  11   17.45    0.89
   1   2 -11   18.07    0.80
   1   2 -11   17.04    0.94
  -1   2  11   17.65    0.91
   0  -2 -11   28.03    1.28
   0  -2  11   30.54    1.19
   0  -2  11   29.05    1.13
   0  -2 -11   30.43    1.23
   0   2 -11   27.35    1.18
   0   2 -11   29.64    1.15
   0   2  11   29.60    1.21
  -1  -2 -11    6.29    0.61
   1  -2  11    5.66    0.59
   1  -2  11    5.49    0.53
  -1  -2 -11    7.88    0.80
  -1   2 -11    6.69    0.62
  -1   2 -11    6.00    0.64
   1   2  11    7.61    0.70
  -2  -2 -11   24.24    1.02
   2  -2  11   25.92    1.14
   2  -2  11   23.33    1.00
  -2  -2 -11   24.05    1.23
  -2   2 -11   24.28    0.99
   2   2  11   24.58    0.76
   2   2  11   23.35    1.13
  -2   2 -11   23.49    1.17
  -3  -2 -11   11.22    1.05
  -3  -2 -11   11.25    0.67
   3  -2  11   11.95    0.74
   3  -2  11   11.10    0.79
   3   2  11   12.35    0.63
   3   2  11   11.75    0.83
  -3   2 -11   13.26    0.64
  -3   2 -11   12.36    0.88
   4  -2  11    6.52    0.71
   4  -2  11    7.01    0.79
  -4  -2 -11    7.88    0.93
   4   2  11    6.64    0.65
  -4   2 -11    7.17    0.87
   4   2  11    8.07    0.87
  -5  -2 -11   -0.16    0.26
   5  -2  11    0.62    0.36
   5  -2  11    0.16    0.30
   5   2  11    0.66    0.37
  -5   2 -11    0.57    0.36
   5   2  11    0.02    0.31
  -6  -2 -11    0.82    0.45
   6  -2  11    1.37    0.48
   6  -2  11    0.54    0.41
  -6   2 -11    0.82    0.43
   6   2  11    0.77    0.43
   6   2  11    0.50    0.37
   7  -2  11   -0.13    0.33
  -7  -2 -11    0.26    0.42
   7  -2  11    0.20    0.38
  -7   2 -11    0.28    0.38
   7   2  11   -0.12    0.24
  -8  -2 -11    0.60    0.49
   8  -2  11    0.46    0.49
   8  -2  11    0.66    0.49
   8   2  11   -0.42    0.31
  -8   2 -11    0.41    0.47
  -8  -3  11    0.20    0.48
   8  -3 -11    0.20    0.49
   8   3 -11    0.00    0.47
  -8   3  11    0.12    0.45
   8   3 -11   -0.17    0.39
   7  -3 -11   -0.29    0.35
   7  -3 -11    0.09    0.30
  -7  -3  11   -0.06    0.37
  -7   3  11   -0.02    0.35
   7   3 -11    0.30    0.40
   7   3 -11    0.12    0.42
  -6  -3  11    0.12    0.33
   6  -3 -11    0.03    0.33
   6  -3 -11    0.00    0.29
  -6   3  11   -0.32    0.25
   6   3 -11    0.15    0.40
   5  -3 -11    0.40    0.33
   5  -3 -11   -0.06    0.28
  -5  -3  11   -0.06    0.24
  -5  -3  11   -0.04    0.24
  -5   3  11   -0.22    0.21
  -5   3  11    0.21    0.26
   5   3 -11   -0.03    0.31
  -4  -3  11    3.79    0.62
   4  -3 -11    4.46    0.56
  -4  -3  11    4.66    0.68
   4  -3 -11    4.34    0.62
  -4   3  11    3.42    0.58
  -4   3  11    4.18    0.53
   4   3 -11    4.28    0.69
  -3  -3  11   53.89    1.96
   3  -3 -11   55.15    1.97
  -3  -3  11   59.77    2.08
   3  -3 -11   55.96    1.68
   3   3 -11   56.86    2.05
  -3   3  11   53.47    1.96
  -3   3  11   57.59    1.81
  -2  -3  11    7.25    0.76
   2  -3 -11    6.71    0.71
   2  -3 -11    7.88    0.45
  -2  -3  11    9.18    0.79
  -2   3  11    7.34    0.71
   2   3 -11    8.72    0.83
   2   3 -11    8.33    0.46
  -2   3  11    7.95    0.61
   1  -3 -11   27.00    1.25
  -1  -3  11   28.10    1.24
   1  -3 -11   27.34    1.21
  -1  -3  11   28.13    1.17
   1   3 -11   27.85    1.24
  -1   3  11   28.34    1.20
   1   3 -11   26.78    1.01
   0  -3 -11    0.03    0.21
   0  -3  11    0.32    0.21
   0  -3  11   -0.15    0.17
   0  -3 -11   -0.06    0.20
   0   3  11    0.20    0.21
   0   3 -11    0.32    0.25
   0   3 -11    0.10    0.18
   1  -3  11    0.48    0.23
  -1  -3 -11    0.16    0.23
   1  -3  11   -0.01    0.18
  -1  -3 -11    0.30    0.30
  -1   3 -11   -0.10    0.23
   1   3  11    0.45    0.25
  -1   3 -11    0.49    0.26
  -2  -3 -11    0.14    0.23
  -2  -3 -11   -0.11    0.18
   2  -3  11    0.17    0.23
   2  -3  11   -0.02    0.18
  -2   3 -11    0.07    0.24
   2   3  11    0.02    0.21
  -2   3 -11    0.02    0.22
  -3  -3 -11    4.93    0.57
   3  -3  11    4.94    0.61
  -3  -3 -11    3.82    0.63
   3  -3  11    5.22    0.61
  -3   3 -11    5.50    0.51
   3   3  11    5.02    0.66
  -3   3 -11    5.07    0.70
  -4  -3 -11   -0.24    0.25
   4  -3  11   -0.07    0.24
   4  -3  11   -0.04    0.25
  -4  -3 -11    0.28    0.25
   4   3  11    0.23    0.27
  -4   3 -11   -0.13    0.23
   5  -3  11   -0.28    0.25
  -5  -3 -11    0.23    0.35
   5  -3  11    0.02    0.27
  -5   3 -11   -0.33    0.22
   5   3  11    0.01    0.27
   6  -3  11    3.00    0.64
  -6  -3 -11    3.22    0.72
   6  -3  11    2.37    0.59
  -6   3 -11    2.77    0.70
   6   3  11    2.94    0.62
  -7  -3 -11    0.45    0.44
   7  -3  11    0.97    0.47
   7  -3  11    0.80    0.50
  -7   3 -11    1.26    0.49
   7   3  11    1.28    0.55
  -8  -4  11   -0.47    0.40
   8  -4 -11   -0.60    0.42
   8   4 -11    0.55    0.47
   8   4 -11   -0.16    0.50
  -8   4  11   -0.09    0.42
   7  -4 -11   -0.06    0.42
   7  -4 -11    0.12    0.29
  -7  -4  11   -0.31    0.34
   7   4 -11    0.66    0.49
   7   4 -11    0.03    0.32
  -7   4  11    0.04    0.31
   6  -4 -11    0.21    0.30
  -6  -4  11   -0.30    0.29
   6  -4 -11    0.16    0.34
  -6  -4  11   -0.01    0.34
   6   4 -11    0.45    0.44
  -6   4  11   -0.33    0.26
  -5  -4  11    3.20    0.65
  -5  -4  11    1.45    0.44
   5  -4 -11    2.49    0.51
   5  -4 -11    2.36    0.51
  -5   4  11    2.83    0.49
  -5   4  11    1.64    0.47
   5   4 -11    2.49    0.59
   4  -4 -11    1.49    0.40
   4  -4 -11    0.81    0.35
  -4  -4  11    1.30    0.43
  -4  -4  11    0.64    0.34
   4   4 -11    0.71    0.45
  -4   4  11    1.23    0.39
  -4   4  11    1.14    0.36
   3  -4 -11    6.30    0.72
  -3  -4  11    6.78    0.75
   3  -4 -11    6.98    0.59
  -3  -4  11    6.19    0.79
  -3   4  11    6.49    0.72
  -3   4  11    5.01    0.61
   3   4 -11    7.29    0.84
   2  -4 -11    3.61    0.54
   2  -4 -11    3.14    0.32
  -2  -4  11    3.04    0.47
  -2  -4  11    3.46    0.58
  -2   4  11    3.33    0.50
  -2   4  11    3.08    0.48
   2   4 -11    3.11    0.54
   2   4 -11    3.99    0.38
   1  -4 -11    6.40    0.69
  -1  -4  11    8.88    0.85
  -1  -4  11    8.58    0.63
  -1   4  11    8.59    0.80
   1   4 -11    8.75    0.83
  -1   4  11    8.18    0.63
   1   4 -11    9.63    0.58
   0  -4  11    0.11    0.21
   0  -4  11    0.15    0.20
   0  -4 -11    0.20    0.26
   0  -4 -11    0.12    0.23
   0   4 -11    0.25    0.22
   0   4  11    0.47    0.23
   0   4 -11   -0.02    0.25
  -1  -4 -11    0.34    0.28
  -1  -4 -11    0.56    0.30
   1  -4  11    0.46    0.24
   1  -4  11    0.82    0.30
   1   4  11    0.77    0.28
  -1   4 -11    0.88    0.31
  -1   4 -11    1.07    0.33
   2  -4  11   10.45    0.69
  -2  -4 -11   10.19    0.74
   2  -4  11   10.71    0.75
  -2   4 -11   10.90    0.69
  -2   4 -11    9.47    0.88
   2   4  11   10.72    0.77
  -3  -4 -11    3.57    0.65
  -3  -4 -11    2.84    0.49
   3  -4  11    3.40    0.52
   3  -4  11    3.14    0.53
  -3   4 -11    3.43    0.44
   3   4  11    2.96    0.52
  -3   4 -11    2.81    0.54
  -4  -4 -11    6.01    0.70
  -4  -4 -11    5.87    0.85
   4  -4  11    6.98    0.78
   4  -4  11    5.27    0.68
   4   4  11    5.88    0.76
  -4   4 -11    5.59    0.79
   5  -4  11    1.14    0.41
  -5  -4 -11    1.76    0.56
   5  -4  11    0.62    0.36
   5   4  11    2.01    0.52
  -5   4 -11   -0.01    0.22
   6  -4  11    0.91    0.42
  -6  -4 -11    0.11    0.36
   6  -4  11    0.87    0.41
  -6   4 -11    1.07    0.49
   6   4  11    0.25    0.37
  -7  -4 -11    0.54    0.51
   7  -4  11    1.27    0.52
   7  -4  11    1.38    0.55
   7   4  11    1.80    0.61
  -7   4 -11    0.66    0.47
  -8  -5  11    0.70    0.51
   8  -5 -11    0.89    0.57
   8   5 -11    1.51    0.61
  -8   5  11    2.04    0.71
   8   5 -11    0.67    0.59
  -7  -5  11    0.20    0.43
   7  -5 -11   -0.05    0.38
   7   5 -11   -0.78    0.37
  -7   5  11    0.03    0.41
   6  -5 -11   12.26    1.11
   6  -5 -11   13.84    1.03
  -6  -5  11   11.91    1.23
  -6  -5  11   12.16    1.30
  -6   5  11   14.07    0.96
   6   5 -11   15.43    1.18
   5  -5 -11    3.85    0.64
  -5  -5  11    4.40    0.78
   5  -5 -11    3.85    0.60
  -5  -5  11    3.89    0.69
  -5   5  11    4.54    0.64
  -5   5  11    3.58    0.65
   5   5 -11    2.86    0.65
   4  -5 -11   14.90    1.01
   4  -5 -11   13.95    0.84
  -4  -5  11   15.58    1.04
  -4  -5  11   15.38    1.12
  -4   5  11   13.88    0.97
   4   5 -11   14.50    1.08
  -4   5  11   15.04    0.93
  -3  -5  11   32.42    1.43
   3  -5 -11   32.78    1.15
  -3  -5  11   31.39    1.60
   3  -5 -11   28.97    1.42
  -3   5  11   33.53    1.40
  -3   5  11   30.73    1.39
  -2  -5  11   13.01    1.00
   2  -5 -11   17.48    1.03
  -2  -5  11   13.56    0.84
  -2   5  11   13.83    0.88
   2   5 -11   14.92    0.99
  -2   5  11   15.98    0.89
  -1  -5  11   12.97    0.76
  -1  -5  11   14.12    0.98
   1  -5 -11   13.52    0.90
  -1   5  11   14.34    0.83
   1   5 -11   13.67    0.92
  -1   5  11   13.76    0.90
   1   5 -11   14.56    0.74
   0  -5  11    0.33    0.22
   0  -5 -11    0.33    0.27
   0  -5  11    0.08    0.25
   0   5 -11    0.15    0.22
   0   5 -11    0.46    0.32
   0   5  11    0.25    0.24
  -1  -5 -11    4.33    0.60
  -1  -5 -11    4.10    0.66
   1  -5  11    3.11    0.44
   1  -5  11    2.88    0.52
  -1   5 -11    3.91    0.54
  -1   5 -11    4.11    0.56
   1   5  11    4.38    0.55
  -2  -5 -11   15.84    1.12
   2  -5  11   13.61    0.79
  -2  -5 -11   15.02    0.95
   2  -5  11   12.69    0.88
   2   5  11   14.09    0.88
  -2   5 -11   14.34    0.94
  -2   5 -11   14.60    0.83
   3  -5  11    4.14    0.62
  -3  -5 -11    3.95    0.71
  -3  -5 -11    4.33    0.63
   3  -5  11    4.35    0.58
  -3   5 -11    4.03    0.66
   3   5  11    4.25    0.62
   4  -5  11    0.54    0.33
   4  -5  11    0.06    0.26
  -4  -5 -11   -0.47    0.27
  -4  -5 -11   -0.03    0.24
   4   5  11   -0.12    0.25
  -4   5 -11   -0.22    0.28
   5  -5  11    5.51    0.75
  -5  -5 -11    3.51    0.72
   5  -5  11    5.66    0.81
   5   5  11    3.93    0.70
  -5   5 -11    3.78    0.73
   6  -5  11    0.93    0.44
  -6  -5 -11    1.53    0.61
   6  -5  11    2.64    0.65
  -6   5 -11    1.73    0.53
   6   5  11    2.96    0.67
  -7  -5 -11    0.63    0.54
   7  -5  11   -0.14    0.38
   7  -5  11    0.16    0.36
   7   5  11    1.00    0.50
  -7   5 -11    0.04    0.36
  -7  -6  11    0.68    0.50
   7  -6 -11    1.55    0.54
  -7  -6  11    0.38    0.46
  -7   6  11    0.10    0.40
   7   6 -11    0.55    0.52
  -6  -6  11    0.09    0.35
   6  -6 -11    0.51    0.34
   6  -6 -11   -0.31    0.31
  -6  -6  11    0.43    0.40
  -6   6  11    0.50    0.36
   6   6 -11   -0.36    0.36
  -6   6  11    0.08    0.33
  -5  -6  11    0.12    0.35
   5  -6 -11    0.16    0.32
   5  -6 -11   -0.05    0.30
  -5  -6  11   -0.16    0.30
   5   6 -11   -0.20    0.36
  -5   6  11    0.33    0.32
  -5   6  11    0.03    0.28
   4  -6 -11    0.44    0.33
  -4  -6  11    0.09    0.27
  -4  -6  11    0.72    0.41
   4   6 -11    0.51    0.39
  -4   6  11    0.22    0.27
  -4   6  11    0.29    0.30
  -3  -6  11   10.74    0.81
   3  -6 -11   10.74    1.01
  -3  -6  11   11.07    1.15
  -3   6  11   11.69    0.82
  -3   6  11   11.81    0.85
  -2  -6  11    3.39    0.50
   2  -6 -11    2.66    0.55
  -2  -6  11    2.58    0.58
  -2   6  11    2.68    0.45
   2   6 -11    2.54    0.54
  -2   6  11    2.94    0.55
  -1  -6  11    2.15    0.52
  -1  -6  11    2.00    0.38
   1  -6 -11    2.70    0.53
   1   6 -11    2.69    0.54
   1   6 -11    2.22    0.39
  -1   6  11    2.16    0.40
  -1   6  11    2.33    0.49
   0  -6 -11    2.29    0.49
   0  -6  11    2.04    0.37
   0  -6  11    1.91    0.48
   0   6  11    2.27    0.41
   0   6  11    2.77    0.55
   0   6 -11    1.70    0.43
   0   6 -11    2.23    0.43
   1  -6  11    3.36    0.59
   1  -6  11    3.56    0.47
  -1  -6 -11    3.21    0.62
  -1  -6 -11    2.81    0.57
  -1   6 -11    5.18    0.64
  -1   6 -11    3.46    0.56
   1   6  11    3.42    0.50
   2  -6  11    4.31    0.64
  -2  -6 -11    4.50    0.69
   2  -6  11    4.39    0.52
  -2  -6 -11    5.87    0.88
  -2   6 -11    4.31    0.64
  -2   6 -11    4.78    0.60
   2   6  11    4.65    0.59
   3  -6  11    0.22    0.24
  -3  -6 -11    0.47    0.36
   3  -6  11    0.32    0.25
  -3  -6 -11   -0.04    0.25
   3   6  11   -0.01    0.25
  -3   6 -11    0.08    0.29
   4  -6  11    0.54    0.34
  -4  -6 -11    1.52    0.48
   4  -6  11    0.77    0.34
  -4  -6 -11    1.25    0.47
   4   6  11    1.30    0.42
  -4   6 -11    0.20    0.32
  -5  -6 -11   -0.15    0.29
   5  -6  11    0.10    0.31
   5  -6  11    0.22    0.30
   5   6  11    0.24    0.33
  -5   6 -11   -0.35    0.30
   6  -6  11    0.26    0.36
  -6  -6 -11    0.26    0.44
  -6   6 -11    0.20    0.39
   6   6  11    0.37    0.37
   7  -6  11    0.66    0.43
  -7  -6 -11    0.53    0.50
   7   6  11    0.65    0.49
  -7   6 -11    0.17    0.45
  -7  -7  11   -0.65    0.31
  -7  -7  11   -0.17    0.46
   7   7 -11    0.14    0.48
  -6  -7  11    2.82    0.74
   6  -7 -11    2.87    0.62
  -6  -7  11    4.07    0.82
  -6   7  11    1.59    0.50
   6   7 -11    2.54    0.70
  -5  -7  11    0.11    0.36
  -5  -7  11    0.99    0.48
   5  -7 -11    0.71    0.38
   5   7 -11    0.43    0.43
  -5   7  11    0.54    0.38
  -5   7  11   -0.08    0.31
  -4  -7  11   -0.01    0.36
  -4  -7  11    0.06    0.29
   4  -7 -11    0.22    0.32
  -4   7  11    0.02    0.29
  -4   7  11   -0.04    0.29
   4   7 -11    0.26    0.41
  -3  -7  11    0.04    0.25
  -3  -7  11    0.40    0.39
   3  -7 -11    0.35    0.31
   3   7 -11    0.13    0.35
  -3   7  11    0.07    0.24
  -3   7  11    0.22    0.29
  -2  -7  11    0.00    0.22
   2  -7 -11    0.05    0.29
  -2  -7  11   -0.05    0.34
  -2   7  11   -0.02    0.21
   2   7 -11   -0.12    0.28
  -2   7  11    0.05    0.27
  -1  -7  11    5.35    0.82
  -1  -7  11    4.34    0.55
   1   7 -11    6.49    0.65
   1   7 -11    5.05    0.73
  -1   7  11    5.27    0.59
  -1   7  11    6.39    0.81
   0  -7  11    2.13    0.37
   0  -7 -11    1.19    0.41
   0  -7  11    1.53    0.48
   0   7  11    1.75    0.48
   0   7  11    1.99    0.39
   0   7 -11    2.04    0.43
   0   7 -11    2.66    0.52
   1  -7  11   -0.23    0.24
  -1  -7 -11   -0.04    0.28
   1   7  11    0.05    0.16
   1   7  11    0.13    0.22
  -1   7 -11    0.59    0.29
  -1   7 -11   -0.02    0.25
  -2  -7 -11    2.47    0.56
  -2  -7 -11    2.28    0.60
   2  -7  11    2.73    0.59
  -2   7 -11    2.04    0.51
  -2   7 -11    2.96    0.51
   2   7  11    1.67    0.40
  -3  -7 -11   -0.02    0.31
  -3  -7 -11   -0.08    0.32
   3  -7  11   -0.01    0.27
  -3   7 -11   -0.10    0.26
   3   7  11   -0.06    0.24
  -4  -7 -11   -0.06    0.32
  -4  -7 -11    0.18    0.35
   4  -7  11    0.36    0.34
   4   7  11    0.68    0.33
  -4   7 -11   -0.35    0.27
   5  -7  11    2.21    0.60
  -5  -7 -11    1.93    0.62
  -5   7 -11    1.24    0.51
   5   7  11    2.05    0.54
   6  -7  11    4.23    0.81
  -6  -7 -11    4.46    0.90
   6   7  11    2.79    0.64
  -6  -8  11    1.83    0.64
  -6  -8  11    0.53    0.48
   6  -8 -11    1.78    0.56
  -6   8  11    1.51    0.51
   6   8 -11    1.37    0.63
  -5  -8  11    0.28    0.44
   5  -8 -11    0.67    0.42
  -5  -8  11   -0.06    0.39
  -5   8  11    0.89    0.40
   5   8 -11   -0.08    0.41
  -4  -8  11    6.61    1.04
   4  -8 -11    7.08    0.95
  -4   8  11    7.10    0.89
   4   8 -11    7.75    1.04
  -3  -8  11    0.01    0.41
   3  -8 -11    0.46    0.38
   3   8 -11    0.37    0.41
  -3   8  11    0.12    0.29
   2  -8 -11    0.55    0.36
  -2  -8  11    0.24    0.35
   2   8 -11    0.70    0.39
  -2   8  11    0.12    0.31
  -1  -8  11    0.24    0.37
   1  -8 -11   -0.03    0.20
   1   8 -11    0.39    0.38
  -1   8  11    0.69    0.36
   0  -8  11    3.06    0.66
   0  -8 -11    3.88    0.72
   0   8 -11    3.71    0.58
   0   8  11    3.63    0.68
   0   8 -11    1.96    0.52
   1  -8  11    8.38    1.01
  -1  -8 -11    7.19    0.96
  -1   8 -11    7.33    0.84
   1   8  11    7.87    0.74
  -1   8 -11    8.47    0.90
   1   8  11    8.86    1.01
  -2  -8 -11    0.18    0.37
   2  -8  11    1.09    0.43
   2   8  11    0.77    0.32
   2   8  11    0.91    0.41
  -2   8 -11    0.43    0.34
  -2   8 -11    0.76    0.39
  -3  -8 -11   -0.05    0.34
   3  -8  11    0.42    0.35
   3   8  11    0.04    0.27
  -3   8 -11    0.19    0.31
   4  -8  11    4.01    0.76
  -4  -8 -11    3.49    0.79
   4   8  11    3.32    0.61
  -4   8 -11    4.38    0.78
  -5  -8 -11    1.00    0.50
   5  -8  11   -0.09    0.34
   5   8  11    0.09    0.33
  -5   8 -11    0.95    0.49
  -6  -8 -11    2.52    0.78
   6  -8  11    2.34    0.67
  -6   8 -11    0.82    0.53
   6   8  11    2.41    0.61
   6  -9 -11    0.02    0.40
  -6  -9  11   -0.04    0.40
  -6   9  11   -0.37    0.38
   6   9 -11   -0.59    0.46
   5  -9 -11    0.62    0.45
  -5  -9  11   -0.40    0.33
  -5   9  11    0.33    0.39
   5   9 -11    0.10    0.49
   4  -9 -11    0.27    0.40
  -4  -9  11   -0.52    0.30
   4   9 -11    0.18    0.45
  -4   9  11   -0.38    0.28
   3  -9 -11   -0.21    0.33
  -3  -9  11    0.27    0.45
   3   9 -11    0.28    0.39
  -3   9  11    0.49    0.34
   2  -9 -11    2.06    0.58
  -2  -9  11    1.09    0.50
   2   9 -11    2.94    0.71
  -2   9  11    0.36    0.36
  -1  -9  11    2.28    0.65
   1  -9 -11    2.03    0.59
   1   9 -11    1.94    0.55
  -1   9  11    2.17    0.54
   0  -9 -11    0.30    0.37
   0  -9  11    0.72    0.47
   0   9 -11    0.17    0.34
   0   9 -11    0.15    0.32
   0   9  11    0.71    0.42
   1  -9  11    0.53    0.46
  -1  -9 -11    0.63    0.42
   1   9  11   -0.17    0.32
  -1   9 -11    0.58    0.37
  -1   9 -11    0.07    0.33
  -2  -9 -11    1.89    0.63
   2  -9  11    3.58    0.74
   2   9  11    2.70    0.65
  -2   9 -11    2.69    0.59
  -2   9 -11    3.07    0.60
  -3  -9 -11   -0.15    0.37
   3  -9  11    0.79    0.48
  -3   9 -11    0.90    0.44
   3   9  11    1.09    0.47
  -4  -9 -11    0.40    0.45
   4  -9  11    0.22    0.36
  -4   9 -11    0.44    0.40
   4   9  11    0.19    0.38
   5  -9  11    1.92    0.64
  -5   9 -11    0.53    0.44
  -5 -10  11   -0.41    0.33
   5 -10 -11    0.21    0.45
   5  10 -11    0.25    0.55
  -5  10  11   -0.60    0.30
   4 -10 -11    0.57    0.49
  -4 -10  11    0.66    0.54
   4  10 -11    0.39    0.50
  -4  10  11    0.33    0.39
  -3 -10  11    0.14    0.50
   3 -10 -11    0.44    0.45
   3  10 -11   -0.21    0.42
  -3  10  11    0.39    0.34
  -2 -10  11    0.06    0.43
   2 -10 -11    0.38    0.41
  -2  10  11   -0.10    0.32
   2  10 -11   -0.07    0.39
  -1 -10  11   -0.36    0.37
   1 -10 -11   -0.36    0.28
   1  10 -11   -0.27    0.33
  -1  10  11   -0.09    0.29
   0 -10  11   -0.22    0.35
   0 -10 -11    0.09    0.35
   0  10 -11   -0.16    0.32
   0  10  11    0.04    0.27
   1 -10  11    4.75    0.89
  -1 -10 -11    4.81    0.97
  -1  10 -11    4.07    0.74
   1  10  11    4.82    0.84
  -1  10 -11    5.20    0.78
  -2 -10 -11    1.09    0.56
   2 -10  11    1.98    0.62
  -2  10 -11    0.96    0.44
  -2  10 -11    0.89    0.47
   2  10  11    1.75    0.58
  -3 -10 -11    0.28    0.44
   3 -10  11    0.34    0.43
   3  10  11    1.14    0.51
  -3  10 -11    0.25    0.37
   4 -10  11    0.41    0.44
  -4 -10 -11    0.57    0.55
   4  10  11    0.78    0.48
  -4  10 -11    0.88    0.51
   4 -11 -11    0.90    0.56
  -4 -11  11    0.05    0.51
  -4  11  11    0.07    0.39
   4  11 -11    0.09    0.42
   3 -11 -11    0.48    0.52
  -3 -11  11    1.54    0.74
  -3  11  11    3.13    0.71
   3  11 -11    2.36    0.76
  -2 -11  11    0.04    0.51
   2 -11 -11    0.16    0.46
   2  11 -11   -0.11    0.39
  -2  11  11    0.51    0.43
   1 -11 -11    2.06    0.72
  -1 -11  11    4.02    0.90
  -1  11  11    2.77    0.66
   1  11 -11    3.71    0.80
   0 -11 -11    0.19    0.40
   0 -11  11    0.57    0.47
   0  11  11    0.07    0.38
   0  11 -11   -0.23    0.36
  -1 -11 -11    0.21    0.51
   1 -11  11    0.74    0.52
   1  11  11    0.33    0.40
  -1  11 -11    0.19    0.40
  -1  11 -11    0.26    0.42
   2 -11  11   -0.22    0.40
  -2 -11 -11    0.09    0.44
   2  11  11   -0.40    0.35
  -2  11 -11    0.05    0.36
  -3 -11 -11    1.18    0.65
   3 -11  11    0.24    0.43
   3  11  11    0.76    0.49
  -3  11 -11    0.18    0.42
   2 -12 -11   -0.25    0.51
  -2 -12  11    0.11    0.52
   2  12 -11   -0.19    0.48
  -2  12  11    0.72    0.43
  -1 -12  11    0.02    0.51
   1 -12 -11   -0.05    0.45
  -1  12  11    0.22    0.39
   1  12 -11   -0.40    0.39
   0 -12  11    0.21    0.47
   0 -12 -11   -0.47    0.43
   0  12  11   -0.06    0.39
   0  12 -11    0.53    0.48
  -1 -12 -11    0.66    0.62
   1 -12  11   -0.01    0.45
  -1  12 -11    0.62    0.50
   1  12  11   -0.08    0.38
  -8   0  12   -0.16    0.40
   8   0 -12   -0.28    0.40
   7   0 -12    1.09    0.47
  -7   0  12    0.51    0.40
   7   0 -12    1.23    0.50
  -6   0  12    4.22    0.75
   6   0 -12    5.51    0.78
   6   0 -12    5.89    0.84
   5   0 -12    7.10    0.86
  -5   0  12    7.85    0.94
   5   0 -12    8.66    0.86
   4   0 -12   67.42    2.15
   4   0 -12   66.74    2.37
  -3   0  12   27.52    0.95
   3   0 -12   26.31    1.32
  -2   0  12    0.25    0.22
   2   0 -12    0.78    0.24
  -2   0  12    1.06    0.26
   2   0 -12    1.14    0.39
   1   0 -12   17.20    0.98
  -1   0  12   16.14    0.91
  -1   0  12   16.62    0.70
   1   0 -12   16.09    0.85
   0   0 -12   69.46    2.17
   0   0 -12   69.99    2.17
   0   0  12   71.74    2.20
   0   0  12   68.75    1.81
   1   0  12    1.57    0.24
   1   0  12    1.24    0.34
  -1   0 -12    0.99    0.33
  -1   0 -12    0.98    0.32
   2   0  12    4.74    0.43
   2   0  12    4.71    0.60
  -2   0 -12    3.08    0.44
  -2   0 -12    4.20    0.62
  -3   0 -12    2.69    0.55
   3   0  12    1.74    0.34
   3   0  12    1.70    0.43
  -3   0 -12    1.51    0.30
   4   0  12    7.92    0.89
   4   0  12    9.70    0.68
  -4   0 -12    7.74    0.91
   5   0  12    2.01    0.52
   5   0  12    2.45    0.52
  -5   0 -12    2.05    0.54
  -6   0 -12    0.32    0.39
   6   0  12    1.46    0.52
   6   0  12    0.83    0.46
  -7   0 -12    0.06    0.41
   7   0  12   -0.14    0.40
   7   0  12   -0.04    0.39
  -8   0 -12   -0.28    0.37
  -8  -1  12    1.26    0.56
   8  -1 -12    1.90    0.62
   8   1 -12    2.41    0.72
  -8   1  12    3.35    0.81
   7  -1 -12    1.55    0.51
  -7  -1  12    0.34    0.41
   7  -1 -12   -0.07    0.37
   7   1 -12    0.79    0.49
   7   1 -12    0.63    0.43
  -7   1  12   -0.15    0.33
  -6  -1  12    0.86    0.44
   6  -1 -12    0.38    0.41
   6  -1 -12    1.45    0.48
   6   1 -12    0.68    0.47
  -6   1  12    1.48    0.46
   6   1 -12    0.91    0.42
   5  -1 -12   -0.02    0.32
  -5  -1  12   -0.23    0.20
   5  -1 -12   -0.07    0.28
   5   1 -12   -0.02    0.37
   5   1 -12    0.22    0.28
  -5   1  12    0.03    0.26
   4  -1 -12    0.68    0.39
   4  -1 -12    0.71    0.31
  -4  -1  12    0.09    0.24
   4   1 -12    0.85    0.43
  -4   1  12    0.43    0.29
   3  -1 -12    2.13    0.38
  -3  -1  12    2.77    0.30
  -3  -1  12    2.76    0.45
   3  -1 -12    2.24    0.51
  -3  -1  12    2.21    0.47
  -3   1  12    2.59    0.37
   3   1 -12    2.92    0.57
  -3   1  12    1.73    0.41
   2  -1 -12   22.81    1.02
   2  -1 -12   23.16    0.83
  -2  -1  12   22.17    1.00
  -2  -1  12   23.61    1.14
   2   1 -12   23.78    1.20
   2   1 -12   21.81    0.90
  -2   1  12   22.92    1.13
  -1  -1  12    5.67    0.55
   1  -1 -12    6.34    0.65
   1  -1 -12    4.38    0.58
  -1  -1  12    4.95    0.58
   1   1 -12    6.15    0.59
   1   1 -12    5.36    0.66
  -1   1  12    5.03    0.60
   0  -1  12    6.09    0.64
   0  -1  12    5.88    0.45
   0  -1 -12    6.50    0.71
   0  -1 -12    5.71    0.64
   0   1 -12    5.16    0.63
   0   1  12    6.03    0.26
   0   1 -12    5.62    0.62
   0   1  12    6.18    0.65
  -1  -1 -12   34.02    1.46
   1  -1  12   34.68    1.37
  -1  -1 -12   33.69    1.29
   1  -1  12   34.15    1.15
  -1   1 -12   34.23    1.40
   1   1  12   32.25    1.34
  -1   1 -12   31.68    1.28
   1   1  12   34.57    0.92
   2  -1  12    0.40    0.26
  -2  -1 -12    0.18    0.26
  -2  -1 -12    0.01    0.20
   2  -1  12    0.32    0.18
  -2   1 -12    0.31    0.26
   2   1  12    0.30    0.15
  -2   1 -12    0.06    0.24
   2   1  12    0.02    0.12
  -3  -1 -12    0.10    0.19
   3  -1  12    0.10    0.25
   3  -1  12    0.10    0.21
  -3  -1 -12    0.01    0.25
  -3   1 -12   -0.06    0.22
   3   1  12    0.01    0.21
  -3   1 -12    0.04    0.20
   3   1  12    0.29    0.22
   4  -1  12    3.96    0.54
  -4  -1 -12    2.42    0.56
   4  -1  12    3.72    0.60
  -4   1 -12    2.04    0.50
   4   1  12    3.01    0.47
   4   1  12    3.74    0.64
   5  -1  12    0.16    0.29
   5  -1  12    0.08    0.28
  -5  -1 -12    0.12    0.32
  -5   1 -12   -0.10    0.29
   5   1  12   -0.07    0.29
   5   1  12    0.18    0.31
  -6  -1 -12    0.40    0.43
   6  -1  12    0.43    0.33
   6  -1  12   -0.02    0.32
  -6   1 -12   -0.05    0.29
   6   1  12   -0.05    0.32
   7  -1  12    1.29    0.52
  -7  -1 -12    1.33    0.56
   7  -1  12    1.21    0.54
   7   1  12    1.30    0.52
  -7   1 -12    1.49    0.55
   8  -2 -12    0.13    0.46
  -8  -2  12    0.53    0.49
   8   2 -12   -0.31    0.39
  -8   2  12   -0.11    0.43
   8   2 -12    0.60    0.53
  -7  -2  12   -0.02    0.31
   7  -2 -12    0.35    0.42
   7  -2 -12    0.05    0.36
  -7   2  12    0.28    0.37
   7   2 -12    0.11    0.36
   7   2 -12   -0.02    0.41
  -6  -2  12    0.57    0.37
   6  -2 -12    0.79    0.42
   6  -2 -12    0.29    0.36
   6   2 -12    0.91    0.43
  -6   2  12    0.36    0.38
   6   2 -12    0.10    0.43
   5  -2 -12    1.32    0.41
   5  -2 -12    0.63    0.37
  -5  -2  12    0.71    0.36
   5   2 -12    0.70    0.43
  -5   2  12    0.02    0.27
   4  -2 -12    0.00    0.31
  -4  -2  12    0.35    0.28
  -4  -2  12    0.05    0.23
   4  -2 -12    0.14    0.27
  -4   2  12    0.29    0.22
   4   2 -12    0.79    0.42
  -4   2  12    0.03    0.25
   3  -2 -12    0.49    0.36
  -3  -2  12    0.22    0.24
  -3  -2  12    0.17    0.24
   3  -2 -12    0.29    0.25
  -3   2  12    0.34    0.27
   3   2 -12    0.21    0.34
  -3   2  12    0.15    0.20
  -2  -2  12   -0.06    0.19
   2  -2 -12   -0.12    0.15
   2  -2 -12    0.07    0.13
  -2  -2  12    0.27    0.22
  -2   2  12   -0.16    0.18
  -2   2  12   -0.01    0.21
   2   2 -12   -0.21    0.13
   2   2 -12    0.35    0.34
   1  -2 -12    9.64    0.73
  -1  -2  12    9.55    0.68
   1  -2 -12    9.12    0.82
  -1  -2  12    8.08    0.73
   1   2 -12   10.56    0.79
   1   2 -12    8.95    0.60
  -1   2  12    8.49    0.78
   0  -2  12   50.13    1.75
   0  -2 -12   52.16    1.79
   0  -2  12   51.44    1.69
   0  -2 -12   55.88    1.94
   0   2 -12   51.74    1.71
   0   2 -12   54.53    1.82
   0   2  12   50.63    1.78
  -1  -2 -12    6.58    0.65
   1  -2  12    7.88    0.55
   1  -2  12    8.15    0.74
  -1  -2 -12    5.61    0.70
   1   2  12    6.82    0.70
  -1   2 -12    6.65    0.67
  -1   2 -12    6.75    0.70
  -2  -2 -12   11.06    0.70
   2  -2  12    9.87    0.64
   2  -2  12   10.12    0.73
  -2  -2 -12    9.88    0.96
  -2   2 -12   10.11    0.68
   2   2  12   11.24    0.78
  -2   2 -12   11.71    0.85
  -3  -2 -12   -0.13    0.18
  -3  -2 -12    0.06    0.16
   3  -2  12   -0.13    0.20
   3  -2  12   -0.12    0.21
  -3   2 -12    0.14    0.24
  -3   2 -12   -0.16    0.21
   3   2  12   -0.24    0.20
   4  -2  12    5.15    0.70
  -4  -2 -12    4.22    0.72
   4  -2  12    4.21    0.58
  -4   2 -12    4.28    0.71
   4   2  12    4.29    0.67
   5  -2  12    1.24    0.44
   5  -2  12    1.33    0.44
  -5  -2 -12    1.00    0.46
  -5   2 -12    1.78    0.52
   5   2  12    0.79    0.41
  -6  -2 -12    2.41    0.69
   6  -2  12    3.16    0.62
   6  -2  12    1.51    0.52
  -6   2 -12    2.41    0.62
   6   2  12    1.01    0.43
  -7  -2 -12    0.25    0.44
   7  -2  12    0.45    0.45
   7  -2  12    1.15    0.51
   7   2  12   -0.02    0.27
  -7   2 -12    0.45    0.48
   8  -3 -12    0.57    0.54
  -8  -3  12    1.45    0.61
  -8   3  12    1.97    0.64
   8   3 -12    1.82    0.72
   8   3 -12    1.47    0.64
   7  -3 -12    0.53    0.46
   7  -3 -12    0.20    0.34
  -7  -3  12    0.41    0.39
  -7   3  12    0.16    0.33
   7   3 -12    0.60    0.43
   7   3 -12    0.02    0.48
  -6  -3  12    0.37    0.34
   6  -3 -12    1.19    0.45
   6  -3 -12    0.84    0.42
   6   3 -12    0.98    0.53
  -6   3  12    0.57    0.39
  -5  -3  12    0.01    0.29
   5  -3 -12    0.53    0.36
   5  -3 -12    0.09    0.31
  -5  -3  12    0.42    0.32
   5   3 -12    0.43    0.44
  -5   3  12    1.19    0.44
  -4  -3  12    0.45    0.29
  -4  -3  12    0.78    0.36
   4  -3 -12    0.67    0.34
   4  -3 -12    0.58    0.31
  -4   3  12    0.67    0.29
  -4   3  12    0.49    0.30
   4   3 -12    0.31    0.41
  -3  -3  12    1.77    0.43
   3  -3 -12    1.68    0.35
   3  -3 -12    1.84    0.46
  -3  -3  12    1.12    0.37
   3   3 -12    1.71    0.50
  -3   3  12    2.03    0.41
  -3   3  12    1.51    0.39
  -2  -3  12   29.45    1.35
   2  -3 -12   27.69    1.30
  -2  -3  12   28.82    1.29
   2  -3 -12   30.23    0.92
   2   3 -12   29.82    1.01
   2   3 -12   29.91    1.40
[truncated: 165,880 more chars]
