# Supplementary material for: 3,3-Bis(2-hy­droxy­eth­yl)-1-(4-methyl­benzoyl)thio­urea: crystal structure, Hirshfeld surface analysis and computational study
Source: Acta Crystallogr E Crystallogr Commun. 2019 Sep 12;75(Pt 10):1472–8. doi: 10.1107/S2056989019012581 (PMC6775753; doi:10.1107/S2056989019012581)
Supplement: Supplementary file 2 [file e-75-01472-Isup2.hkl]

data_I                                                                          
_shelx_title ' 2'                                                               
_shelx_refln_list_code          4                                               
_shelx_F_calc_maximum      159.07                                               
_exptl_crystal_F_000       600.00                                               
_reflns_d_resolution_high  0.7697                                               
                                                                                
loop_                                                                           
 _space_group_symop_operation_xyz                                               
 'x, y, z'                                                                      
 '-x, y+1/2, -z+1/2'                                                            
 '-x, -y, -z'                                                                   
 'x, -y-1/2, z-1/2'                                                             
                                                                                
_cell_length_a     7.4051                                                       
_cell_length_b    10.6213                                                       
_cell_length_c    18.5687                                                       
_cell_angle_alpha  90.000                                                       
_cell_angle_beta   94.117                                                       
_cell_angle_gamma  90.000                                                       
                                                                                
_shelx_F_squared_multiplier     1.000                                           
                                                                                
loop_                                                                           
 _refln_index_h                                                                 
 _refln_index_k                                                                 
 _refln_index_l                                                                 
 _refln_F_squared_calc                                                          
 _refln_F_squared_meas                                                          
 _refln_F_squared_sigma                                                         
 _refln_observed_status                                                         
   1   0   0       2682.90       2792.40        29.87 o                         
   2   0   0        684.44        664.29        10.86 o                         
   3   0   0       7077.08       6839.40        74.19 o                         
   4   0   0        328.11        364.12         8.71 o                         
   5   0   0         45.80         39.65         4.31 o                         
   6   0   0        599.63        561.38        17.43 o                         
   7   0   0         29.63         22.66         5.81 o                         
   8   0   0         84.84         70.38        12.75 o                         
   9   0   0          4.49          5.98         8.52 o                         
   1   1   0        845.96        784.99         7.77 o                         
   2   1   0       2185.87       2196.45        24.99 o                         
   3   1   0        548.64        570.76         8.57 o                         
   4   1   0        370.22        368.39         6.52 o                         
   5   1   0        340.32        334.06         9.05 o                         
   6   1   0          3.46          2.46         2.50 o                         
   7   1   0          0.17          0.14         2.73 o                         
   8   1   0          0.86          2.06         4.18 o                         
   9   1   0          4.27          2.43         6.00 o                         
   0   2   0       8779.42       8471.31       115.19 o                         
   1   2   0       2677.68       2603.65        22.48 o                         
   2   2   0       1411.62       1385.88        14.04 o                         
   3   2   0       1181.82       1202.13        12.57 o                         
   4   2   0        118.24        132.61         4.26 o                         
   5   2   0        669.34        628.65        10.68 o                         
   6   2   0         74.15         81.43         6.34 o                         
   7   2   0         51.37         56.09         7.18 o                         
   8   2   0        159.28        155.49        13.11 o                         
   9   2   0         31.60         19.66         6.55 o                         
   1   3   0        136.60        127.94         2.98 o                         
   2   3   0        625.15        620.49         7.99 o                         
   3   3   0          0.02          0.19         1.35 o                         
   4   3   0        385.64        326.97         6.35 o                         
   5   3   0          0.98          1.11         2.19 o                         
   6   3   0          7.68          7.31         2.74 o                         
   7   3   0        389.80        407.52        13.46 o                         
   8   3   0         24.18         29.80         5.86 o                         
   9   3   0          0.06         -2.05         5.09 o                         
   0   4   0        913.47        933.20        17.66 o                         
   1   4   0          5.62          7.04         1.21 o                         
   2   4   0        963.74        962.70        11.11 o                         
   3   4   0          8.56          6.15         1.87 o                         
   4   4   0        218.59        224.64         5.85 o                         
   5   4   0        323.27        328.08         8.70 o                         
   6   4   0        117.18        114.81         6.18 o                         
   7   4   0         27.16         29.12         5.34 o                         
   8   4   0          2.88          9.65         4.78 o                         
   9   4   0          0.41         -3.88         5.71 o                         
   1   5   0        405.13        416.06         7.21 o                         
   2   5   0         52.97         54.84         3.17 o                         
   3   5   0        396.61        437.17         8.91 o                         
   4   5   0        304.12        313.31         6.93 o                         
   5   5   0         12.00         18.88         3.05 o                         
   6   5   0        168.92        144.87         9.01 o                         
   7   5   0         91.78        100.51         8.28 o                         
   8   5   0          8.53          0.05         4.26 o                         
   0   6   0        918.29        902.98        20.06 o                         
   1   6   0        354.51        327.60         6.98 o                         
   2   6   0        221.52        233.34         5.34 o                         
   3   6   0        852.19        839.63        11.70 o                         
   4   6   0          0.18         -2.48         1.81 o                         
   5   6   0        270.90        275.49         8.39 o                         
   6   6   0        128.68        134.77         7.89 o                         
   7   6   0         49.31         50.06         6.28 o                         
   8   6   0          2.94          5.83         5.42 o                         
   1   7   0        110.01        112.18         4.61 o                         
   2   7   0          0.33         -0.17         1.82 o                         
   3   7   0        157.79        177.78         7.11 o                         
   4   7   0          9.83         11.33         2.69 o                         
   5   7   0         64.13         73.24         6.55 o                         
   6   7   0          2.36         -0.84         3.48 o                         
   7   7   0         17.39         20.84         5.97 o                         
   8   7   0          0.32          4.93         5.59 o                         
   0   8   0          0.24         -2.80         3.26 o                         
   1   8   0       1064.54        994.46        41.19 o                         
   2   8   0         98.00         85.73         5.95 o                         
   3   8   0         70.93         67.32         5.19 o                         
   4   8   0        136.64        129.68         6.66 o                         
   5   8   0         23.17         19.31         5.58 o                         
   6   8   0         15.12         15.66         4.56 o                         
   7   8   0         34.76         37.40         8.15 o                         
   1   9   0         23.94         22.12         4.67 o                         
   2   9   0          1.10         -0.94         2.72 o                         
   3   9   0         59.09         54.56         9.02 o                         
   4   9   0         74.33         77.14        10.77 o                         
   5   9   0         11.74          5.60         4.35 o                         
   6   9   0         58.88         56.38         7.60 o                         
   7   9   0         55.35         58.63        10.17 o                         
   0  10   0         81.08         88.94         9.79 o                         
   1  10   0          4.79          6.84         3.52 o                         
   2  10   0        109.33        109.70         7.42 o                         
   3  10   0         13.16         14.59         4.38 o                         
   4  10   0          2.15         10.21         4.21 o                         
   5  10   0         41.65         43.38         7.70 o                         
   6  10   0          0.68          2.72         4.80 o                         
   1  11   0         41.33         32.76         5.12 o                         
   2  11   0         24.16         14.34         4.21 o                         
   3  11   0        144.09        151.19         9.94 o                         
   4  11   0         15.07          8.57         5.12 o                         
   5  11   0          2.06         -3.00         4.72 o                         
   0  12   0          6.10          6.29         5.81 o                         
   1  12   0         32.53         39.70         5.88 o                         
   2  12   0          0.95         -2.88         3.62 o                         
   3  12   0         22.11         15.74         6.76 o                         
   4  12   0         13.15         15.21         5.82 o                         
   1  13   0          0.15          2.71         4.40 o                         
   2  13   0         14.15         10.68         5.38 o                         
   3  13   0         10.61         19.42         6.04 o                         
  -9   1   1         78.85         73.12        10.93 o                         
  -8   1   1         35.95         14.66        11.50 o                         
  -7   1   1          5.46          3.97         3.23 o                         
  -6   1   1          2.11          1.59         2.38 o                         
  -5   1   1         68.71         73.75         3.82 o                         
  -4   1   1        264.05        254.28         6.62 o                         
  -3   1   1       1509.56       1407.32        13.79 o                         
  -2   1   1         27.65         32.67         2.30 o                         
  -1   1   1        103.56         98.92         2.10 o                         
   0   1   1       1064.64       1013.80        26.72 o                         
   1   1   1       7067.33       6808.17        53.41 o                         
   2   1   1        484.87        467.62         8.67 o                         
   3   1   1        101.85         99.34         2.88 o                         
   4   1   1        253.22        256.05         5.30 o                         
   5   1   1        412.56        395.07         8.95 o                         
   6   1   1        146.62        149.14         8.24 o                         
   7   1   1         43.21         44.87         5.10 o                         
   8   1   1        251.13        261.08        13.23 o                         
   9   1   1         61.46         59.10         9.21 o                         
  -9   2   1         42.38         35.40         7.98 o                         
  -8   2   1         53.10         58.38         7.68 o                         
  -7   2   1        321.87        302.18        12.59 o                         
  -6   2   1         42.24         34.67         4.71 o                         
  -5   2   1       1401.54       1352.55        15.55 o                         
  -4   2   1         44.46         50.34         2.94 o                         
  -3   2   1          2.20          0.57         1.25 o                         
  -2   2   1       4869.52       4752.89        37.15 o                         
  -1   2   1       1417.65       1333.94        12.56 o                         
   0   2   1       2080.77       2033.07        20.94 o                         
   1   2   1      25303.71      24139.25       215.93 o                         
   2   2   1        105.13         99.07         3.77 o                         
   3   2   1        717.04        736.22        10.06 o                         
   4   2   1        892.83        845.11        10.41 o                         
   5   2   1        336.75        333.40         7.68 o                         
   6   2   1         19.35         18.27         3.62 o                         
   7   2   1        128.09        126.64         7.85 o                         
   8   2   1         18.68          8.27         4.66 o                         
   9   2   1          4.48          2.14         5.94 o                         
  -9   3   1          0.33         -1.74         5.63 o                         
  -8   3   1         69.40         61.57         7.28 o                         
  -7   3   1          0.23          4.07         3.78 o                         
  -6   3   1         53.05         56.90         4.47 o                         
  -5   3   1         27.04         23.49         2.69 o                         
  -4   3   1        186.24        195.22         6.44 o                         
  -3   3   1          0.13         -0.91         1.36 o                         
  -2   3   1        155.03        162.15         3.88 o                         
  -1   3   1       1809.21       1807.46        18.12 o                         
   0   3   1       1515.89       1468.97        15.35 o                         
   1   3   1         40.63         36.15         1.99 o                         
   2   3   1          8.03          6.64         1.50 o                         
   3   3   1        423.43        447.27         7.51 o                         
   4   3   1        876.67        912.07        16.41 o                         
   5   3   1          1.83          1.89         2.00 o                         
   6   3   1         29.53         32.18         4.57 o                         
   7   3   1         59.02         64.26         7.31 o                         
   8   3   1         20.53          8.62         4.53 o                         
   9   3   1         23.43         18.93         6.78 o                         
  -9   4   1         12.35          6.62         6.27 o                         
  -8   4   1        106.26        109.97         9.25 o                         
  -7   4   1        118.70        111.74         8.39 o                         
  -6   4   1         49.77         42.84         4.78 o                         
  -5   4   1        189.07        183.63         6.15 o                         
  -4   4   1        484.80        520.99         9.67 o                         
  -3   4   1          0.57         -1.21         1.48 o                         
  -2   4   1       6981.89       7046.01        62.76 o                         
  -1   4   1         66.00         63.14         2.67 o                         
   0   4   1       2695.63       2768.14        25.32 o                         
   1   4   1        524.62        506.04         6.55 o                         
   2   4   1       1677.93       1705.93        17.94 o                         
   3   4   1        108.29        119.94         4.53 o                         
   4   4   1         44.49         42.39         3.18 o                         
   5   4   1         22.22         28.86         3.96 o                         
   6   4   1         53.22         57.55         4.92 o                         
   7   4   1         58.67         56.81         8.75 o                         
   8   4   1          5.23          1.85         4.21 o                         
   9   4   1         60.22         59.55         8.37 o                         
  -8   5   1          1.12          5.15         4.34 o                         
  -7   5   1          0.06         -1.29         3.71 o                         
  -6   5   1        359.50        372.99        13.21 o                         
  -5   5   1         71.45         68.01         4.33 o                         
  -4   5   1          6.53          6.05         2.31 o                         
  -3   5   1        272.81        242.12         5.62 o                         
  -2   5   1        473.37        514.16         7.80 o                         
  -1   5   1         36.89         34.56         2.42 o                         
   0   5   1       1248.59       1210.67        13.70 o                         
   1   5   1        903.17        883.84        11.55 o                         
   2   5   1       1287.32       1291.57        14.13 o                         
   3   5   1       1259.79       1222.82        14.54 o                         
   4   5   1         42.30         44.30         3.38 o                         
   5   5   1        481.51        489.72        10.26 o                         
   6   5   1         12.80         14.61         3.29 o                         
   7   5   1         39.47         39.45         5.95 o                         
   8   5   1         54.23         53.54         7.08 o                         
  -8   6   1          7.07         13.49         5.79 o                         
  -7   6   1          4.33          7.13         4.19 o                         
  -6   6   1         24.80         31.19         4.45 o                         
  -5   6   1         15.98         18.23         4.19 o                         
  -4   6   1        267.14        259.69         6.99 o                         
  -3   6   1          3.92          3.66         1.81 o                         
  -2   6   1       1081.45       1157.70        14.36 o                         
  -1   6   1        636.89        624.23        10.87 o                         
   0   6   1        332.97        337.22         8.16 o                         
   1   6   1        126.58        150.73         5.07 o                         
   2   6   1        358.71        364.65         8.12 o                         
   3   6   1        140.08        141.07         5.21 o                         
   4   6   1          0.41         -1.91         2.18 o                         
   5   6   1         94.68        100.80         5.76 o                         
   6   6   1         53.77         60.25         6.11 o                         
   7   6   1         36.51         49.42         7.84 o                         
   8   6   1          0.00          0.62         4.99 o                         
  -8   7   1          7.95         15.22         6.35 o                         
  -7   7   1          1.95         -3.41         5.03 o                         
  -6   7   1        168.30        169.68        10.04 o                         
  -5   7   1          0.00          0.21         2.96 o                         
  -4   7   1          0.85          0.52         2.36 o                         
  -3   7   1        480.01        465.33         9.62 o                         
  -2   7   1          8.38         11.44         2.35 o                         
  -1   7   1         16.87         18.28         2.33 o                         
   0   7   1        589.63        599.93        11.99 o                         
   1   7   1         88.84         77.57         3.86 o                         
   2   7   1        121.20        118.52         6.46 o                         
   3   7   1         27.48         16.64         3.21 o                         
   4   7   1         11.88         11.77         4.13 o                         
   5   7   1        197.51        190.58         8.74 o                         
   6   7   1         10.95         12.04         4.13 o                         
   7   7   1         23.00         18.07         5.60 o                         
   8   7   1         54.52         67.95        13.55 o                         
  -7   8   1         29.20         36.67         8.62 o                         
  -6   8   1          1.22         -1.41         3.70 o                         
  -5   8   1        228.26        246.65        11.75 o                         
  -4   8   1        129.47        140.48         6.89 o                         
  -3   8   1        107.78        102.18         5.63 o                         
  -2   8   1         34.58         29.99         4.03 o                         
  -1   8   1        382.22        372.43        14.24 o                         
   0   8   1          3.31          3.68         2.61 o                         
   1   8   1          1.74         -0.32         2.33 o                         
   2   8   1         42.90         44.87         5.38 o                         
   3   8   1         12.14         14.04         2.82 o                         
   4   8   1         22.31         22.00         3.67 o                         
   5   8   1          1.28         -3.98         3.19 o                         
   6   8   1         24.77         23.90         5.01 o                         
   7   8   1         25.55         30.70         6.30 o                         
  -7   9   1          3.11         12.55         6.68 o                         
  -6   9   1          2.95          1.78         4.55 o                         
  -5   9   1          6.32          9.54         7.05 o                         
  -4   9   1         27.73         29.97         5.02 o                         
  -3   9   1          1.72          0.15         2.40 o                         
  -2   9   1        154.34        145.17         8.02 o                         
  -1   9   1        146.15        131.56        10.01 o                         
   0   9   1        152.82        175.72         8.73 o                         
   1   9   1         23.71         14.15         3.35 o                         
   2   9   1         27.66         18.03         3.73 o                         
   3   9   1          0.41          0.70         2.81 o                         
   4   9   1         40.21         37.45         5.24 o                         
   5   9   1          0.01         -1.99         3.90 o                         
   6   9   1          3.25          6.71         4.81 o                         
   7   9   1          6.04          9.48         7.35 o                         
  -6  10   1          8.27         -0.31         4.76 o                         
  -5  10   1         66.21         53.35         9.48 o                         
  -4  10   1          9.05          6.03         4.04 o                         
  -3  10   1         36.70         37.63         4.97 o                         
  -2  10   1          0.57          0.87         2.99 o                         
  -1  10   1          4.08          4.98         3.30 o                         
   0  10   1        173.71        159.92         8.89 o                         
   1  10   1         29.32         26.06         4.44 o                         
   2  10   1        110.32        110.25         7.93 o                         
   3  10   1         31.22         22.75         4.45 o                         
   4  10   1        126.51        136.45        12.54 o                         
   5  10   1         23.26         24.11         6.08 o                         
   6  10   1         27.00         13.39         7.01 o                         
  -5  11   1         17.28         12.51         7.59 o                         
  -4  11   1          0.62          1.77         4.01 o                         
  -3  11   1          2.72         10.43         4.58 o                         
  -2  11   1         18.30         16.94         8.60 o                         
  -1  11   1         62.33         72.50         6.71 o                         
   0  11   1         13.08         17.67         4.35 o                         
   1  11   1         61.43         66.89         6.65 o                         
   2  11   1         15.95          5.87         3.79 o                         
   3  11   1         29.44         29.33         5.14 o                         
   4  11   1          0.93          8.70         5.10 o                         
   5  11   1         27.06         43.49         9.23 o                         
  -4  12   1          0.41         -0.09         4.34 o                         
  -3  12   1          0.13          0.04         4.36 o                         
  -2  12   1         19.05         18.44         4.98 o                         
  -1  12   1         19.20         22.62         5.16 o                         
   0  12   1          9.26         15.11         4.55 o                         
   1  12   1          5.27          8.42         4.24 o                         
   2  12   1          0.10         -0.28         3.75 o                         
   3  12   1         36.32         36.54         7.13 o                         
   4  12   1          0.65         -1.75         4.60 o                         
  -3  13   1          0.01          1.42         4.95 o                         
  -2  13   1          0.40          0.59         4.64 o                         
  -1  13   1         28.54         24.33         5.93 o                         
   0  13   1          3.27         -3.08         4.10 o                         
   1  13   1         15.40          4.67         4.65 o                         
   2  13   1          3.89          6.83         4.72 o                         
   3  13   1         22.79         25.53         6.52 o                         
  -9   0   2        160.26        173.40        27.43 o                         
  -8   0   2        128.12         84.30        25.29 o                         
  -7   0   2         71.79         78.52        10.68 o                         
  -6   0   2        226.06        225.73        11.77 o                         
  -5   0   2         71.88         95.39         6.54 o                         
  -4   0   2       2448.36       2410.60        31.55 o                         
  -3   0   2       1978.94       2072.87        26.35 o                         
  -2   0   2       1701.73       1659.87        20.54 o                         
  -1   0   2       4234.14       3978.47        42.23 o                         
   0   0   2      11815.27      11069.97       173.91 o                         
   1   0   2        866.46        955.09        13.49 o                         
   2   0   2      20832.43      19876.07       235.24 o                         
   3   0   2        229.35        230.41         7.12 o                         
   4   0   2         53.12         51.33         3.47 o                         
   5   0   2       1099.56       1083.31        23.74 o                         
   6   0   2          4.32          5.54         4.24 o                         
   7   0   2        268.92        276.92        15.83 o                         
   8   0   2        405.26        455.44        23.57 o                         
   9   0   2         14.10         25.60        10.94 o                         
  -9   1   2          9.89         13.74         8.83 o                         
  -8   1   2         92.86         81.76        10.33 o                         
  -7   1   2        193.73        182.21        24.99 o                         
  -6   1   2          9.22          6.08         2.48 o                         
  -5   1   2        140.76        149.40         5.59 o                         
  -4   1   2         17.75         12.68         1.72 o                         
  -3   1   2         88.53        106.81         3.49 o                         
  -2   1   2        389.47        376.78         5.06 o                         
  -1   1   2          4.29          2.62         1.05 o                         
   0   1   2        167.52        178.07         2.59 o                         
   1   1   2       5281.44       5232.99        47.71 o                         
   2   1   2      14737.12      14427.25       112.78 o                         
   3   1   2       2887.61       2864.08        26.61 o                         
   4   1   2         21.56         19.37         2.38 o                         
   5   1   2        133.13        137.41         7.54 o                         
   6   1   2         37.46         41.63         4.97 o                         
   7   1   2         17.74         19.13         4.15 o                         
   8   1   2         15.35         13.74         4.99 o                         
   9   1   2         26.54         26.14         7.26 o                         
  -9   2   2         28.44         26.60         7.92 o                         
  -8   2   2        200.27        194.63        13.45 o                         
  -7   2   2         72.65         86.17         7.43 o                         
  -6   2   2          2.48          3.14         2.40 o                         
  -5   2   2        108.35        105.08         4.72 o                         
  -4   2   2        569.06        559.79         8.67 o                         
  -3   2   2          2.14          7.51         1.46 o                         
  -2   2   2          2.60          1.32         0.96 o                         
  -1   2   2       1693.13       1683.73        15.23 o                         
   0   2   2        209.44        242.03         3.53 o                         
   1   2   2        285.40        276.66         4.43 o                         
   2   2   2        540.02        560.31         7.06 o                         
   3   2   2        142.17        129.21         3.68 o                         
   4   2   2          0.69         -0.64         1.87 o                         
   5   2   2        210.52        208.07         7.35 o                         
   6   2   2         70.51         67.93         8.70 o                         
   7   2   2         10.65          7.93         3.55 o                         
   8   2   2         50.13         57.68         6.84 o                         
   9   2   2         39.43         38.69         8.09 o                         
  -9   3   2          1.79         -1.69         5.46 o                         
  -8   3   2         39.35         42.88         7.40 o                         
  -7   3   2          0.13          2.26         3.57 o                         
  -6   3   2         67.60         78.29         5.69 o                         
  -5   3   2        902.18        880.87        12.68 o                         
  -4   3   2         17.30         18.59         2.19 o                         
  -3   3   2       1125.02       1088.98        12.22 o                         
  -2   3   2       9078.60       8867.52        71.27 o                         
  -1   3   2       3304.57       3237.99        26.20 o                         
   0   3   2       4112.70       3934.78        32.80 o                         
   1   3   2       1055.81       1063.25        11.41 o                         
   2   3   2        377.79        388.28         6.94 o                         
   3   3   2          5.73         11.33         1.91 o                         
   4   3   2         62.72         59.31         3.46 o                         
   5   3   2        107.94        109.33         5.47 o                         
   6   3   2        153.07        152.65         7.92 o                         
   7   3   2        100.52         93.68         7.03 o                         
   8   3   2         12.38         12.91         5.19 o                         
   9   3   2         29.85         30.39         8.44 o                         
  -9   4   2         55.08         62.30        13.87 o                         
  -8   4   2         91.91         80.96         8.06 o                         
  -7   4   2         90.65         99.88         8.12 o                         
  -6   4   2         64.08         58.02         5.32 o                         
  -5   4   2        169.05        175.55         5.87 o                         
  -4   4   2        301.55        276.86         7.75 o                         
  -3   4   2       1979.57       2106.09        20.36 o                         
  -2   4   2        461.52        514.95         7.38 o                         
  -1   4   2        694.21        752.41        10.58 o                         
   0   4   2       1999.87       1983.75        17.61 o                         
   1   4   2         74.67         85.86         3.15 o                         
   2   4   2         73.42         75.88         3.35 o                         
   3   4   2          1.68         -0.90         1.44 o                         
   4   4   2        257.15        266.11         6.96 o                         
   5   4   2        552.29        561.52        11.54 o                         
   6   4   2         30.87         40.63         5.03 o                         
   7   4   2         21.95         17.36         4.75 o                         
   8   4   2         20.81         26.88         5.89 o                         
   9   4   2          0.55          0.57         4.94 o                         
  -8   5   2          1.51          2.33         4.46 o                         
  -7   5   2          2.13          2.78         4.15 o                         
  -6   5   2          1.09          1.04         3.29 o                         
  -5   5   2         31.55         34.32         3.66 o                         
  -4   5   2          1.33          1.86         1.80 o                         
  -3   5   2          2.14          3.41         1.64 o                         
  -2   5   2        932.08        957.81        11.49 o                         
  -1   5   2       1147.58       1244.35        13.73 o                         
   0   5   2         39.69         33.87         3.13 o                         
   1   5   2         48.11         47.47         3.01 o                         
   2   5   2       1166.09       1158.80        15.90 o                         
   3   5   2         13.41         19.05         2.55 o                         
   4   5   2         33.50         24.26         2.75 o                         
   5   5   2        172.05        162.15         7.07 o                         
   6   5   2        145.49        127.74         6.78 o                         
   7   5   2         20.57         13.67         4.67 o                         
   8   5   2          9.93         -1.47         3.87 o                         
  -8   6   2          0.06          3.30         5.27 o                         
  -7   6   2         86.46         78.35         8.04 o                         
  -6   6   2         11.17         12.61         3.64 o                         
  -5   6   2        156.53        160.54         7.18 o                         
  -4   6   2          1.18          1.54         1.99 o                         
  -3   6   2          1.30          0.79         2.27 o                         
  -2   6   2         89.39         91.04         4.08 o                         
  -1   6   2         26.72         25.91         1.96 o                         
   0   6   2        372.95        371.69         7.30 o                         
   1   6   2        217.32        206.08         5.54 o                         
   2   6   2        316.45        303.26         6.37 o                         
   3   6   2         18.83         13.44         2.60 o                         
   4   6   2         39.18         36.24         5.10 o                         
   5   6   2        110.76        112.55         6.17 o                         
   6   6   2          2.69          0.37         2.75 o                         
   7   6   2         23.38         22.89         5.08 o                         
   8   6   2         74.29         71.58         9.19 o                         
  -8   7   2         44.46         45.87         8.17 o                         
  -7   7   2         27.51         28.76         6.66 o                         
  -6   7   2         99.38        114.21         8.42 o                         
  -5   7   2        162.94        164.74         8.30 o                         
  -4   7   2          0.01         -0.05         2.24 o                         
  -3   7   2        190.64        199.54         7.08 o                         
  -2   7   2          9.76          7.89         2.58 o                         
  -1   7   2         18.91         21.90         2.45 o                         
   0   7   2          9.50          9.92         3.17 o                         
   1   7   2          7.70          5.77         2.01 o                         
   2   7   2          7.54          8.57         2.68 o                         
   3   7   2       1035.05       1048.01        15.63 o                         
   4   7   2        149.17        135.21         6.69 o                         
   5   7   2          9.65         17.90         4.96 o                         
   6   7   2         38.62         50.13         6.75 o                         
   7   7   2          0.18          3.30         5.70 o                         
   8   7   2         36.97         45.31         7.84 o                         
  -7   8   2          1.02         -1.59         4.69 o                         
  -6   8   2          1.39          0.63         3.80 o                         
  -5   8   2          5.98          3.37         6.01 o                         
  -4   8   2        127.65        151.66         7.97 o                         
  -3   8   2          0.54          3.88         2.36 o                         
  -2   8   2         25.12         27.39         6.12 o                         
  -1   8   2          5.00          4.05         2.63 o                         
   0   8   2         61.68         68.74         5.29 o                         
   1   8   2        718.91        711.68        15.54 o                         
   2   8   2         89.33         94.08         6.17 o                         
   3   8   2        122.25        123.94         6.37 o                         
   4   8   2         99.80         96.18         6.42 o                         
   5   8   2         38.08         40.09         4.71 o                         
   6   8   2         15.55         13.69         4.43 o                         
   7   8   2         29.71         33.33         6.72 o                         
  -7   9   2          1.28         -3.76         4.84 o                         
  -6   9   2         61.28         72.17         8.35 o                         
  -5   9   2        217.63        221.26        13.19 o                         
  -4   9   2         11.58          7.11         3.79 o                         
  -3   9   2         39.18         38.64         4.59 o                         
  -2   9   2        119.31        117.98         9.68 o                         
  -1   9   2         52.43         68.72         5.65 o                         
   0   9   2        631.08        648.15        14.30 o                         
   1   9   2        990.22       1018.05        29.42 o                         
   2   9   2        290.37        298.43        10.66 o                         
   3   9   2         54.00         51.79         5.38 o                         
   4   9   2          3.18          4.08         3.20 o                         
   5   9   2         36.70         37.90         6.29 o                         
   6   9   2          0.02         -1.19         4.33 o                         
   7   9   2          3.77          5.31         7.47 o                         
  -6  10   2         20.23         31.58         6.99 o                         
  -5  10   2         21.50         21.76         5.79 o                         
  -4  10   2        102.33         92.01         8.19 o                         
  -3  10   2         49.76         48.12         7.71 o                         
  -2  10   2          1.44          0.21         2.59 o                         
  -1  10   2        232.03        226.23        10.43 o                         
   0  10   2        288.44        279.57        11.13 o                         
   1  10   2         15.65          4.74         3.14 o                         
   2  10   2         45.24         46.36         5.42 o                         
   3  10   2        152.63        142.96         8.82 o                         
   4  10   2          5.77          7.61         5.01 o                         
   5  10   2         20.29         20.57         5.80 o                         
   6  10   2          0.07         -0.46         4.85 o                         
  -5  11   2         30.30         31.44         7.06 o                         
  -4  11   2          8.83         16.37         5.10 o                         
  -3  11   2         42.35         44.23         6.27 o                         
  -2  11   2          3.12          0.45         3.36 o                         
  -1  11   2         15.76         11.04         4.26 o                         
   0  11   2          9.40         10.14         4.03 o                         
   1  11   2          2.95         -1.04         3.18 o                         
   2  11   2          3.28          3.27         3.61 o                         
   3  11   2        112.19        120.72         8.55 o                         
   4  11   2         14.56          8.83         5.93 o                         
   5  11   2          0.02          0.25         5.70 o                         
  -4  12   2          4.54          8.44         5.08 o                         
  -3  12   2          7.90         16.14         5.29 o                         
  -2  12   2          3.86          7.43         3.99 o                         
  -1  12   2          0.15         -2.42         3.82 o                         
   0  12   2          3.21         -0.06         3.89 o                         
   1  12   2          1.75          3.45         4.00 o                         
   2  12   2         24.37         13.32         4.92 o                         
   3  12   2         20.17         13.99         4.77 o                         
   4  12   2         21.09         12.77         6.18 o                         
  -3  13   2          8.40          9.28         5.45 o                         
  -2  13   2          0.51          2.57         4.80 o                         
  -1  13   2          4.33         10.26         4.76 o                         
   0  13   2          9.77         15.29         5.52 o                         
   1  13   2          2.26         -2.17         4.49 o                         
   2  13   2         17.86         18.25         5.68 o                         
   3  13   2          3.10          8.98         7.67 o                         
  -9   1   3         15.24         11.25         6.20 o                         
  -8   1   3         82.62         45.72        13.68 o                         
  -7   1   3         16.87         18.35         4.71 o                         
  -6   1   3         76.35         85.11         4.58 o                         
  -5   1   3        212.22        196.65         5.69 o                         
  -4   1   3        190.92        171.72         4.67 o                         
  -3   1   3        355.52        368.06         5.73 o                         
  -2   1   3       2738.29       2676.36        22.07 o                         
  -1   1   3          6.84         11.50         0.99 o                         
   0   1   3       4949.62       4833.98        38.68 o                         
   1   1   3       9099.66       8669.60        67.95 o                         
   2   1   3       3157.82       3166.27        30.06 o                         
   3   1   3       2003.76       2101.61        21.00 o                         
   4   1   3          5.77          1.41         1.61 o                         
   5   1   3         60.41         70.34         7.11 o                         
   6   1   3          1.38          2.50         2.55 o                         
   7   1   3         61.62         68.73         7.75 o                         
   8   1   3          0.05         -0.18         3.79 o                         
   9   1   3          4.58          0.06         5.75 o                         
  -9   2   3         36.32         28.60         7.46 o                         
  -8   2   3         32.52         25.15         9.56 o                         
  -7   2   3          7.37          4.31         3.21 o                         
  -6   2   3        137.44        156.53         8.26 o                         
  -5   2   3        199.08        185.05         5.44 o                         
  -4   2   3        122.89        138.46         4.64 o                         
  -3   2   3        623.42        569.51         7.63 o                         
  -2   2   3       1315.42       1237.04        11.98 o                         
  -1   2   3        524.26        477.23         5.72 o                         
   0   2   3       5027.38       4984.57        40.21 o                         
   1   2   3         62.33         65.32         2.38 o                         
   2   2   3        312.38        310.17         6.13 o                         
   3   2   3        999.41        994.45        12.55 o                         
   4   2   3         13.03         12.48         2.25 o                         
   5   2   3        306.64        319.89         8.15 o                         
   6   2   3        679.10        662.81        13.94 o                         
   7   2   3         53.70         55.10         5.68 o                         
   8   2   3        131.15        133.77         9.75 o                         
   9   2   3         37.19         39.98         7.10 o                         
  -9   3   3          3.62          3.17         5.85 o                         
  -8   3   3         19.55         22.87         6.56 o                         
  -7   3   3        282.85        298.87        12.64 o                         
  -6   3   3        143.77        160.63        12.74 o                         
  -5   3   3        162.86        173.77         5.88 o                         
  -4   3   3          0.16          0.53         1.46 o                         
  -3   3   3          1.99          3.53         1.62 o                         
  -2   3   3         82.27         90.29         3.27 o                         
  -1   3   3        243.96        261.88         4.54 o                         
   0   3   3       1977.11       1956.21        17.87 o                         
   1   3   3       1755.19       1690.54        16.57 o                         
   2   3   3         17.05          9.88         1.69 o                         
   3   3   3        217.07        205.07         5.43 o                         
   4   3   3        750.98        741.49        12.55 o                         
   5   3   3         43.79         53.12         4.09 o                         
   6   3   3        111.65        112.92         7.02 o                         
   7   3   3         31.73         31.78         5.00 o                         
   8   3   3          1.81          1.64         4.24 o                         
   9   3   3         13.94          7.00         5.32 o                         
  -9   4   3          2.93         11.43         6.34 o                         
  -8   4   3          0.31         -0.72         5.26 o                         
  -7   4   3         31.71         35.73         5.78 o                         
  -6   4   3         43.04         42.22         4.82 o                         
  -5   4   3         70.72         65.41         4.54 o                         
  -4   4   3        197.87        199.79         8.08 o                         
  -3   4   3          7.00          5.95         1.64 o                         
  -2   4   3         18.82         26.70         2.16 o                         
  -1   4   3         10.45         18.26         1.66 o                         
   0   4   3        277.66        250.08         5.06 o                         
   1   4   3       1008.01        990.17        12.25 o                         
   2   4   3        546.52        524.15         8.55 o                         
   3   4   3        315.83        288.62         6.08 o                         
   4   4   3        220.20        228.20         6.96 o                         
   5   4   3        294.49        311.69         8.16 o                         
   6   4   3         58.06         48.45         5.06 o                         
   7   4   3         30.50         33.17         5.98 o                         
   8   4   3         25.07         28.65         5.87 o                         
   9   4   3          4.66          5.16         6.18 o                         
  -8   5   3         71.59         87.09         8.28 o                         
  -7   5   3        411.22        424.42        17.75 o                         
  -6   5   3         24.55         23.37         4.10 o                         
  -5   5   3         26.69         26.04         3.42 o                         
  -4   5   3        468.07        458.74         8.32 o                         
  -3   5   3        129.92        142.48         4.83 o                         
  -2   5   3       1472.54       1491.25        15.67 o                         
  -1   5   3       1287.06       1302.89        14.50 o                         
   0   5   3       1277.91       1274.61        13.16 o                         
   1   5   3       2183.08       2067.97        20.50 o                         
   2   5   3          2.02          3.92         1.58 o                         
   3   5   3         51.52         46.38         3.68 o                         
   4   5   3         38.06         45.08         3.70 o                         
   5   5   3         85.66         88.28         9.61 o                         
   6   5   3          0.20          2.28         3.09 o                         
   7   5   3         21.15         24.78         5.11 o                         
   8   5   3          0.88         -2.21         4.32 o                         
  -8   6   3         67.23         79.17        10.86 o                         
  -7   6   3         11.02          9.44         4.49 o                         
  -6   6   3         35.12         28.31         4.58 o                         
  -5   6   3         62.31         74.57         5.16 o                         
  -4   6   3         51.52         47.22         3.63 o                         
  -3   6   3         14.12         14.73         2.27 o                         
  -2   6   3        459.82        506.89         8.17 o                         
  -1   6   3         74.03         97.38         3.70 o                         
   0   6   3        285.13        288.49         6.48 o                         
   1   6   3        519.94        485.77         8.70 o                         
   2   6   3         63.58         70.86         4.29 o                         
   3   6   3        481.42        511.15        10.04 o                         
   4   6   3        199.97        199.30         6.64 o                         
   5   6   3        398.54        428.81        10.05 o                         
   6   6   3          1.06         -1.81         2.58 o                         
   7   6   3          0.01         -0.48         3.53 o                         
   8   6   3          8.51          6.45         5.10 o                         
  -8   7   3          1.36          7.88         5.80 o                         
  -7   7   3         47.09         44.31         7.07 o                         
  -6   7   3         16.12         21.31         4.63 o                         
  -5   7   3        106.51        111.42         7.05 o                         
  -4   7   3        166.95        176.31         8.12 o                         
  -3   7   3         57.02         50.47         4.01 o                         
  -2   7   3        253.10        237.30         6.82 o                         
  -1   7   3          0.33         -1.26         1.71 o                         
   0   7   3        288.37        292.14         6.57 o                         
   1   7   3        547.27        535.05        10.19 o                         
   2   7   3        209.75        217.78         6.90 o                         
   3   7   3         10.19         11.14         2.78 o                         
   4   7   3          9.67         12.46         3.25 o                         
   5   7   3         36.25         33.95         4.47 o                         
   6   7   3          2.69          5.94         4.13 o                         
   7   7   3          0.01          1.09         4.36 o                         
   8   7   3         15.64         14.88         6.00 o                         
  -7   8   3          6.07         14.32         5.22 o                         
  -6   8   3         26.05         20.55         5.93 o                         
  -5   8   3         24.32         33.37         5.21 o                         
  -4   8   3        107.72        112.76         7.03 o                         
  -3   8   3         61.20         60.26         4.48 o                         
  -2   8   3        175.53        179.96         9.84 o                         
  -1   8   3         78.85         67.60         5.83 o                         
   0   8   3        571.53        549.36        12.22 o                         
   1   8   3        801.17        759.79        14.83 o                         
   2   8   3         64.16         62.57         5.29 o                         
   3   8   3        958.69        941.59        17.25 o                         
   4   8   3         11.30          9.32         4.20 o                         
   5   8   3         91.00        108.76         7.18 o                         
   6   8   3         15.46         20.01         4.94 o                         
   7   8   3          3.70          4.05         5.42 o                         
  -7   9   3          0.41          3.87         5.07 o                         
  -6   9   3          2.05         -0.85         4.08 o                         
  -5   9   3          0.30          1.71         4.20 o                         
  -4   9   3          2.40          6.44         3.66 o                         
  -3   9   3          2.21          3.97         2.94 o                         
  -2   9   3         24.27         22.25         4.71 o                         
  -1   9   3         86.68         84.82         7.00 o                         
   0   9   3          0.59          0.91         2.83 o                         
   1   9   3          8.11         14.08         3.55 o                         
   2   9   3         68.26         66.36         5.71 o                         
   3   9   3         49.82         52.94         5.59 o                         
   4   9   3         27.43         26.95         5.01 o                         
   5   9   3         17.03         10.88         4.72 o                         
   6   9   3          1.69         -0.24         6.72 o                         
   7   9   3          2.67         21.83         7.23 o                         
  -6  10   3          2.88         -0.18         4.52 o                         
  -5  10   3          0.73          4.97         4.58 o                         
  -4  10   3          2.60          1.80         3.83 o                         
  -3  10   3          0.03          1.07         3.42 o                         
  -2  10   3        126.09        132.88         7.95 o                         
  -1  10   3         13.48         11.81         3.58 o                         
   0  10   3          4.46          1.57         3.28 o                         
   1  10   3          4.16          0.37         3.66 o                         
   2  10   3          0.81         -1.49         3.22 o                         
   3  10   3         63.60         64.45         7.62 o                         
   4  10   3         67.29         67.83         9.60 o                         
   5  10   3          3.31          3.05         4.80 o                         
   6  10   3         54.28         65.15         8.56 o                         
  -5  11   3        111.07        118.33        14.15 o                         
  -4  11   3         23.47         16.81         6.16 o                         
  -3  11   3          0.07          3.15         3.69 o                         
  -2  11   3         16.12         19.55         4.44 o                         
  -1  11   3          1.74          1.71         3.45 o                         
   0  11   3          2.97          7.13         4.01 o                         
   1  11   3        209.14        226.48        13.44 o                         
   2  11   3        118.67        112.55         8.23 o                         
   3  11   3          8.50          4.65         4.18 o                         
   4  11   3          6.64          5.65         4.41 o                         
   5  11   3          1.45         -0.94         4.20 o                         
  -4  12   3         20.49         16.36         5.59 o                         
  -3  12   3         30.56         26.63         6.09 o                         
  -2  12   3          1.85         -2.24         4.07 o                         
  -1  12   3          7.07         13.00         4.47 o                         
   0  12   3         41.98         47.82         7.88 o                         
   1  12   3         11.55         11.25         4.41 o                         
   2  12   3         26.21         16.49         5.27 o                         
   3  12   3          2.36          9.40         5.06 o                         
   4  12   3         13.57          5.06         6.36 o                         
  -3  13   3          3.31         -0.69         4.60 o                         
  -2  13   3          7.24          6.72         5.10 o                         
  -1  13   3         13.74         12.77         4.72 o                         
   0  13   3          7.30         11.41         4.96 o                         
   1  13   3          4.34          7.65         4.71 o                         
   2  13   3          1.68          1.22         4.34 o                         
  -9   0   4          1.54         -7.63         5.91 o                         
  -8   0   4         56.47         71.79        13.08 o                         
  -7   0   4        249.31        240.25        19.66 o                         
  -6   0   4         12.32         11.19         3.73 o                         
  -5   0   4       3416.80       3452.15        44.29 o                         
  -4   0   4       1710.04       1676.70        24.12 o                         
  -3   0   4       1929.14       2013.44        26.00 o                         
  -2   0   4       4969.63       4770.04        63.27 o                         
  -1   0   4        122.54        121.40         4.32 o                         
   0   0   4        554.33        533.87         9.18 o                         
   1   0   4       7617.24       7706.68       118.93 o                         
   2   0   4       5102.71       5205.93        77.61 o                         
   3   0   4         92.26        113.38         7.12 o                         
   4   0   4        156.56        124.77         8.31 o                         
   5   0   4        274.34        277.32        11.75 o                         
   6   0   4        176.67        203.25        12.83 o                         
   7   0   4         63.96         61.61         8.38 o                         
   8   0   4         31.65         25.86         6.99 o                         
   9   0   4         30.59         25.34        10.16 o                         
  -9   1   4          3.46          0.38         6.87 o                         
  -8   1   4          6.12         -2.20         4.32 o                         
  -7   1   4        113.43        110.75        11.30 o                         
  -6   1   4         43.40         47.95         4.29 o                         
  -5   1   4        548.92        569.92         9.12 o                         
  -4   1   4        189.67        193.37         4.93 o                         
  -3   1   4        159.90        132.12         3.96 o                         
  -2   1   4        313.05        300.63         5.33 o                         
  -1   1   4         90.78         86.95         2.40 o                         
   0   1   4       1287.43       1197.20        11.69 o                         
   1   1   4        154.68        133.92         3.01 o                         
   2   1   4       2560.44       2597.14        23.19 o                         
   3   1   4       1224.65       1242.73        14.39 o                         
   4   1   4        199.01        173.57         5.48 o                         
   5   1   4        355.78        345.73         9.94 o                         
   6   1   4         46.96         44.97         6.93 o                         
   7   1   4        115.68        109.63         7.40 o                         
   8   1   4         29.90         30.33         5.35 o                         
   9   1   4          6.22          6.43         5.37 o                         
  -9   2   4          0.50          2.70         5.68 o                         
  -8   2   4          0.01         -4.90         4.74 o                         
  -7   2   4          9.16         12.98         4.15 o                         
  -6   2   4        280.16        272.59         8.19 o                         
  -5   2   4         36.26         42.17         4.41 o                         
  -4   2   4         42.19         48.75         3.06 o                         
  -3   2   4         96.88         92.62         4.06 o                         
  -2   2   4       2433.19       2490.65        23.34 o                         
  -1   2   4       1116.26       1112.21        11.33 o                         
   0   2   4       4039.76       4073.44        33.74 o                         
   1   2   4        699.35        619.68         7.14 o                         
   2   2   4        730.83        693.81        10.25 o                         
   3   2   4       1024.66       1021.00        13.89 o                         
   4   2   4       1119.86       1103.35        14.64 o                         
   5   2   4        676.85        651.81        11.18 o                         
   6   2   4         64.99         74.68         5.94 o                         
   7   2   4          3.90          5.69         3.52 o                         
   8   2   4          1.79          4.54         4.06 o                         
   9   2   4          0.59          0.99         5.84 o                         
  -9   3   4          1.96          3.21         5.57 o                         
  -8   3   4         27.82         12.56         7.16 o                         
  -7   3   4        145.17        160.36        11.00 o                         
  -6   3   4         23.98         24.77         4.07 o                         
  -5   3   4        116.83        117.70         6.02 o                         
  -4   3   4        403.17        402.83         9.58 o                         
  -3   3   4          7.16         16.49         1.69 o                         
  -2   3   4       1322.31       1397.85        15.61 o                         
  -1   3   4        734.36        736.75         8.78 o                         
   0   3   4       2890.50       2857.24        25.14 o                         
   1   3   4          6.78          7.42         1.43 o                         
   2   3   4        348.80        319.83         5.97 o                         
   3   3   4        124.70        115.32         4.12 o                         
   4   3   4        129.68        135.29         5.75 o                         
   5   3   4        129.10        120.54         5.82 o                         
   6   3   4         94.61         95.49         6.53 o                         
   7   3   4          5.53          2.96         3.52 o                         
   8   3   4        126.48        125.93        10.71 o                         
   9   3   4          2.40          9.18         5.35 o                         
  -9   4   4         11.95          6.14         6.17 o                         
  -8   4   4          9.02          4.10         5.32 o                         
  -7   4   4         62.03         64.85         6.26 o                         
  -6   4   4          7.84          6.22         4.03 o                         
  -5   4   4         34.96         32.21         3.59 o                         
  -4   4   4         66.84         62.52         4.45 o                         
  -3   4   4        963.62        932.99        11.92 o                         
  -2   4   4        415.22        382.22        10.22 o                         
  -1   4   4       1366.87       1510.26        15.54 o                         
   0   4   4         22.46         21.46         2.43 o                         
   1   4   4       1069.33       1107.87        11.92 o                         
   2   4   4        201.20        208.75         6.82 o                         
   3   4   4        603.94        582.53         9.26 o                         
   4   4   4        149.07        163.82         5.24 o                         
   5   4   4        257.35        262.56         7.88 o                         
   6   4   4        140.43        154.53         8.29 o                         
   7   4   4         45.42         49.25         5.61 o                         
   8   4   4          0.08          3.69         4.38 o                         
  -8   5   4         53.30         56.06         7.14 o                         
  -7   5   4         44.46         51.73         5.80 o                         
  -6   5   4          2.94         -1.12         2.92 o                         
  -5   5   4         13.27         15.11         4.13 o                         
  -4   5   4          9.82         11.78         2.66 o                         
  -3   5   4          7.96          9.73         1.91 o                         
  -2   5   4         82.08        103.26         4.04 o                         
  -1   5   4       2706.80       2934.34        27.34 o                         
   0   5   4         52.78         61.62         3.55 o                         
   1   5   4          0.28         -0.76         1.14 o                         
   2   5   4         59.55         65.46         3.59 o                         
   3   5   4         51.48         53.84         4.22 o                         
   4   5   4         58.10         74.33         4.66 o                         
   5   5   4          6.38          7.68         3.06 o                         
   6   5   4         95.30        110.54         7.13 o                         
   7   5   4         10.98          3.08         3.61 o                         
   8   5   4         52.13         61.49         7.63 o                         
  -8   6   4          3.51          3.10         4.72 o                         
  -7   6   4         32.60         42.12         6.13 o                         
  -6   6   4         14.99         14.68         3.92 o                         
  -5   6   4         86.58         87.29         6.12 o                         
  -4   6   4        715.60        728.00        13.20 o                         
  -3   6   4         65.65         49.44         3.35 o                         
  -2   6   4        376.85        386.66         7.09 o                         
  -1   6   4        107.48        104.06         3.97 o                         
   0   6   4        377.55        335.37         6.05 o                         
   1   6   4        200.09        211.02         5.05 o                         
   2   6   4          2.13          0.82         1.50 o                         
   3   6   4        170.06        174.36         6.77 o                         
   4   6   4         95.24         99.21         6.77 o                         
   5   6   4         94.06        100.96        11.61 o                         
   6   6   4        202.91        207.56         9.69 o                         
   7   6   4          2.46         -2.76         3.60 o                         
   8   6   4          4.12          5.06         5.34 o                         
  -8   7   4          0.19          3.58         5.58 o                         
  -7   7   4        137.31        141.86        11.83 o                         
  -6   7   4        289.03        259.93        12.43 o                         
  -5   7   4        104.39         94.61         6.63 o                         
  -4   7   4          8.43          8.22         3.16 o                         
  -3   7   4         14.25         16.81         2.88 o                         
  -2   7   4         93.90         97.05         5.01 o                         
  -1   7   4         87.91         90.18         3.91 o                         
   0   7   4        111.17        122.22         5.44 o                         
   1   7   4         84.42         82.99         4.79 o                         
   2   7   4        325.10        316.00        10.40 o                         
   3   7   4          5.26          7.46         3.23 o                         
   4   7   4        556.51        566.31        14.12 o                         
   5   7   4         55.25         68.77         6.84 o                         
   6   7   4          0.07          5.82         3.27 o                         
   7   7   4          8.20         14.47         4.50 o                         
   8   7   4          0.06         -3.02        10.07 o                         
  -7   8   4          1.55          2.12         6.33 o                         
  -6   8   4          0.01         -2.05         3.66 o                         
  -5   8   4         64.73         65.31         6.02 o                         
  -4   8   4        110.02        102.37         6.83 o                         
  -3   8   4         21.95         19.87         3.48 o                         
  -2   8   4         22.28         21.38         5.24 o                         
  -1   8   4         23.67         30.52         3.87 o                         
   0   8   4         13.56          0.28         3.88 o                         
   1   8   4         33.75         31.10         5.78 o                         
   2   8   4        113.61        110.03         7.31 o                         
   3   8   4         37.85         40.44         4.67 o                         
   4   8   4         72.34         76.81         6.76 o                         
   5   8   4          2.00         -1.25         3.29 o                         
   6   8   4         34.94         41.18         6.58 o                         
   7   8   4          0.21          7.41         5.18 o                         
  -7   9   4         17.97         27.18         6.78 o                         
  -6   9   4          1.99          3.32         4.63 o                         
  -5   9   4         29.97         18.28         4.85 o                         
  -4   9   4         75.16         87.13         7.52 o                         
  -3   9   4          0.23         -3.04         2.95 o                         
  -2   9   4          1.29         -0.55         2.31 o                         
  -1   9   4        538.67        535.58        13.75 o                         
   0   9   4          9.25          6.91         3.08 o                         
   1   9   4         65.45         61.17         6.02 o                         
   2   9   4        711.08        697.01        16.41 o                         
   3   9   4        437.17        461.02        23.58 o                         
   4   9   4          9.20          9.64         4.32 o                         
   5   9   4         14.12         16.83         5.18 o                         
   6   9   4         31.57         24.77         6.15 o                         
  -6  10   4          0.34         -0.71         4.78 o                         
  -5  10   4          8.94          2.98         4.69 o                         
  -4  10   4          2.08          1.33         3.55 o                         
  -3  10   4        101.57         93.50         8.49 o                         
  -2  10   4         73.28         63.66         5.93 o                         
  -1  10   4          1.52         -0.88         2.94 o                         
   0  10   4        120.90        141.94         8.29 o                         
   1  10   4        444.10        453.29        20.36 o                         
   2  10   4          8.01          8.81         4.02 o                         
   3  10   4        287.11        337.89        15.90 o                         
   4  10   4        160.59        153.79        10.26 o                         
   5  10   4          1.48         -4.16         4.41 o                         
   6  10   4          0.24         -0.94         5.02 o                         
  -5  11   4          0.37          5.12         5.18 o                         
  -4  11   4          0.43         -5.45         3.68 o                         
  -3  11   4          4.18          3.39         4.41 o                         
  -2  11   4         90.38         85.25         8.01 o                         
  -1  11   4         10.32          8.55         3.75 o                         
   0  11   4          3.61          4.25         3.57 o                         
   1  11   4         47.84         49.16         5.82 o                         
   2  11   4          4.64          2.86         3.86 o                         
   3  11   4          3.86          4.43         3.75 o                         
   4  11   4          0.01         -0.29         4.12 o                         
   5  11   4          0.57          0.67         5.41 o                         
  -4  12   4         15.66         21.58         5.76 o                         
  -3  12   4          2.85          4.94         4.16 o                         
  -2  12   4          6.61         11.25         6.00 o                         
  -1  12   4         25.08         31.31         5.57 o                         
   0  12   4         12.51         14.94         4.72 o                         
   1  12   4         87.27         91.17         7.77 o                         
   2  12   4         12.51          9.95         4.21 o                         
   3  12   4         49.28         45.04         6.53 o                         
   4  12   4          0.07         -0.81         8.83 o                         
  -2  13   4          0.37          4.18         5.06 o                         
  -1  13   4          0.66          8.41         5.15 o                         
   0  13   4          0.34         -0.58         4.20 o                         
   1  13   4          5.38          3.46         4.55 o                         
   2  13   4          3.18          2.24         4.63 o                         
  -9   1   5          1.42         -5.99         5.37 o                         
  -8   1   5          3.12          1.98         4.76 o                         
  -7   1   5         87.66         81.84        10.19 o                         
  -6   1   5         65.17         76.31         5.05 o                         
  -5   1   5          2.03          3.63         2.00 o                         
  -4   1   5         30.12         34.85         2.54 o                         
  -3   1   5          2.07          3.56         1.21 o                         
  -2   1   5       2093.96       1975.90        19.28 o                         
  -1   1   5       1146.60       1130.39        11.51 o                         
   0   1   5       4274.80       4203.24        40.72 o                         
   1   1   5        404.31        395.79         5.31 o                         
   2   1   5        905.68        945.30        11.34 o                         
   3   1   5        103.84        106.51         4.84 o                         
   4   1   5          8.64          7.06         2.24 o                         
   5   1   5         39.09         46.93         4.98 o                         
   6   1   5        915.75        824.48        17.30 o                         
   7   1   5         38.81         36.73         4.99 o                         
   8   1   5         51.96         47.35         5.93 o                         
   9   1   5         23.84         32.96         6.62 o                         
  -9   2   5         23.16         20.16         9.48 o                         
  -8   2   5         23.94         16.43         8.14 o                         
  -7   2   5        105.69        121.41        10.79 o                         
  -6   2   5        165.98        175.92         7.34 o                         
  -5   2   5         70.08         78.27         4.75 o                         
  -4   2   5       4227.03       4097.48        41.18 o                         
  -3   2   5         16.31         12.66         2.28 o                         
  -2   2   5       1822.86       1818.69        18.45 o                         
  -1   2   5        136.09        105.82         2.95 o                         
   0   2   5        137.89        143.79         2.91 o                         
   1   2   5        110.83        108.99         3.15 o                         
   2   2   5       2097.30       2177.62        20.76 o                         
   3   2   5        967.45        985.53        16.06 o                         
   4   2   5          4.92          3.60         2.21 o                         
   5   2   5         90.94        105.74         8.14 o                         
   6   2   5         57.09         58.72         5.52 o                         
   7   2   5         83.19         89.11         7.09 o                         
   8   2   5         49.32         53.49         6.40 o                         
   9   2   5          4.31          4.11         5.14 o                         
  -9   3   5         15.81          6.98         6.36 o                         
  -8   3   5          2.18         -1.71         5.13 o                         
  -7   3   5        315.32        309.23        11.15 o                         
  -6   3   5        171.14        180.11         7.55 o                         
  -5   3   5         77.11         69.92         4.64 o                         
  -4   3   5         63.59         59.28         4.00 o                         
  -3   3   5        152.43        175.76         5.34 o                         
  -2   3   5        102.07        128.45         4.78 o                         
  -1   3   5         61.45         61.84         2.60 o                         
   0   3   5       4253.43       4335.42        34.59 o                         
   1   3   5         25.00         28.06         2.03 o                         
   2   3   5       1198.27       1254.29        13.96 o                         
   3   3   5         10.73         11.83         1.82 o                         
   4   3   5         91.51         92.49         5.42 o                         
   5   3   5         33.20         32.17         3.56 o                         
   6   3   5        164.15        162.37         8.38 o                         
   7   3   5         17.46         21.76         4.44 o                         
   8   3   5         27.69         33.42         5.39 o                         
   9   3   5          0.40         -1.68         5.78 o                         
  -9   4   5         22.70          7.97         6.79 o                         
  -8   4   5          9.15          5.01         5.20 o                         
  -7   4   5        251.09        282.55        11.29 o                         
  -6   4   5         11.09         10.78         3.26 o                         
  -5   4   5        193.22        178.57        10.82 o                         
  -4   4   5        702.02        688.98        11.56 o                         
  -3   4   5         62.71         58.79         3.36 o                         
  -2   4   5        153.76        135.42         4.05 o                         
  -1   4   5        124.22        125.80         3.59 o                         
   0   4   5         48.19         52.67         2.77 o                         
   1   4   5        542.84        545.72         7.66 o                         
   2   4   5          1.01          3.98         1.51 o                         
   3   4   5         22.16         20.24         2.59 o                         
   4   4   5        277.84        276.07         7.35 o                         
   5   4   5         64.03         55.83         5.33 o                         
   6   4   5        186.68        186.21         9.06 o                         
   7   4   5         78.85        106.41        12.83 o                         
   8   4   5         46.27         50.01         7.11 o                         
  -8   5   5         39.74         39.43         7.43 o                         
  -7   5   5         87.65         83.24         8.87 o                         
  -6   5   5        170.13        176.13        12.28 o                         
  -5   5   5        425.72        419.92        10.34 o                         
  -4   5   5          3.88          1.81         2.05 o                         
  -3   5   5        248.19        241.88         5.83 o                         
  -2   5   5         61.51         52.80         2.97 o                         
  -1   5   5         82.39        129.17         4.70 o                         
   0   5   5       1645.67       1670.19        26.62 o                         
   1   5   5       1157.38       1188.23        13.97 o                         
   2   5   5        152.10        150.61         4.69 o                         
   3   5   5       1111.17       1122.81        13.89 o                         
   4   5   5        145.26        135.33         6.84 o                         
   5   5   5        263.95        275.20         8.59 o                         
   6   5   5         42.78         46.18         5.11 o                         
   7   5   5          3.03          3.14         3.66 o                         
   8   5   5         36.15         40.53         6.44 o                         
  -8   6   5          0.01          1.30         4.54 o                         
  -7   6   5          7.89          6.41         4.35 o                         
  -6   6   5          0.55          2.47         3.23 o                         
  -5   6   5        248.83        235.67         8.94 o                         
  -4   6   5         82.64        102.48         5.63 o                         
  -3   6   5        175.57        181.12         5.70 o                         
  -2   6   5          0.64          2.41         1.54 o                         
  -1   6   5        138.06        136.47         4.64 o                         
   0   6   5         21.85         20.18         2.18 o                         
   1   6   5        290.38        286.27         7.47 o                         
   2   6   5          1.20          0.85         1.80 o                         
   3   6   5         94.41         99.48         5.82 o                         
   4   6   5          3.75          4.65         2.33 o                         
   5   6   5         24.94         30.98         3.91 o                         
   6   6   5         49.71         53.51         5.56 o                         
   7   6   5         20.03         20.26         5.92 o                         
   8   6   5          0.01          0.14         5.38 o                         
  -8   7   5         53.71         38.89         8.21 o                         
  -7   7   5         25.86         18.72         5.24 o                         
  -6   7   5          0.45          0.80         3.68 o                         
  -5   7   5          1.08          2.26         3.04 o                         
  -4   7   5         70.09         71.13         5.57 o                         
  -3   7   5         18.59         18.40         2.75 o                         
  -2   7   5         15.15         11.45         2.54 o                         
  -1   7   5        274.61        281.13         6.72 o                         
   0   7   5        245.56        210.45         7.67 o                         
   1   7   5          0.18         -0.81         1.81 o                         
   2   7   5        113.02        107.51         5.76 o                         
   3   7   5        695.81        723.68        14.75 o                         
   4   7   5        170.63        166.82        14.26 o                         
   5   7   5         26.60         24.24         4.26 o                         
   6   7   5        101.23        107.11         9.53 o                         
   7   7   5         30.28         25.12         6.25 o                         
  -7   8   5         29.54         39.04         6.55 o                         
  -6   8   5         34.52         38.90         5.90 o                         
  -5   8   5        117.11        118.53         7.71 o                         
  -4   8   5          0.04          0.11         2.89 o                         
  -3   8   5         27.54         37.44         4.84 o                         
  -2   8   5        124.20        119.49         6.63 o                         
  -1   8   5        298.92        320.73        10.79 o                         
   0   8   5         50.15         47.28         4.55 o                         
   1   8   5        201.65        211.42         8.86 o                         
   2   8   5         45.53         41.94         3.88 o                         
   3   8   5        179.51        199.76         8.39 o                         
   4   8   5         45.44         52.62         5.74 o                         
   5   8   5         25.18         33.23         5.92 o                         
   6   8   5         13.94         14.07         4.83 o                         
   7   8   5         32.76         34.62        10.64 o                         
  -7   9   5          0.49         -0.30         4.92 o                         
  -6   9   5          2.82          7.84         5.00 o                         
  -5   9   5          1.76          2.46         3.82 o                         
  -4   9   5         34.09         23.47         5.59 o                         
  -3   9   5          1.13          1.37         3.14 o                         
  -2   9   5          3.58          1.13         2.57 o                         
  -1   9   5         99.96         93.79         6.50 o                         
   0   9   5         61.42         65.03         5.60 o                         
   1   9   5          3.63          4.13         2.91 o                         
   2   9   5        250.65        232.98         9.99 o                         
   3   9   5          3.64          8.09         3.35 o                         
   4   9   5         75.05         77.40         7.20 o                         
   5   9   5        155.67        163.86        13.73 o                         
   6   9   5          0.12          7.51        12.21 o                         
  -6  10   5          7.46          9.34         6.29 o                         
  -5  10   5         19.93         19.23         7.69 o                         
  -4  10   5          2.97         -3.57         3.42 o                         
  -3  10   5         29.08         23.37         4.94 o                         
  -2  10   5         58.92         38.09         7.99 o                         
  -1  10   5         76.47         72.59         6.22 o                         
   0  10   5          0.50         -1.21         2.98 o                         
   1  10   5         32.92         24.11         5.05 o                         
   2  10   5          2.45          2.34         3.17 o                         
   3  10   5        177.48        179.79         9.53 o                         
   4  10   5         33.93         33.28         5.85 o                         
   5  10   5         13.26         14.18         5.07 o                         
   6  10   5          4.16         11.94         6.50 o                         
  -5  11   5          2.98          7.75         5.09 o                         
  -4  11   5          2.61         12.05         4.85 o                         
  -3  11   5         23.15         31.78         6.44 o                         
  -2  11   5         25.22         31.79         5.71 o                         
  -1  11   5          1.51          2.05         3.50 o                         
   0  11   5         83.65         76.76         6.82 o                         
   1  11   5         14.23         11.60         4.28 o                         
   2  11   5         80.95         86.40         7.23 o                         
   3  11   5         31.08         30.14         5.04 o                         
   4  11   5          5.55          6.72         5.33 o                         
   5  11   5          9.50          6.21        10.70 o                         
  -4  12   5          8.06         13.97         5.30 o                         
  -3  12   5          0.02          1.07         4.03 o                         
  -2  12   5          3.67          8.11         4.71 o                         
  -1  12   5          9.65          6.86         4.28 o                         
   0  12   5          4.39          4.01         4.04 o                         
   1  12   5          0.92          0.59         4.14 o                         
   2  12   5          0.57         -2.25         3.91 o                         
   3  12   5          0.00          4.18         5.03 o                         
   4  12   5         34.17         27.37         7.22 o                         
  -2  13   5          4.21         11.26         6.20 o                         
  -1  13   5          3.00          2.11         5.70 o                         
   0  13   5          0.16          3.31         5.76 o                         
   1  13   5          2.75          6.06         4.84 o                         
   2  13   5          4.76          5.86         5.10 o                         
  -9   0   6         44.77         52.49        13.08 o                         
  -8   0   6         17.34         13.65         7.86 o                         
  -7   0   6          6.73         -0.35         6.23 o                         
  -6   0   6        861.30        938.22        23.78 o                         
  -5   0   6          3.66          4.08         2.59 o                         
  -4   0   6        397.25        380.19         9.34 o                         
  -3   0   6      10911.70      11260.63       161.64 o                         
  -2   0   6        576.28        616.93        11.91 o                         
   0   0   6       5042.09       4968.47        62.63 o                         
   1   0   6        137.99        152.46         4.74 o                         
   2   0   6         44.22         45.19         3.74 o                         
   3   0   6       4802.49       4814.60        55.41 o                         
   4   0   6       4131.49       4181.54        60.92 o                         
   5   0   6         12.50         16.24         4.71 o                         
   6   0   6        725.36        707.14        20.92 o                         
   7   0   6        195.34        173.17        13.11 o                         
   8   0   6        109.20        134.10        12.73 o                         
   9   0   6          8.89          3.95         6.76 o                         
  -9   1   6         35.25         28.61         7.00 o                         
  -8   1   6          2.46         -1.12         4.70 o                         
  -7   1   6         82.82         78.42        12.06 o                         
  -6   1   6          0.16          2.02         2.60 o                         
  -5   1   6        502.36        485.60         9.55 o                         
  -4   1   6         46.58         66.86         3.17 o                         
  -3   1   6        357.05        378.49         7.41 o                         
  -2   1   6       2267.85       2237.60        22.38 o                         
  -1   1   6        582.25        601.38         7.60 o                         
   0   1   6        944.74        918.45        10.48 o                         
   1   1   6       3584.01       3577.62        28.90 o                         
   2   1   6        159.18        164.42         5.21 o                         
   3   1   6        634.25        623.76         8.53 o                         
   4   1   6        732.44        747.28        12.19 o                         
   5   1   6         58.33         66.97         5.84 o                         
   6   1   6          2.24          6.64         3.21 o                         
   7   1   6          0.59         -0.02         4.19 o                         
   8   1   6          7.90         12.80         4.64 o                         
   9   1   6          6.23          6.40         5.24 o                         
  -9   2   6         44.93         48.41         8.84 o                         
  -8   2   6          5.12          8.04         5.72 o                         
  -7   2   6        139.77        129.87         8.97 o                         
  -6   2   6        898.82        874.92        17.01 o                         
  -5   2   6          9.26         12.86         2.80 o                         
  -4   2   6         53.78         57.98         3.85 o                         
  -3   2   6          7.14         10.06         2.04 o                         
  -2   2   6        167.21        169.89         5.42 o                         
  -1   2   6        693.51        686.87         8.56 o                         
   0   2   6         19.24         30.56         2.26 o                         
   1   2   6          5.34         10.48         1.47 o                         
   2   2   6       1776.87       1760.44        16.80 o                         
   3   2   6        397.42        380.80         7.13 o                         
   4   2   6         46.47         57.14         3.93 o                         
   5   2   6        745.94        720.86        16.26 o                         
   6   2   6        453.68        460.58        12.36 o                         
   7   2   6          0.01          5.04         3.77 o                         
   8   2   6         18.28          3.85         4.20 o                         
   9   2   6          5.17         12.72         6.68 o                         
  -9   3   6         54.37         56.00         9.15 o                         
  -8   3   6          0.08          3.45         5.17 o                         
  -7   3   6        229.31        251.36        12.43 o                         
  -6   3   6          4.17          1.17         2.75 o                         
  -5   3   6        166.67        168.84         6.92 o                         
  -4   3   6       1344.35       1292.55        16.75 o                         
  -3   3   6          0.01         -1.47         1.63 o                         
  -2   3   6       1408.41       1339.02        15.45 o                         
  -1   3   6        293.55        298.66         5.02 o                         
   0   3   6       1499.25       1545.16        14.79 o                         
   1   3   6       4558.88       4624.35        39.52 o                         
   2   3   6        150.06        150.78         4.26 o                         
   3   3   6        198.31        182.44         6.57 o                         
   4   3   6       1175.74       1158.08        15.89 o                         
   5   3   6        214.83        207.47         7.92 o                         
   6   3   6        108.71        119.45         8.35 o                         
   7   3   6        178.60        179.19        10.26 o                         
   8   3   6         29.34         20.60         4.93 o                         
  -9   4   6         39.58         41.41         8.54 o                         
  -8   4   6        113.86        124.15        11.29 o                         
  -7   4   6         24.29         27.63         4.85 o                         
  -6   4   6        308.80        296.48        10.61 o                         
  -5   4   6          1.64          3.10         2.53 o                         
  -4   4   6          0.76         -0.42         2.16 o                         
  -3   4   6          4.08          4.29         1.92 o                         
  -2   4   6          7.37          5.68         1.75 o                         
  -1   4   6          0.26         -1.25         1.43 o                         
   0   4   6        111.83        140.53         3.89 o                         
   1   4   6        565.70        597.34         8.26 o                         
   2   4   6          4.98          1.27         1.41 o                         
   3   4   6        123.69        154.39         7.20 o                         
   4   4   6         36.66         44.53         4.27 o                         
   5   4   6         92.23        105.26         5.99 o                         
   6   4   6          1.83          6.15         3.30 o                         
   7   4   6          1.85          3.40         3.61 o                         
   8   4   6         60.48         63.24        12.21 o                         
  -8   5   6          2.76         12.89         6.15 o                         
  -7   5   6        150.61        161.53         9.27 o                         
  -6   5   6         61.46         63.15         5.56 o                         
  -5   5   6         16.13         22.54         3.63 o                         
  -4   5   6        645.84        664.38        21.20 o                         
  -3   5   6          0.64          1.64         1.57 o                         
  -2   5   6        772.82        776.48        11.44 o                         
  -1   5   6        939.70       1028.25        12.03 o                         
   0   5   6        201.29        225.61         6.35 o                         
   1   5   6         87.88        103.69         4.06 o                         
   2   5   6          6.30          2.88         1.64 o                         
   3   5   6        114.19        120.02         4.95 o                         
   4   5   6        609.53        650.72        12.79 o                         
   5   5   6         15.90         23.34         3.65 o                         
   6   5   6          5.96          3.54         3.29 o                         
   7   5   6        117.74        119.37         8.21 o                         
   8   5   6          0.91         -1.73         4.34 o                         
  -8   6   6          0.02         11.12         5.63 o                         
  -7   6   6         32.33         30.88         5.61 o                         
  -6   6   6        160.30        169.04         9.10 o                         
  -5   6   6          6.62          6.90         2.90 o                         
  -4   6   6         98.67        104.38         6.12 o                         
  -3   6   6        185.71        190.78        13.93 o                         
  -2   6   6          1.07         -1.18         1.51 o                         
  -1   6   6         89.66        101.29         4.17 o                         
   0   6   6        903.93        921.60        11.60 o                         
   1   6   6        276.74        282.30         5.93 o                         
   2   6   6         34.63         42.92         3.11 o                         
   3   6   6         97.88         98.13         5.23 o                         
   4   6   6          5.35          4.68         2.66 o                         
   5   6   6         77.46         85.02         7.82 o                         
   6   6   6          0.69         -2.32         3.42 o                         
   7   6   6          1.08          3.41         4.20 o                         
   8   6   6        107.20        112.55        11.27 o                         
  -8   7   6         34.06         34.18         7.44 o                         
  -7   7   6          5.52          7.89         4.73 o                         
  -6   7   6         13.86         18.44         4.80 o                         
  -5   7   6         61.01         57.52         5.42 o                         
  -4   7   6         55.79         47.97         4.31 o                         
  -3   7   6          0.65         -2.95         1.97 o                         
  -2   7   6        382.80        405.73         8.23 o                         
  -1   7   6        321.26        334.98         7.12 o                         
   0   7   6        350.57        359.21         7.18 o                         
   1   7   6        114.64        131.20         6.46 o                         
   2   7   6         39.08         42.25         3.82 o                         
   3   7   6        523.38        519.31        11.42 o                         
   4   7   6         59.63         54.60         5.11 o                         
   5   7   6         36.97         32.94         7.74 o                         
   6   7   6         42.13         49.44         7.94 o                         
   7   7   6          4.67          2.71         5.10 o                         
  -7   8   6          5.92          8.17         5.40 o                         
  -6   8   6          1.04         -2.53         3.77 o                         
  -5   8   6          3.98          1.30         3.32 o                         
  -4   8   6        127.02        121.91         7.46 o                         
  -3   8   6          6.65          6.29         3.78 o                         
  -2   8   6         90.01         68.56         5.91 o                         
  -1   8   6         31.32         25.48         7.35 o                         
   0   8   6         49.36         42.67         4.64 o                         
   1   8   6        129.10        129.59         8.15 o                         
   2   8   6        154.92        160.71         7.39 o                         
   3   8   6         16.21         11.66         3.56 o                         
   4   8   6         80.90         85.80        10.49 o                         
   5   8   6         49.80         59.23         6.49 o                         
   6   8   6        122.10        135.91        10.88 o                         
   7   8   6          0.48          5.75         7.01 o                         
  -7   9   6         22.34         25.67         7.71 o                         
  -6   9   6         10.42          7.99         5.50 o                         
  -5   9   6         98.27        116.57         8.96 o                         
  -4   9   6          3.79          1.35         3.51 o                         
  -3   9   6        129.43        127.15         8.64 o                         
  -2   9   6         28.40         42.54         8.01 o                         
  -1   9   6         21.81         14.34         4.60 o                         
   0   9   6         20.27         12.94         3.42 o                         
   1   9   6        406.86        401.07        11.21 o                         
   2   9   6         11.44          7.30         3.21 o                         
   3   9   6        292.22        280.79        14.45 o                         
   4   9   6         15.65         10.60         4.22 o                         
   5   9   6          2.20         -0.72         3.54 o                         
   6   9   6         36.89         18.78        16.86 o                         
  -6  10   6          0.04         -3.94         4.79 o                         
  -5  10   6         44.15         46.46         6.61 o                         
  -4  10   6          4.27          0.46         3.74 o                         
  -3  10   6          3.68         -2.07         3.43 o                         
  -2  10   6         14.95         13.64         4.42 o                         
  -1  10   6         55.01         55.55         6.69 o                         
   0  10   6         15.18         14.24         3.79 o                         
   1  10   6         33.20         42.75         5.07 o                         
   2  10   6         26.82         16.59         4.23 o                         
   3  10   6          0.63          2.48         3.57 o                         
   4  10   6         54.91         59.74         8.04 o                         
   5  10   6         38.54         41.62         7.19 o                         
  -5  11   6          0.89         -1.06         4.97 o                         
  -4  11   6          0.01          2.04         4.35 o                         
  -3  11   6         18.20         13.26         4.42 o                         
  -2  11   6         49.52         42.20        10.10 o                         
  -1  11   6         26.72         17.65         4.37 o                         
   0  11   6         15.64         13.82         4.66 o                         
   1  11   6         60.54         49.97         6.68 o                         
   2  11   6          1.95         -4.50         3.76 o                         
   3  11   6          0.01          2.72         6.21 o                         
   4  11   6          0.95          2.21         5.02 o                         
   5  11   6         11.49         12.34         7.12 o                         
  -4  12   6          3.93          8.07         6.07 o                         
  -3  12   6          2.18          5.36         5.47 o                         
  -2  12   6          0.83          0.58         4.98 o                         
  -1  12   6         71.64         63.60         8.92 o                         
   0  12   6         23.66         22.29         5.71 o                         
   1  12   6          2.18          6.15         4.40 o                         
   2  12   6          0.12          4.37         4.52 o                         
   3  12   6          2.09          0.79         4.89 o                         
  -2  13   6          6.88         -1.66         5.59 o                         
  -1  13   6         43.45         68.53        11.62 o                         
   0  13   6          2.59          3.18         4.96 o                         
   1  13   6          0.70          5.76         5.15 o                         
  -9   1   7        179.95        221.81        26.67 o                         
  -8   1   7         39.13         16.46        10.69 o                         
  -7   1   7         24.09         25.35         5.76 o                         
  -6   1   7        896.23        858.91        16.25 o                         
  -5   1   7        131.83        141.99         6.14 o                         
  -4   1   7       1107.38       1040.93        15.11 o                         
  -3   1   7          0.19          1.57         1.58 o                         
  -2   1   7       5973.80       6324.09        57.40 o                         
  -1   1   7        333.33        289.55         6.44 o                         
   0   1   7          1.89          0.15         1.31 o                         
   1   1   7         45.79         48.60         2.38 o                         
   2   1   7       3162.62       3245.49        29.26 o                         
   3   1   7        693.30        741.35         9.98 o                         
   4   1   7         69.10         66.52         5.08 o                         
   5   1   7        734.64        726.47        15.41 o                         
   6   1   7        150.03        152.86         8.38 o                         
   7   1   7         35.95         53.47         5.89 o                         
   8   1   7         57.29         44.74         6.14 o                         
  -9   2   7          0.03          3.26         6.20 o                         
  -8   2   7        125.83        143.42        11.98 o                         
  -7   2   7         58.15         57.06         6.85 o                         
  -6   2   7         10.35         13.58         3.24 o                         
  -5   2   7         46.20         49.34         4.24 o                         
  -4   2   7          0.29          0.52         1.99 o                         
  -3   2   7        178.72        202.96         5.66 o                         
  -2   2   7       3654.48       3676.72        30.69 o                         
  -1   2   7        404.89        400.54         6.30 o                         
   0   2   7        584.13        578.18         8.34 o                         
   1   2   7       2187.72       2204.49        21.05 o                         
   2   2   7        173.64        196.64         4.64 o                         
   3   2   7       1001.10        974.62        12.27 o                         
   4   2   7       1600.65       1611.47        21.09 o                         
   5   2   7          4.38          1.42         3.53 o                         
   6   2   7         55.19         65.50         5.86 o                         
   7   2   7         47.30         63.02         7.49 o                         
   8   2   7         59.25         70.58        10.62 o                         
  -9   3   7          4.88          1.76         6.94 o                         
  -8   3   7          1.54          7.17         5.42 o                         
  -7   3   7          7.50         13.87         5.76 o                         
  -6   3   7         49.00         56.47         4.76 o                         
  -5   3   7        139.01        144.07         6.54 o                         
  -4   3   7        172.19        157.18         6.30 o                         
  -3   3   7        206.52        211.70         5.91 o                         
  -2   3   7         30.93         39.09         2.36 o                         
  -1   3   7        245.16        252.74         4.74 o                         
   0   3   7       1068.27       1099.89        12.28 o                         
   1   3   7        242.92        266.76        12.68 o                         
   2   3   7         24.03         33.40         2.43 o                         
   3   3   7        286.54        302.49         6.37 o                         
   4   3   7        201.17        211.40         7.89 o                         
   5   3   7         44.07         48.29         4.87 o                         
   6   3   7        100.70         98.42         7.80 o                         
   7   3   7          7.57          8.82         4.05 o                         
   8   3   7         26.52         18.36         4.93 o                         
  -8   4   7         68.39         78.86         9.45 o                         
  -7   4   7          0.33          3.20         4.16 o                         
  -6   4   7         22.90         21.50         3.95 o                         
  -5   4   7        859.70        861.81        14.38 o                         
  -4   4   7          5.20          3.77         2.38 o                         
  -3   4   7          0.03         -0.76         1.81 o                         
  -2   4   7       1774.73       1780.67        18.83 o                         
  -1   4   7         72.39         85.61         3.48 o                         
   0   4   7         33.20         30.83         2.35 o                         
   1   4   7        446.95        458.44         7.17 o                         
   2   4   7        203.98        208.26         6.47 o                         
   3   4   7        347.41        352.06         6.93 o                         
   4   4   7       1139.73       1059.51        17.93 o                         
   5   4   7        156.00        155.12         8.10 o                         
   6   4   7        433.66        445.81        12.51 o                         
   7   4   7          6.04          6.23         3.94 o                         
   8   4   7         36.80         36.41         6.55 o                         
  -8   5   7         17.70         11.56         6.08 o                         
  -7   5   7        243.51        268.27        16.38 o                         
  -6   5   7        208.11        214.73         8.89 o                         
  -5   5   7        168.09        164.34         8.70 o                         
  -4   5   7        438.79        429.26         9.57 o                         
  -3   5   7        191.92        202.79         6.47 o                         
  -2   5   7         81.51         93.66         4.19 o                         
  -1   5   7        537.47        549.36         9.66 o                         
   0   5   7        284.41        289.04         6.88 o                         
   1   5   7       1317.72       1390.98        15.34 o                         
   2   5   7        401.16        402.23         7.37 o                         
   3   5   7          5.44          5.99         2.26 o                         
   4   5   7        222.44        243.59         9.28 o                         
   5   5   7         11.58         17.98         3.38 o                         
   6   5   7         10.55         10.56         4.15 o                         
   7   5   7          0.03          0.89         3.97 o                         
   8   5   7         23.43         23.48         6.69 o                         
  -8   6   7          8.40          7.68         5.74 o                         
  -7   6   7         22.63          8.37         4.85 o                         
  -6   6   7        152.94        145.51        12.52 o                         
  -5   6   7        362.33        347.69        10.52 o                         
  -4   6   7          5.99          5.32         2.62 o                         
  -3   6   7        138.26        129.47         5.98 o                         
  -2   6   7          1.70         -0.09         1.67 o                         
  -1   6   7          0.18         -0.12         1.57 o                         
   0   6   7          0.00          2.40         1.45 o                         
   1   6   7        216.76        238.61         5.88 o                         
   2   6   7         57.46         59.89         3.65 o                         
   3   6   7         63.11         63.97         4.06 o                         
   4   6   7         78.33         62.30         5.19 o                         
   5   6   7        137.10        145.31         7.83 o                         
   6   6   7          0.89          0.12         3.38 o                         
   7   6   7          4.08          1.46         4.27 o                         
  -7   7   7         24.04         14.50         5.05 o                         
  -6   7   7        128.31        149.63         9.82 o                         
  -5   7   7          0.46          2.93         2.85 o                         
  -4   7   7        349.05        359.01        13.04 o                         
  -3   7   7        141.02        145.91         6.59 o                         
  -2   7   7          1.14          3.76         1.97 o                         
  -1   7   7        162.65        172.59         5.39 o                         
   0   7   7          1.55          2.06         1.77 o                         
   1   7   7         33.39         36.77         3.42 o                         
   2   7   7         71.52         77.65         4.87 o                         
   3   7   7          5.71          4.17         2.99 o                         
   4   7   7          4.45          8.33         3.26 o                         
   5   7   7         36.25         42.96         4.98 o                         
   6   7   7          0.02         -0.19         4.45 o                         
   7   7   7          4.23          3.02         6.00 o                         
  -7   8   7          4.65          1.57         4.68 o                         
  -6   8   7          9.29         13.11         4.73 o                         
  -5   8   7          5.97          7.05         3.64 o                         
  -4   8   7        113.58        121.24         7.58 o                         
  -3   8   7          1.98          4.30         4.73 o                         
  -2   8   7        153.28        158.92         8.27 o                         
  -1   8   7         25.44         19.26         3.71 o                         
   0   8   7          1.16         -0.56         2.36 o                         
   1   8   7        301.99        330.25         9.81 o                         
   2   8   7          6.84          5.60         2.63 o                         
   3   8   7          1.76          1.46         2.50 o                         
   4   8   7         37.87         34.75         5.11 o                         
   5   8   7         12.35         14.14         4.60 o                         
   6   8   7         31.45         48.05         7.42 o                         
   7   8   7          0.53         -2.85         5.13 o                         
  -6   9   7          8.84         10.33         5.31 o                         
  -5   9   7          0.46          0.29         3.59 o                         
  -4   9   7         22.15         20.61         6.45 o                         
  -3   9   7          4.30          1.79         3.52 o                         
  -2   9   7          0.11          0.81         3.19 o                         
  -1   9   7          8.99          7.32         3.60 o                         
   0   9   7         20.69         14.79         6.31 o                         
   1   9   7         24.96         16.92         3.33 o                         
   2   9   7        118.15        124.83         9.46 o                         
   3   9   7         23.24         23.19         4.69 o                         
   4   9   7         56.34         53.47         7.88 o                         
   5   9   7         19.77         20.54         7.73 o                         
   6   9   7          0.49         -1.60         6.66 o                         
  -6  10   7          0.12         -4.24         5.17 o                         
  -5  10   7         25.66         23.97         7.02 o                         
  -4  10   7          1.26          2.20         4.37 o                         
  -3  10   7         36.90         28.36         7.96 o                         
  -2  10   7         32.77         27.07         5.00 o                         
  -1  10   7         12.29          3.67         3.29 o                         
   0  10   7          4.90          5.15         3.60 o                         
   1  10   7        205.15        219.31        11.48 o                         
   2  10   7         62.01         49.20         7.36 o                         
   3  10   7          3.20          6.18         4.61 o                         
   4  10   7          5.67          4.91         4.38 o                         
   5  10   7         13.80          5.33         4.71 o                         
  -5  11   7          1.93         -1.73         5.78 o                         
  -4  11   7         48.24         44.24         7.82 o                         
  -3  11   7          7.42          2.74         5.40 o                         
  -2  11   7          2.52         -0.19         4.63 o                         
  -1  11   7         33.87         36.01         8.17 o                         
   0  11   7         13.15         14.05         4.89 o                         
   1  11   7          1.97          2.13         3.88 o                         
   2  11   7          2.59          0.72         3.87 o                         
   3  11   7          7.46         13.05         5.17 o                         
   4  11   7          1.91         -3.44         4.71 o                         
  -4  12   7          8.19         15.53         9.67 o                         
  -3  12   7          9.79         -5.01         5.81 o                         
  -2  12   7         12.80         -1.19         4.48 o                         
  -1  12   7         42.88         43.44         7.97 o                         
   0  12   7         20.73         28.70         6.03 o                         
   1  12   7          7.22          9.36         4.88 o                         
   2  12   7          1.13          1.99         4.42 o                         
   3  12   7         21.99         23.04         6.69 o                         
  -1  13   7          0.24          0.05         5.47 o                         
   0  13   7          0.03         -2.28         5.54 o                         
   1  13   7          7.77          7.79         5.35 o                         
  -9   0   8         40.79         42.22        12.27 o                         
  -8   0   8          5.24         12.60         8.81 o                         
  -7   0   8        457.01        465.94        18.14 o                         
  -6   0   8         37.89         37.20         6.83 o                         
  -5   0   8        309.92        292.16        12.60 o                         
  -4   0   8       1731.83       1675.26        24.72 o                         
  -3   0   8          2.19          4.57         1.91 o                         
  -2   0   8       1268.30       1188.00        38.51 o                         
  -1   0   8        891.60        887.35        16.40 o                         
   0   0   8        262.05        252.91         6.62 o                         
   1   0   8       1884.78       1899.31        24.89 o                         
   2   0   8       5096.53       5039.90        57.57 o                         
   3   0   8       1926.92       1931.24        26.84 o                         
   4   0   8       1157.09       1135.14        56.63 o                         
   5   0   8        557.33        539.26        22.14 o                         
   6   0   8        319.24        332.90        15.39 o                         
   7   0   8         13.32          4.32         5.98 o                         
   8   0   8         36.21         23.69         7.47 o                         
  -9   1   8         31.56         12.58         7.56 o                         
  -8   1   8         61.07         68.72        10.24 o                         
  -7   1   8          0.60          2.77         3.69 o                         
  -6   1   8          7.20          6.52         3.50 o                         
  -5   1   8          3.33         -0.78         3.33 o                         
  -4   1   8         23.66         21.66         3.07 o                         
  -3   1   8          0.19          1.57         1.19 o                         
  -2   1   8        467.80        519.21         7.37 o                         
  -1   1   8       1893.24       2003.41        18.47 o                         
   0   1   8       2106.50       2075.11        20.61 o                         
   1   1   8        340.88        347.66         6.69 o                         
   2   1   8        240.38        231.56         5.58 o                         
   3   1   8        469.92        464.12         8.67 o                         
   4   1   8         15.67         18.67         3.04 o                         
   5   1   8        224.46        217.06        10.01 o                         
   6   1   8        546.21        541.00        13.31 o                         
   7   1   8         16.40         15.69         4.37 o                         
   8   1   8          2.08          5.13         4.30 o                         
  -9   2   8          0.58         -3.76         5.50 o                         
  -8   2   8         18.04         25.86         6.77 o                         
  -7   2   8        328.78        344.61        14.14 o                         
  -6   2   8         22.93         23.33         4.27 o                         
  -5   2   8          2.37          4.39         2.70 o                         
  -4   2   8        894.77        881.26        13.22 o                         
  -3   2   8        164.71        156.36         5.55 o                         
  -2   2   8        628.91        669.00         8.67 o                         
  -1   2   8        738.35        752.40        12.01 o                         
   0   2   8          1.22          1.34         1.48 o                         
   1   2   8        130.70        128.14         3.51 o                         
   2   2   8         62.08         76.69         5.20 o                         
   3   2   8        877.22        893.87        11.31 o                         
   4   2   8        316.95        322.37         8.36 o                         
   5   2   8        132.90        133.66         8.93 o                         
   6   2   8         60.86         53.72         5.62 o                         
   7   2   8          0.04          1.86         3.66 o                         
   8   2   8          2.24          3.18         4.34 o                         
  -9   3   8         22.47         24.07         7.76 o                         
  -8   3   8        175.40        177.40        13.31 o                         
  -7   3   8        107.55        126.77         9.55 o                         
  -6   3   8        544.67        589.60        12.14 o                         
  -5   3   8        951.94        925.36        14.79 o                         
  -4   3   8       1074.09       1085.53        15.42 o                         
  -3   3   8         38.37         30.32         3.08 o                         
  -2   3   8        325.23        312.81         6.26 o                         
  -1   3   8         52.91         75.01         3.13 o                         
   0   3   8        138.61        140.87         4.88 o                         
   1   3   8        325.71        337.69         5.67 o                         
   2   3   8         49.62         49.23         2.92 o                         
   3   3   8        672.92        676.51         9.77 o                         
   4   3   8         18.13         21.40         3.09 o                         
   5   3   8        226.73        249.41        12.12 o                         
   6   3   8        254.20        246.66        15.45 o                         
   7   3   8        123.72        125.97        10.21 o                         
   8   3   8         34.64         37.51         5.83 o                         
  -8   4   8          5.88         -0.34         5.35 o                         
  -7   4   8         36.91         45.61         6.35 o                         
  -6   4   8        458.35        480.80        11.18 o                         
  -5   4   8        310.68        314.18         9.03 o                         
  -4   4   8         24.93         28.62         3.41 o                         
  -3   4   8         40.86         44.18         3.62 o                         
  -2   4   8          4.06          3.16         1.56 o                         
  -1   4   8        967.87        975.83        12.15 o                         
   0   4   8          3.19          7.25         1.55 o                         
   1   4   8         26.43         45.68         2.84 o                         
   2   4   8        391.09        415.09        10.52 o                         
   3   4   8        212.83        231.83         5.81 o                         
   4   4   8         71.50         77.74         5.31 o                         
   5   4   8          1.18         -1.35         3.04 o                         
   6   4   8          1.79          2.34         3.71 o                         
   7   4   8         44.55         43.79         6.46 o                         
   8   4   8          0.63         -4.41         4.43 o                         
  -8   5   8         60.30         82.34        11.19 o                         
  -7   5   8          1.44          6.71         5.99 o                         
  -6   5   8         14.99          8.39         3.29 o                         
  -5   5   8          1.11          3.07         2.80 o                         
  -4   5   8       1266.56       1229.43        17.52 o                         
  -3   5   8         77.55         70.71         4.56 o                         
  -2   5   8          0.72          2.11         1.65 o                         
  -1   5   8        144.28        139.32         4.70 o                         
   0   5   8         96.11         91.24         3.94 o                         
   1   5   8         71.64         76.98         3.75 o                         
   2   5   8          0.77         -2.38         1.59 o                         
   3   5   8        291.87        281.86         6.63 o                         
   4   5   8          4.77          2.40         2.49 o                         
   5   5   8          0.02          0.80         2.62 o                         
   6   5   8         22.40         20.66         4.86 o                         
   7   5   8         47.74         48.10         6.08 o                         
   8   5   8          0.02         -0.02         4.56 o                         
  -8   6   8          2.35          2.90         6.36 o                         
  -7   6   8          1.09          3.75         3.87 o                         
  -6   6   8         14.97         12.90         3.69 o                         
  -5   6   8          1.70          5.63         2.90 o                         
  -4   6   8        317.62        309.75         9.24 o                         
  -3   6   8          0.38         -1.79         2.05 o                         
  -2   6   8        240.71        232.50         8.01 o                         
  -1   6   8       1627.42       1594.36        17.50 o                         
   0   6   8        577.79        591.52         9.24 o                         
   1   6   8        538.12        533.55         9.25 o                         
   2   6   8        361.42        363.41         7.49 o                         
   3   6   8          4.43         -0.95         1.93 o                         
   4   6   8          0.66          5.59         2.59 o                         
   5   6   8          0.02          1.73         2.85 o                         
   6   6   8         20.21         21.12         5.59 o                         
   7   6   8         48.74         51.37        10.26 o                         
  -7   7   8          2.84          6.69         4.82 o                         
  -6   7   8         26.75         26.88         4.75 o                         
  -5   7   8          4.00         -0.88         3.14 o                         
  -4   7   8          0.58          2.69         2.51 o                         
  -3   7   8        158.88        170.86         7.27 o                         
  -2   7   8         22.96         15.87         2.52 o                         
  -1   7   8        138.73        133.24         5.31 o                         
   0   7   8          2.52          2.18         1.66 o                         
   1   7   8        287.33        276.91         7.61 o                         
   2   7   8        211.82        211.98         7.96 o                         
   3   7   8         61.60         62.67         4.73 o                         
   4   7   8         39.15         33.99         5.05 o                         
   5   7   8        116.45        125.63         9.99 o                         
   6   7   8          9.06         17.57         5.47 o                         
   7   7   8         43.18         35.54         7.34 o                         
  -7   8   8         11.04          9.44         5.04 o                         
  -6   8   8         22.36         20.81         5.22 o                         
  -5   8   8          5.46          0.61         2.99 o                         
  -4   8   8         87.65         96.31         9.25 o                         
  -3   8   8         32.67         28.29         5.15 o                         
  -2   8   8          7.13          2.94         2.83 o                         
  -1   8   8         44.04         46.99         4.52 o                         
   0   8   8          7.57          9.67         3.09 o                         
   1   8   8        159.59        148.01         7.37 o                         
   2   8   8        145.89        164.29         8.47 o                         
   3   8   8         98.60        103.79         8.29 o                         
   4   8   8          2.88          0.88         3.41 o                         
   5   8   8          4.16          3.35         4.09 o                         
   6   8   8         91.92         96.49         9.78 o                         
  -6   9   8         19.37         24.92         6.98 o                         
  -5   9   8          0.35          9.09         4.39 o                         
  -4   9   8         52.08         58.10         6.43 o                         
  -3   9   8        269.18        289.47        14.76 o                         
  -2   9   8        198.65        183.36        18.82 o                         
  -1   9   8         66.62         82.45         8.38 o                         
   0   9   8          7.24          8.54         3.52 o                         
   1   9   8          2.13          1.60         3.30 o                         
   2   9   8         10.60          4.12         3.55 o                         
   3   9   8          2.27         -1.56         3.80 o                         
   4   9   8         46.12         58.31         7.95 o                         
   5   9   8         26.44         18.15         6.69 o                         
   6   9   8          0.31          9.25         7.01 o                         
  -6  10   8         13.92          0.00        11.83 o                         
  -5  10   8         22.99         22.37         8.79 o                         
  -4  10   8         22.81         12.99         6.38 o                         
  -3  10   8         88.80        102.11         9.96 o                         
  -2  10   8         20.75         24.85         6.02 o                         
  -1  10   8         31.63         17.20         5.61 o                         
   0  10   8         67.33         58.87        13.67 o                         
   1  10   8         16.70         17.30         6.79 o                         
   2  10   8          7.37          6.77         4.20 o                         
   3  10   8         16.85         15.25         5.47 o                         
   4  10   8          1.48          5.94         5.01 o                         
   5  10   8          1.57          1.11         4.96 o                         
  -5  11   8          0.00          1.92         5.71 o                         
  -4  11   8         10.44          4.64         5.40 o                         
  -3  11   8          1.46          7.05         5.22 o                         
  -2  11   8          2.29          1.12         4.76 o                         
  -1  11   8          2.34          0.76         4.68 o                         
   0  11   8         17.63          7.52         4.38 o                         
   1  11   8          2.98          6.89         4.24 o                         
   2  11   8         10.07          2.35         4.24 o                         
   3  11   8          0.07          1.10         4.47 o                         
   4  11   8         20.34          9.73         7.48 o                         
  -3  12   8          6.61          5.10         5.58 o                         
  -2  12   8          0.23          0.28         5.05 o                         
  -1  12   8         10.03         10.72         5.82 o                         
   0  12   8          9.72          7.07         4.87 o                         
   1  12   8        104.80        118.00         9.80 o                         
   2  12   8         15.53         21.37         5.80 o                         
   3  12   8          2.86          1.10         5.04 o                         
   0  13   8         18.19         13.31        10.35 o                         
  -9   1   9          0.00         -2.19         5.62 o                         
  -8   1   9         28.08         37.05        11.73 o                         
  -7   1   9        249.23        224.41        10.60 o                         
  -6   1   9        285.47        294.92        12.27 o                         
  -5   1   9          4.24          3.58         2.92 o                         
  -4   1   9        158.75        142.82         9.94 o                         
  -3   1   9        152.01        174.67         4.46 o                         
  -2   1   9          0.21          1.61         1.33 o                         
  -1   1   9         37.62         66.99         3.59 o                         
   0   1   9        246.06        254.03         5.69 o                         
   1   1   9       1807.18       1893.05        18.00 o                         
   2   1   9         67.23         61.57         3.16 o                         
   3   1   9        150.09        147.62         4.91 o                         
   4   1   9        477.15        491.25        10.18 o                         
   5   1   9        684.12        663.30        13.92 o                         
   6   1   9        341.90        321.40        13.57 o                         
   7   1   9         20.70         24.64         5.36 o                         
   8   1   9         11.09          8.61         6.12 o                         
  -9   2   9         28.41         18.56         7.04 o                         
  -8   2   9          1.61         -1.94         6.87 o                         
  -7   2   9        165.83        186.94         9.69 o                         
  -6   2   9        290.26        274.89        12.33 o                         
  -5   2   9         90.89         90.83         8.22 o                         
  -4   2   9        482.75        473.52         9.46 o                         
  -3   2   9        157.90        143.17         5.54 o                         
  -2   2   9          8.48          8.59         2.22 o                         
  -1   2   9        119.91         98.88         3.49 o                         
   0   2   9         91.28         77.62         6.35 o                         
   1   2   9        616.50        646.26         9.76 o                         
   2   2   9         13.54         19.53         2.20 o                         
   3   2   9         12.97         11.73         2.24 o                         
   4   2   9        251.19        258.68         8.71 o                         
   5   2   9          7.12         13.03         3.51 o                         
   6   2   9         94.23         91.61         8.72 o                         
   7   2   9         91.37        104.56         8.81 o                         
   8   2   9          6.39         -2.20         4.77 o                         
  -8   3   9         11.62          9.40         5.89 o                         
  -7   3   9          5.88          5.77         4.38 o                         
  -6   3   9         19.85         20.42         4.56 o                         
  -5   3   9        704.51        663.09        12.38 o                         
  -4   3   9         14.34         11.97         2.82 o                         
  -3   3   9        313.86        334.24         7.52 o                         
  -2   3   9         93.04         92.18         5.22 o                         
  -1   3   9         79.70         81.81         3.49 o                         
   0   3   9          0.46          0.71         1.64 o                         
   1   3   9        298.31        269.41         6.28 o                         
   2   3   9         16.65         14.13         2.15 o                         
   3   3   9        195.80        194.04         5.65 o                         
   4   3   9          1.20          0.08         2.16 o                         
   5   3   9          1.17         -1.77         2.57 o                         
   6   3   9         22.92         17.42         4.63 o                         
   7   3   9        112.75        103.27         9.58 o                         
   8   3   9          7.21          9.78         6.10 o                         
  -8   4   9          7.55          1.36         5.63 o                         
  -7   4   9         36.40         33.84         8.24 o                         
  -6   4   9        239.16        244.06         9.22 o                         
  -5   4   9        277.97        268.78        10.92 o                         
  -4   4   9        452.33        451.82        10.01 o                         
  -3   4   9         13.54         15.42         2.75 o                         
  -2   4   9        158.37        176.47         5.69 o                         
  -1   4   9          1.13         -0.71         1.32 o                         
   0   4   9        556.50        501.56         8.89 o                         
   1   4   9        485.90        503.89         7.67 o                         
   2   4   9        449.77        403.79         7.28 o                         
   3   4   9         21.86         21.81         3.08 o                         
   4   4   9        310.42        311.17         8.52 o                         
   5   4   9          3.15          0.38         3.06 o                         
   6   4   9         56.14         48.36         6.03 o                         
   7   4   9          5.28         10.22         4.56 o                         
   8   4   9          0.68          2.34         5.37 o                         
  -8   5   9          2.13          3.22         5.63 o                         
  -7   5   9          1.95         -2.32         4.66 o                         
  -6   5   9          1.18         -0.07         2.90 o                         
  -5   5   9        412.33        397.16         9.92 o                         
  -4   5   9       1148.20       1066.77        16.23 o                         
  -3   5   9         28.05         23.55         3.17 o                         
  -2   5   9        570.26        553.46         8.79 o                         
  -1   5   9        393.02        414.54        10.88 o                         
   0   5   9        799.60        804.30        10.76 o                         
   1   5   9        149.26        142.90         4.98 o                         
   2   5   9        345.55        343.61         9.02 o                         
   3   5   9        293.57        282.62         6.75 o                         
   4   5   9        226.53        254.06         8.25 o                         
   5   5   9         23.00         26.44         4.26 o                         
   6   5   9        180.25        195.84        10.97 o                         
   7   5   9         91.03         94.78         8.50 o                         
  -8   6   9          9.10          2.36         5.15 o                         
  -7   6   9          3.70          1.40         4.55 o                         
  -6   6   9          0.19          1.82         3.03 o                         
  -5   6   9         25.54         29.00         5.21 o                         
  -4   6   9        291.87        277.06         8.76 o                         
  -3   6   9          3.65          3.12         2.36 o                         
  -2   6   9          3.05          4.23         1.92 o                         
  -1   6   9          8.97         10.16         2.07 o                         
   0   6   9          0.96          0.02         1.71 o                         
   1   6   9         49.36         55.07         3.76 o                         
   2   6   9          4.82          5.63         2.38 o                         
   3   6   9         66.00         69.55         5.03 o                         
   4   6   9         27.89         26.49         4.07 o                         
   5   6   9        114.69        126.23         8.49 o                         
   6   6   9         17.81         21.21         4.97 o                         
   7   6   9         21.36         14.53         5.63 o                         
  -7   7   9          9.68         16.12         5.24 o                         
  -6   7   9          0.53          7.32         3.87 o                         
  -5   7   9          2.77          3.36         3.27 o                         
  -4   7   9          2.04          6.89         2.79 o                         
  -3   7   9        101.52         93.68         5.52 o                         
  -2   7   9        183.39        184.80         6.66 o                         
  -1   7   9        258.19        249.65         6.67 o                         
   0   7   9         26.87         33.24         3.36 o                         
   1   7   9         58.62         63.06         5.63 o                         
   2   7   9         86.21         88.99         6.63 o                         
   3   7   9        188.92        179.45         8.32 o                         
   4   7   9        272.92        256.16        11.50 o                         
   5   7   9         41.06         40.74         5.88 o                         
   6   7   9          1.14         -0.34         4.53 o                         
   7   7   9          3.22         -2.52         4.83 o                         
  -7   8   9          4.78          8.99         5.07 o                         
  -6   8   9          7.99          3.72         4.40 o                         
  -5   8   9          0.03          0.30         3.27 o                         
  -4   8   9          2.18          6.73         3.35 o                         
  -3   8   9        244.25        245.90        11.66 o                         
  -2   8   9          7.06         13.16         4.51 o                         
  -1   8   9        195.02        209.02        15.14 o                         
   0   8   9        184.65        191.16        10.91 o                         
   1   8   9         14.68         15.85         3.45 o                         
   2   8   9         27.55         27.56         3.94 o                         
   3   8   9         36.85         32.97         5.81 o                         
   4   8   9         82.18         76.15         7.29 o                         
   5   8   9          0.75          0.55         3.81 o                         
   6   8   9          0.91          3.67         4.68 o                         
  -6   9   9         57.68         28.24        19.27 o                         
  -5   9   9          2.93         -2.67         4.36 o                         
  -4   9   9          0.55          8.49         4.74 o                         
  -3   9   9         22.11         28.72         6.12 o                         
  -2   9   9         65.00         57.29         7.53 o                         
  -1   9   9         21.30         27.55         4.87 o                         
   0   9   9         28.59         27.47         4.91 o                         
   1   9   9         54.89         56.83         6.10 o                         
   2   9   9          3.71          2.67         4.72 o                         
   3   9   9          2.27          3.33         4.50 o                         
   4   9   9          0.78          6.89         4.74 o                         
   5   9   9          1.23          3.10         6.01 o                         
   6   9   9         32.48         30.07        15.23 o                         
  -5  10   9         18.21          4.19         6.21 o                         
  -4  10   9          0.70         -3.06         4.31 o                         
  -3  10   9         47.38         54.91         8.95 o                         
  -2  10   9         82.00         64.88        10.33 o                         
  -1  10   9         37.35         38.81         7.30 o                         
   0  10   9          8.12          8.10         4.29 o                         
   1  10   9         24.30         23.95         5.24 o                         
   2  10   9         13.89          8.69         4.42 o                         
   3  10   9          4.86         10.26         5.03 o                         
   4  10   9          2.26         -0.15         4.55 o                         
   5  10   9          5.43         11.15         5.97 o                         
  -4  11   9          0.48         -1.64         4.97 o                         
  -3  11   9          5.43          9.97         5.72 o                         
  -2  11   9         55.17         49.41         7.84 o                         
  -1  11   9         41.29         29.61        13.95 o                         
   0  11   9          9.43          6.18         3.84 o                         
   1  11   9         83.89        111.26        10.16 o                         
   2  11   9          0.01         -1.92         3.97 o                         
   3  11   9          6.71          5.54         5.34 o                         
   4  11   9         12.36         20.60         6.83 o                         
  -3  12   9          3.23          4.76         5.92 o                         
  -2  12   9          5.98         10.20         6.27 o                         
  -1  12   9         34.73         35.50         9.12 o                         
   0  12   9          8.70          7.07         5.67 o                         
   1  12   9          2.77          4.30         4.82 o                         
   2  12   9         12.89          9.34         4.98 o                         
  -9   0  10         32.74         30.45        15.10 o                         
  -8   0  10         59.49         82.45        13.79 o                         
  -7   0  10         58.01         58.27         8.79 o                         
  -6   0  10       1110.55       1067.70        32.57 o                         
  -5   0  10         71.83         64.79         7.76 o                         
  -4   0  10         19.76         19.01         3.17 o                         
  -3   0  10          1.82         -0.31         2.00 o                         
  -2   0  10         87.09         63.35         9.71 o                         
  -1   0  10       3230.69       3342.60       122.92 o                         
   0   0  10         50.97         70.17         4.62 o                         
   1   0  10         10.74          6.92         2.26 o                         
   2   0  10        589.94        616.02        12.49 o                         
   3   0  10         23.21         34.38         3.81 o                         
   4   0  10        345.06        327.14        16.26 o                         
   5   0  10        223.72        236.19        13.71 o                         
   6   0  10          2.70          8.93         5.25 o                         
   7   0  10         28.91         33.49        14.60 o                         
   8   0  10         52.26         70.26        10.50 o                         
  -8   1  10          6.54          1.47         4.85 o                         
  -7   1  10          7.26          5.52         4.20 o                         
  -6   1  10        226.42        216.43         9.80 o                         
  -5   1  10         23.30         19.34         3.92 o                         
  -4   1  10        375.33        351.13         8.60 o                         
  -3   1  10          4.51          3.67         2.00 o                         
  -2   1  10        277.78        285.50         6.52 o                         
  -1   1  10         13.30         13.10         2.20 o                         
   0   1  10        160.34        172.80         8.00 o                         
   1   1  10         36.46         34.93         2.37 o                         
   2   1  10        348.08        365.57         9.14 o                         
   3   1  10         90.88         96.23         5.62 o                         
   4   1  10        300.64        274.62         9.17 o                         
   5   1  10         48.21         50.34         5.12 o                         
   6   1  10        100.83        100.79         8.42 o                         
   7   1  10         65.08         69.02         6.60 o                         
   8   1  10         11.77          8.78         5.81 o                         
  -8   2  10         15.86         14.62         6.04 o                         
  -7   2  10         15.24         14.38         5.23 o                         
  -6   2  10        165.02        177.62         9.08 o                         
  -5   2  10         14.80         12.80         3.30 o                         
  -4   2  10        283.52        282.25         7.44 o                         
  -3   2  10        224.19        222.95         6.38 o                         
  -2   2  10         21.42         31.57         2.53 o                         
  -1   2  10         88.25        109.03         4.80 o                         
   0   2  10         29.86         35.51         2.97 o                         
   1   2  10        345.03        339.59         7.11 o                         
   2   2  10         19.33         16.59         2.15 o                         
   3   2  10         21.74         16.81         2.49 o                         
   4   2  10        373.92        361.30         9.04 o                         
   5   2  10         98.13         99.50         6.59 o                         
   6   2  10          7.38          9.58         3.74 o                         
   7   2  10         30.53         22.88         4.44 o                         
   8   2  10         23.86         20.48         5.64 o                         
  -8   3  10         13.10         20.26         6.38 o                         
  -7   3  10         11.43          9.68         4.02 o                         
  -6   3  10         75.23         75.11         6.81 o                         
  -5   3  10        250.50        244.28         8.45 o                         
  -4   3  10       1055.51       1043.82        15.50 o                         
  -3   3  10       1210.52       1180.87        15.91 o                         
  -2   3  10        511.47        548.37         8.77 o                         
  -1   3  10        810.62        758.76         9.72 o                         
   0   3  10        187.14        184.57         5.70 o                         
   1   3  10        921.97        913.38        12.91 o                         
   2   3  10       1166.34       1183.73        14.51 o                         
   3   3  10          3.52          4.98         2.12 o                         
   4   3  10         89.55         83.00         5.15 o                         
   5   3  10         20.08         12.94         3.66 o                         
   6   3  10         63.84         56.00         5.80 o                         
   7   3  10         71.31         69.77         9.47 o                         
   8   3  10          7.18          7.20         5.12 o                         
  -8   4  10          4.80          1.36         5.45 o                         
  -7   4  10          0.33          0.77         4.29 o                         
  -6   4  10          0.01         -1.38         3.06 o                         
  -5   4  10         15.07         10.31         3.03 o                         
  -4   4  10         34.89         26.34         3.54 o                         
  -3   4  10         23.99         25.54         3.22 o                         
  -2   4  10        148.00        160.74         4.95 o                         
  -1   4  10         47.97         52.45         2.97 o                         
   0   4  10        127.08        117.66         5.20 o                         
   1   4  10        175.78        180.72         6.31 o                         
   2   4  10         66.77         74.12         4.45 o                         
   3   4  10         27.17         29.86         3.07 o                         
   4   4  10          8.08          9.13         2.75 o                         
   5   4  10          7.43          1.13         3.14 o                         
   6   4  10         54.02         50.82         6.18 o                         
   7   4  10          0.46          5.18         4.52 o                         
  -8   5  10         14.27         16.29         6.09 o                         
  -7   5  10          2.10          6.17         5.32 o                         
  -6   5  10         65.48         70.95         5.65 o                         
  -5   5  10        130.18        127.25         6.84 o                         
  -4   5  10        723.66        690.43        13.77 o                         
  -3   5  10        127.89        116.29         5.79 o                         
  -2   5  10        103.67        100.99         4.39 o                         
  -1   5  10         12.42         12.76         2.03 o                         
   0   5  10          1.75          5.49         2.30 o                         
   1   5  10         42.25         45.81         3.70 o                         
   2   5  10          6.20          5.79         2.41 o                         
   3   5  10        173.37        161.44         6.72 o                         
   4   5  10        160.46        170.57         8.33 o                         
   5   5  10          0.01         -0.09         3.02 o                         
   6   5  10         40.26         41.92         6.71 o                         
   7   5  10          3.52         10.59         4.74 o                         
  -7   6  10         21.39         20.96         5.75 o                         
  -6   6  10          0.34         -2.37         3.02 o                         
  -5   6  10         59.58         62.80         5.17 o                         
  -4   6  10         36.44         35.92         4.88 o                         
  -3   6  10         14.54          9.48         2.65 o                         
  -2   6  10          2.87          2.77         2.15 o                         
  -1   6  10        142.65        153.04         6.70 o                         
   0   6  10          7.13          4.16         2.18 o                         
   1   6  10         83.02         82.30         5.11 o                         
   2   6  10          0.54         -2.91         1.94 o                         
   3   6  10        118.87        108.83         5.85 o                         
   4   6  10         77.26         80.86         7.22 o                         
   5   6  10          7.35          7.13         3.81 o                         
   6   6  10         47.04         31.82         5.54 o                         
   7   6  10          5.00         14.04         5.67 o                         
  -7   7  10         40.26         28.21        12.79 o                         
  -6   7  10         55.73         68.89         9.79 o                         
  -5   7  10         32.89         50.36         6.96 o                         
  -4   7  10         88.02         81.95         5.69 o                         
  -3   7  10        274.25        242.45        10.20 o                         
  -2   7  10         74.88         65.23         5.25 o                         
  -1   7  10        247.95        239.00         7.85 o                         
   0   7  10          0.00         -2.97         1.98 o                         
   1   7  10        710.42        696.24        12.24 o                         
   2   7  10          6.49          2.19         2.81 o                         
   3   7  10          0.04         -0.35         2.88 o                         
   4   7  10        142.99        161.97         9.74 o                         
   5   7  10        122.40        137.44        10.55 o                         
   6   7  10          0.31          2.60         4.75 o                         
  -7   8  10          1.47          1.43         8.98 o                         
  -6   8  10          9.40         13.75         5.23 o                         
  -5   8  10         55.06         44.97         7.07 o                         
  -4   8  10          2.40         -1.96         3.96 o                         
  -3   8  10         10.25          4.98         4.13 o                         
  -2   8  10          0.13          1.08         3.69 o                         
  -1   8  10         11.25         13.06         3.90 o                         
   0   8  10         50.09         45.72         5.44 o                         
   1   8  10         52.23         47.39         6.31 o                         
   2   8  10          3.85          6.04         3.10 o                         
   3   8  10         56.78         61.75         7.04 o                         
   4   8  10         10.76          0.17         3.97 o                         
   5   8  10          0.01          1.04         4.05 o                         
   6   8  10          1.91          6.04         4.99 o                         
  -6   9  10         18.72         29.30         8.46 o                         
  -5   9  10          0.10         -2.69         4.58 o                         
  -4   9  10        246.44        242.09        20.48 o                         
  -3   9  10         75.28         67.77         8.23 o                         
  -2   9  10        131.47        123.37        10.41 o                         
  -1   9  10        284.38        273.10        14.77 o                         
   0   9  10         36.07         45.56         6.47 o                         
   1   9  10         48.61         45.72         5.89 o                         
   2   9  10         30.37         26.95         5.13 o                         
   3   9  10         31.31         26.54         5.85 o                         
   4   9  10         33.19         26.14         6.39 o                         
   5   9  10        127.23        109.50        12.55 o                         
  -5  10  10         12.36          9.19         5.66 o                         
  -4  10  10          0.56         -6.79         4.53 o                         
  -3  10  10         58.45         49.77         7.70 o                         
  -2  10  10         20.94         21.82         6.09 o                         
  -1  10  10          0.16         -2.43         4.05 o                         
   0  10  10         97.64        102.48         8.47 o                         
   1  10  10         73.29         85.05         8.91 o                         
   2  10  10          1.20          2.97         4.14 o                         
   3  10  10         68.68         64.16         9.08 o                         
   4  10  10         11.14         35.67         7.27 o                         
  -4  11  10          0.15         -1.79         4.83 o                         
  -3  11  10         25.72         15.95         5.75 o                         
  -2  11  10          0.01         -1.93         4.74 o                         
  -1  11  10         12.15         12.40         6.05 o                         
   0  11  10         48.65         45.06         9.55 o                         
   1  11  10          0.05          2.60         4.46 o                         
   2  11  10         45.85         29.10         6.20 o                         
   3  11  10          0.06         -1.75         4.88 o                         
  -2  12  10         22.20         18.39         6.77 o                         
  -1  12  10          0.94          0.31         4.75 o                         
   0  12  10         10.92          7.34         5.57 o                         
   1  12  10          1.34         -4.44         4.46 o                         
   2  12  10          0.00         -4.34         5.29 o                         
  -8   1  11         68.12         72.77         9.19 o                         
  -7   1  11          3.53          0.50         3.65 o                         
  -6   1  11         17.42         23.27         4.45 o                         
  -5   1  11         35.04         40.21         4.77 o                         
  -4   1  11         26.86         26.18         3.42 o                         
  -3   1  11        203.26        199.98         5.27 o                         
  -2   1  11          0.49          0.96         1.56 o                         
  -1   1  11         39.76         33.97         3.00 o                         
   0   1  11       1045.00       1038.80        18.03 o                         
   1   1  11        432.25        421.82         6.94 o                         
   2   1  11         58.97         52.81         3.36 o                         
   3   1  11         39.68         43.36         3.59 o                         
   4   1  11         43.00         37.00         4.53 o                         
   5   1  11          2.06          3.48         3.03 o                         
   6   1  11          1.14          2.47         3.36 o                         
   7   1  11          9.44          7.50         4.07 o                         
   8   1  11         32.09         32.00         7.08 o                         
  -8   2  11         18.54          7.43         5.85 o                         
  -7   2  11          7.26          8.53         4.07 o                         
  -6   2  11          3.15          3.04         3.68 o                         
  -5   2  11        159.77        176.28         9.38 o                         
  -4   2  11         16.26         13.53         2.97 o                         
  -3   2  11         29.31         31.02         3.26 o                         
  -2   2  11        136.69        139.55         4.65 o                         
  -1   2  11        437.30        448.46         7.09 o                         
   0   2  11        769.95        736.95        11.35 o                         
   1   2  11        172.79        162.08         7.60 o                         
   2   2  11        592.66        609.45         9.10 o                         
   3   2  11        298.94        303.38         6.66 o                         
   4   2  11        173.70        179.55         8.06 o                         
   5   2  11          4.79          6.84         3.43 o                         
   6   2  11         21.34         19.71         4.36 o                         
   7   2  11          1.64          1.68         3.71 o                         
   8   2  11          1.34          6.64         4.81 o                         
  -8   3  11          6.75          1.49         5.08 o                         
  -7   3  11          0.96          0.44         3.68 o                         
  -6   3  11          0.82         -0.71         3.47 o                         
  -5   3  11          1.24          0.23         2.46 o                         
  -4   3  11        101.38        105.18         5.75 o                         
  -3   3  11       1431.41       1412.65        18.22 o                         
  -2   3  11        199.63        200.97         6.03 o                         
  -1   3  11        680.89        695.04        11.22 o                         
   0   3  11          0.30          2.37         1.91 o                         
   1   3  11          7.37          5.90         2.21 o                         
   2   3  11          0.30          0.83         1.99 o                         
   3   3  11        109.90        126.21         5.75 o                         
   4   3  11          3.06         -0.01         2.54 o                         
   5   3  11          0.49         -2.48         2.96 o                         
   6   3  11         72.45         72.00         7.30 o                         
   7   3  11         21.25         23.51         5.47 o                         
  -8   4  11          4.93         -4.35         4.92 o                         
  -7   4  11          0.68          1.36         3.54 o                         
  -6   4  11          2.77         -0.19         3.24 o                         
  -5   4  11         62.41         60.20         4.86 o                         
  -4   4  11         27.54         26.50         3.64 o                         
  -3   4  11        154.87        162.33         6.68 o                         
  -2   4  11         81.13         85.24         4.01 o                         
  -1   4  11        213.29        215.62         6.61 o                         
   0   4  11          0.92          4.62         2.15 o                         
   1   4  11         21.78         17.30         2.73 o                         
   2   4  11        278.28        263.74         7.66 o                         
   3   4  11         88.46         80.05         4.93 o                         
   4   4  11        148.24        149.83         7.74 o                         
   5   4  11         37.33         22.70         8.55 o                         
   6   4  11         12.89         15.20         4.75 o                         
   7   4  11         40.76         27.55         5.92 o                         
  -8   5  11         32.04         28.02         6.62 o                         
  -7   5  11          1.61         -4.24         4.98 o                         
  -6   5  11        324.81        339.77        13.15 o                         
  -5   5  11         91.14         98.10         6.26 o                         
  -4   5  11        393.05        370.06         9.38 o                         
  -3   5  11        806.28        800.57        14.33 o                         
  -2   5  11        392.35        373.79        14.97 o                         
  -1   5  11        340.18        349.19         8.08 o                         
   0   5  11          9.77          6.48         2.54 o                         
   1   5  11         81.96         96.27         5.15 o                         
   2   5  11        370.68        358.50         8.55 o                         
   3   5  11        106.50        105.60         6.50 o                         
   4   5  11          5.51         -1.43         2.75 o                         
   5   5  11        101.05        115.45        11.42 o                         
   6   5  11         41.03         49.56         8.50 o                         
   7   5  11          4.03          7.01         4.65 o                         
  -7   6  11         18.96         15.33         5.35 o                         
  -6   6  11          2.57          3.08         3.30 o                         
  -5   6  11          2.37          0.83         3.00 o                         
  -4   6  11         10.39          8.73         3.24 o                         
  -3   6  11        305.27        283.71        10.16 o                         
  -2   6  11         79.38         71.52         5.37 o                         
  -1   6  11         56.43         57.67         4.28 o                         
   0   6  11         59.50         54.71         4.20 o                         
   1   6  11         85.81         91.52         5.28 o                         
   2   6  11        129.53        116.46         6.00 o                         
   3   6  11          2.92          4.02         2.73 o                         
   4   6  11         22.40         21.79         4.80 o                         
   5   6  11          0.16          0.15         3.43 o                         
   6   6  11          0.82          6.89         4.87 o                         
   7   6  11          3.37         12.60         5.85 o                         
  -7   7  11          0.30         -7.31         5.70 o                         
  -6   7  11         53.07         69.86         7.28 o                         
  -5   7  11         10.34         10.27         3.90 o                         
  -4   7  11          0.36          1.93         3.27 o                         
  -3   7  11          4.28          4.64         3.00 o                         
  -2   7  11          0.13         -0.34         2.65 o                         
  -1   7  11        122.34        137.82         7.17 o                         
   0   7  11         52.89         49.58         4.10 o                         
   1   7  11          1.03          1.70         2.32 o                         
   2   7  11         56.66         59.58         5.27 o                         
   3   7  11          2.01         -1.37         3.10 o                         
   4   7  11          0.60          3.46         3.76 o                         
   5   7  11         42.54         47.01         7.08 o                         
   6   7  11        101.68         95.00        12.61 o                         
  -6   8  11         27.82         34.53         6.23 o                         
  -5   8  11         18.86          8.50         4.63 o                         
  -4   8  11        176.18        179.95        12.25 o                         
  -3   8  11          6.57          5.86         4.54 o                         
  -2   8  11          6.71          9.68         4.39 o                         
  -1   8  11          6.86          6.61         3.67 o                         
   0   8  11         95.26         83.09         7.30 o                         
   1   8  11        189.56        201.49         9.18 o                         
   2   8  11         14.24         16.98         3.81 o                         
   3   8  11          1.15          3.59         3.93 o                         
   4   8  11        116.90         95.30         9.09 o                         
   5   8  11         11.02          9.92         7.08 o                         
   6   8  11         56.59         50.22         8.93 o                         
  -6   9  11          0.12         -5.92         5.12 o                         
  -5   9  11          5.01          3.10         5.05 o                         
  -4   9  11          0.21         -4.36         4.90 o                         
  -3   9  11          0.53          4.97         4.65 o                         
  -2   9  11         29.82         37.62        12.90 o                         
  -1   9  11         73.45         52.91         7.27 o                         
   0   9  11          9.81          9.48         4.20 o                         
   1   9  11          9.19          7.32         4.16 o                         
   2   9  11         64.73         71.64         7.16 o                         
   3   9  11         17.12         15.36         6.21 o                         
   4   9  11         14.64          7.70         4.95 o                         
   5   9  11         30.87         27.59        17.49 o                         
  -5  10  11          1.07         -5.61         5.34 o                         
  -4  10  11          7.39         11.94         5.90 o                         
  -3  10  11          5.41          5.02         5.22 o                         
  -2  10  11          2.02          1.38         4.78 o                         
  -1  10  11          4.03         -5.89         3.92 o                         
   0  10  11          0.87         -1.45         3.99 o                         
   1  10  11        111.84        119.23         9.37 o                         
   2  10  11         35.90         32.53         5.86 o                         
   3  10  11         12.71         11.79         5.40 o                         
   4  10  11         22.45         16.45         6.17 o                         
  -4  11  11          0.96          6.08         5.73 o                         
  -3  11  11         58.25         47.65        12.61 o                         
  -2  11  11          0.22          3.71         5.55 o                         
  -1  11  11         59.31         79.99        10.53 o                         
   0  11  11          5.07          3.09         4.99 o                         
   1  11  11          9.45          8.39         4.96 o                         
   2  11  11          0.01         -3.26         4.82 o                         
   3  11  11          7.23         13.22         6.00 o                         
  -2  12  11          1.58          3.03         6.05 o                         
  -1  12  11          0.44         -1.44         5.37 o                         
   0  12  11          0.24          0.84         5.51 o                         
   1  12  11          2.43          6.16         5.86 o                         
  -8   0  12          2.73         -5.54         7.12 o                         
  -7   0  12         11.59         22.99         6.55 o                         
  -6   0  12        123.10        132.10        11.46 o                         
  -5   0  12        193.13        199.47        12.85 o                         
  -4   0  12       1674.98       1689.09        40.08 o                         
  -3   0  12        686.73        682.52        19.41 o                         
  -2   0  12         31.38         19.60         4.26 o                         
  -1   0  12        414.16        415.38        10.57 o                         
   0   0  12       1687.27       1758.41        26.01 o                         
   1   0  12         32.15         33.09         3.75 o                         
   2   0  12        110.90        106.74         7.88 o                         
   3   0  12         52.39         45.92         5.05 o                         
   4   0  12        228.98        221.58        16.87 o                         
   5   0  12         47.38         55.15         7.65 o                         
   6   0  12         21.27         20.53         6.85 o                         
   7   0  12          0.02         -1.03         5.81 o                         
  -8   1  12         51.50         55.78         9.44 o                         
  -7   1  12         15.70         10.99         5.35 o                         
  -6   1  12         16.42         23.95         4.57 o                         
  -5   1  12          0.16         -0.71         2.77 o                         
  -4   1  12          7.12         12.59         3.50 o                         
  -3   1  12         51.46         62.66         3.64 o                         
  -2   1  12        566.71        574.57         9.58 o                         
  -1   1  12        139.96        137.54         5.73 o                         
   0   1  12        137.41        149.65         4.31 o                         
   1   1  12        833.75        850.18        11.02 o                         
   2   1  12          5.98          4.68         1.65 o                         
   3   1  12          5.79          1.87         1.92 o                         
   4   1  12         77.16         81.56         7.41 o                         
   5   1  12          0.11          1.50         3.04 o                         
   6   1  12          5.46          3.08         3.71 o                         
   7   1  12         28.67         33.29         6.05 o                         
  -8   2  12          0.02          3.31         5.09 o                         
  -7   2  12          4.96          2.97         3.76 o                         
  -6   2  12          2.83         12.50         4.06 o                         
  -5   2  12         18.13         15.73         3.97 o                         
  -4   2  12          5.52          5.18         2.54 o                         
  -3   2  12          5.98          6.37         2.45 o                         
  -2   2  12          0.01         -0.49         1.52 o                         
  -1   2  12        211.34        232.36         6.87 o                         
   0   2  12       1307.23       1316.24        16.91 o                         
   1   2  12        162.18        177.64         7.04 o                         
   2   2  12        271.90        265.84         7.08 o                         
   3   2  12          0.36         -2.09         1.86 o                         
   4   2  12        118.95        111.74         7.54 o                         
   5   2  12         37.93         30.70         5.06 o                         
   6   2  12         56.49         53.80         8.36 o                         
   7   2  12         13.76          9.63         4.45 o                         
  -8   3  12         30.06         35.71         7.00 o                         
  -7   3  12          8.33          7.85         4.04 o                         
  -6   3  12         13.48         18.97         4.64 o                         
  -5   3  12          8.08          9.98         3.56 o                         
  -4   3  12         12.75         14.28         3.06 o                         
  -3   3  12         42.52         42.43         3.88 o                         
  -2   3  12        743.01        746.82        10.61 o                         
  -1   3  12         47.58         49.89         3.83 o                         
   0   3  12        115.72        122.01         8.88 o                         
   1   3  12        398.04        395.02         9.21 o                         
   2   3  12         52.32         59.88         4.26 o                         
   3   3  12        158.57        156.67         6.54 o                         
   4   3  12        388.87        399.11        10.57 o                         
   5   3  12         33.04         21.02         7.11 o                         
   6   3  12         62.54         44.26         6.21 o                         
   7   3  12         22.55         35.19         6.35 o                         
  -8   4  12          8.34          2.98         5.33 o                         
  -7   4  12          0.39          5.10         3.98 o                         
  -6   4  12         84.89         94.05         7.88 o                         
  -5   4  12          0.10         -2.98         2.56 o                         
  -4   4  12         31.18         33.27         4.01 o                         
  -3   4  12        317.79        325.40        10.06 o                         
  -2   4  12       1270.52       1239.41        18.85 o                         
  -1   4  12        545.71        521.21        10.81 o                         
   0   4  12         33.13         26.78         3.25 o                         
   1   4  12         36.26         31.52         3.44 o                         
   2   4  12        223.74        224.75         9.17 o                         
   3   4  12          2.95         -0.14         2.42 o                         
   4   4  12         67.18         64.05         5.59 o                         
   5   4  12        106.99        126.95         8.69 o                         
   6   4  12          1.27         -1.49         3.68 o                         
   7   4  12          2.22          6.64         4.59 o                         
  -7   5  12          8.31          3.69         6.61 o                         
  -6   5  12          1.68          7.02         4.01 o                         
  -5   5  12          0.56          3.02         3.23 o                         
  -4   5  12         35.35         49.82         5.17 o                         
  -3   5  12        425.07        398.86        11.54 o                         
  -2   5  12          1.00          2.58         2.73 o                         
  -1   5  12          0.01         -0.27         2.11 o                         
   0   5  12        106.85        106.48         6.31 o                         
   1   5  12         10.94          4.92         2.46 o                         
   2   5  12         71.37         74.46         6.02 o                         
   3   5  12         16.26         17.46         3.45 o                         
   4   5  12          1.60          0.17         2.79 o                         
   5   5  12          0.06         -0.23         3.45 o                         
   6   5  12         12.88         15.59         4.88 o                         
   7   5  12          3.07          0.24         9.01 o                         
  -7   6  12         12.46         21.87         9.84 o                         
  -6   6  12        211.78        224.77        12.39 o                         
  -5   6  12          2.60          2.37         3.27 o                         
  -4   6  12         43.84         47.68         5.11 o                         
  -3   6  12        467.10        474.35        11.94 o                         
  -2   6  12         26.26         31.29         4.08 o                         
  -1   6  12         10.04         14.24         2.94 o                         
   0   6  12         59.56         66.63         4.70 o                         
   1   6  12         82.02         76.09         5.04 o                         
   2   6  12        161.32        165.50         8.06 o                         
   3   6  12          2.37          1.69         2.87 o                         
   4   6  12         15.29         15.62         3.87 o                         
   5   6  12          7.09         11.16         4.22 o                         
   6   6  12         13.41         14.23         6.90 o                         
  -7   7  12          5.91          3.61         9.95 o                         
  -6   7  12          0.34         -0.28         4.31 o                         
  -5   7  12        169.95        177.43         9.64 o                         
  -4   7  12         78.16         82.23         6.75 o                         
  -3   7  12        397.82        368.08        11.65 o                         
  -2   7  12         25.27         25.13         4.06 o                         
  -1   7  12         36.43         27.51         5.65 o                         
   0   7  12         77.74         85.03         5.50 o                         
   1   7  12          6.35          3.54         2.80 o                         
   2   7  12         22.29         22.08         3.95 o                         
   3   7  12         78.62         83.10         7.87 o                         
   4   7  12         15.27         12.07         4.26 o                         
   5   7  12         13.88          8.25         4.79 o                         
   6   7  12        105.04        100.40        10.08 o                         
  -6   8  12          3.35          6.17         5.01 o                         
  -5   8  12         64.60         71.12         8.77 o                         
  -4   8  12          6.56          2.03         4.53 o                         
  -3   8  12          0.03         -2.74         3.79 o                         
  -2   8  12          1.40         -0.15         3.69 o                         
  -1   8  12          1.46         -0.48         3.78 o                         
   0   8  12          2.23          2.16         3.09 o                         
   1   8  12          5.51          7.63         3.26 o                         
   2   8  12         80.75         76.92         6.24 o                         
   3   8  12         28.05         25.59         4.94 o                         
   4   8  12          5.71          9.46         4.34 o                         
   5   8  12          5.29          9.88         5.40 o                         
  -5   9  12         50.79         67.43         9.04 o                         
  -4   9  12          0.01          5.72         5.00 o                         
  -3   9  12         56.54         62.40        10.28 o                         
  -2   9  12          3.88          5.45         4.78 o                         
  -1   9  12         12.85          4.18         3.60 o                         
   0   9  12          7.22         10.44         4.22 o                         
   1   9  12         20.64         14.44         4.49 o                         
   2   9  12          3.92          4.54         4.11 o                         
   3   9  12         27.57         24.42         6.12 o                         
   4   9  12         54.52         69.30        10.21 o                         
   5   9  12          8.20         15.16         8.98 o                         
  -4  10  12         47.57         35.08        13.48 o                         
  -3  10  12          1.81          6.83         5.29 o                         
  -2  10  12         20.90         14.03         5.87 o                         
  -1  10  12         54.55         61.96         8.57 o                         
   0  10  12         35.43         28.24         6.59 o                         
   1  10  12         38.42         44.05         6.56 o                         
   2  10  12          2.13          3.62         5.11 o                         
   3  10  12          0.01          7.14         5.37 o                         
   4  10  12         32.70         44.29         8.07 o                         
  -3  11  12         10.81          7.90         5.93 o                         
  -2  11  12          0.03          1.57         6.03 o                         
  -1  11  12         10.27          7.13         5.40 o                         
   0  11  12          0.28          0.46         4.85 o                         
   1  11  12          5.65         10.04         5.27 o                         
   2  11  12         14.45         17.21         6.44 o                         
  -8   1  13         23.53         30.70         6.62 o                         
  -7   1  13          3.14          4.47         4.03 o                         
  -6   1  13         76.21         62.48         6.22 o                         
  -5   1  13        219.97        181.96         8.95 o                         
  -4   1  13        175.63        178.46         9.24 o                         
  -3   1  13        118.55        118.67         5.68 o                         
  -2   1  13         82.16         84.74         4.27 o                         
  -1   1  13       1116.24       1126.07        15.53 o                         
   0   1  13          0.01          1.09         2.14 o                         
   1   1  13        526.02        495.07        11.89 o                         
   2   1  13       1558.88       1485.30        21.38 o                         
   3   1  13         31.39         37.87         3.40 o                         
   4   1  13        220.51        199.61         9.40 o                         
   5   1  13         60.41         58.99         9.10 o                         
   6   1  13          0.05         -0.16         3.73 o                         
   7   1  13         34.15         34.38         7.36 o                         
  -8   2  13         33.19         28.34         6.55 o                         
  -7   2  13          0.30          0.09         3.61 o                         
  -6   2  13        119.46        114.78         7.92 o                         
  -5   2  13        150.07        151.44         9.10 o                         
  -4   2  13          0.30         -1.53         2.28 o                         
  -3   2  13        135.75        149.75         9.54 o                         
  -2   2  13         33.82         27.99         3.14 o                         
  -1   2  13        599.75        582.01        10.74 o                         
   0   2  13        469.44        469.31         9.53 o                         
   1   2  13          3.59          3.16         2.28 o                         
   2   2  13         62.26         65.91         4.49 o                         
   3   2  13         10.87         18.01         2.94 o                         
   4   2  13          3.62          4.06         3.12 o                         
   5   2  13         47.93         44.43         5.46 o                         
   6   2  13        108.92        111.71         9.97 o                         
   7   2  13         11.65          2.75         4.21 o                         
  -8   3  13         32.61         31.79         7.89 o                         
  -7   3  13         14.16          9.21         4.27 o                         
  -6   3  13          7.24         -1.05         3.76 o                         
  -5   3  13        131.33        120.21         9.18 o                         
  -4   3  13          7.96          3.86         2.66 o                         
  -3   3  13         74.20         87.07         6.41 o                         
  -2   3  13        152.10        166.32        10.09 o                         
  -1   3  13          1.92          1.29         2.19 o                         
   0   3  13         23.38         23.56         3.19 o                         
   1   3  13         18.65         16.24         2.97 o                         
   2   3  13         39.02         39.84         4.03 o                         
   3   3  13          2.39          0.00         2.26 o                         
   4   3  13         17.59         17.97         4.27 o                         
   5   3  13         49.34         43.33         5.51 o                         
   6   3  13         29.35         34.65         6.27 o                         
   7   3  13          0.07         -0.59         4.47 o                         
  -7   4  13          1.69          3.60         4.08 o                         
  -6   4  13         45.56         48.31         6.43 o                         
  -5   4  13        221.55        237.74        11.61 o                         
  -4   4  13        214.67        219.25        11.76 o                         
  -3   4  13         93.38         84.74         5.85 o                         
  -2   4  13        496.02        477.99        15.08 o                         
  -1   4  13        108.40        108.66         6.09 o                         
   0   4  13         53.41         58.30         4.37 o                         
   1   4  13        273.20        266.27         7.92 o                         
   2   4  13         74.44         68.25         4.76 o                         
   3   4  13         29.36         35.44         4.43 o                         
   4   4  13         23.42         28.06         4.21 o                         
   5   4  13         17.37         14.61         4.37 o                         
   6   4  13         47.52         37.90         6.03 o                         
   7   4  13          0.00         -1.30         4.57 o                         
  -7   5  13         30.57         47.64         8.01 o                         
  -6   5  13          0.90          0.78         3.85 o                         
  -5   5  13         28.25         24.45         4.47 o                         
  -4   5  13        141.55        168.60         8.68 o                         
  -3   5  13        372.35        356.61        10.26 o                         
  -2   5  13        103.15        119.56         6.93 o                         
  -1   5  13        498.27        497.41        10.37 o                         
   0   5  13        183.07        197.19         7.75 o                         
   1   5  13        316.44        298.33         8.23 o                         
   2   5  13        128.20        121.44         7.10 o                         
   3   5  13          1.10          0.17         2.83 o                         
   4   5  13        121.36        115.50         7.38 o                         
   5   5  13         84.03         91.00         7.76 o                         
   6   5  13         24.60         14.56         5.54 o                         
  -7   6  13          7.75         -0.53         5.49 o                         
  -6   6  13          2.06          0.86         4.24 o                         
  -5   6  13          6.23          3.73         3.47 o                         
  -4   6  13         47.39         45.39         5.17 o                         
  -3   6  13          0.63         -1.72         2.74 o                         
  -2   6  13        741.87        729.40        14.95 o                         
  -1   6  13        242.17        217.37         9.14 o                         
   0   6  13          5.03          3.62         2.55 o                         
   1   6  13         16.81         12.22         3.00 o                         
   2   6  13         34.40         29.87         3.97 o                         
   3   6  13         42.55         39.23         4.72 o                         
   4   6  13         24.06         25.67         4.40 o                         
   5   6  13         24.26         25.79         5.11 o                         
   6   6  13          0.17          2.45         4.82 o                         
  -6   7  13          2.52          2.68         5.19 o                         
  -5   7  13          1.82          1.35         3.75 o                         
  -4   7  13         77.54         93.16         7.54 o                         
  -3   7  13         25.20         29.99         4.35 o                         
  -2   7  13         31.90         32.63         4.95 o                         
  -1   7  13        200.28        206.36        10.84 o                         
   0   7  13         86.82         95.31         6.73 o                         
   1   7  13          9.39          3.84         3.06 o                         
   2   7  13        136.70        139.64         7.98 o                         
   3   7  13         11.37         13.07         4.28 o                         
   4   7  13         23.47         15.79         4.64 o                         
   5   7  13         71.37         61.59         8.26 o                         
   6   7  13         18.36         17.52         5.98 o                         
  -6   8  13         50.61         47.78         8.75 o                         
  -5   8  13         82.28         86.75         9.45 o                         
  -4   8  13         34.71         36.50         6.85 o                         
  -3   8  13         93.21         98.72         9.45 o                         
  -2   8  13          7.76          7.07         4.57 o                         
  -1   8  13          0.02          1.42         3.87 o                         
   0   8  13          5.61         -0.47         3.09 o                         
   1   8  13         27.37         20.14         4.10 o                         
   2   8  13          2.21          2.14         3.30 o                         
   3   8  13         40.60         31.92         5.57 o                         
   4   8  13          3.89          4.74         4.31 o                         
   5   8  13         12.43         10.18         5.38 o                         
  -5   9  13          0.19         -3.85         5.11 o                         
  -4   9  13          3.85         -1.54         4.45 o                         
  -3   9  13          0.84          3.91         5.81 o                         
  -2   9  13         17.66         10.79         5.24 o                         
  -1   9  13          0.13          1.28         4.43 o                         
   0   9  13         12.12          8.20         4.90 o                         
   1   9  13         41.20         55.95         7.65 o                         
   2   9  13         30.63         32.24         6.58 o                         
   3   9  13          2.72          3.29         4.68 o                         
   4   9  13          6.96          4.06         6.07 o                         
  -4  10  13          5.27         11.66         6.10 o                         
  -3  10  13         16.40         10.95         6.05 o                         
  -2  10  13          2.05          1.89         5.04 o                         
  -1  10  13         14.24          3.61         4.73 o                         
   0  10  13         21.92         23.15         6.36 o                         
   1  10  13         15.44         11.04         4.97 o                         
   2  10  13          0.15          2.35         5.00 o                         
   3  10  13         38.70         29.30         6.89 o                         
  -2  11  13          0.01          3.31         6.57 o                         
  -1  11  13          0.14         -0.89         5.04 o                         
   0  11  13          0.74         -8.43         7.23 o                         
   1  11  13          1.23         -3.39         5.05 o                         
   2  11  13          1.57          1.95         5.48 o                         
  -8   0  14         99.13         98.99        12.21 o                         
  -7   0  14          6.94          8.63         6.18 o                         
  -6   0  14        106.08        115.78        11.35 o                         
  -5   0  14        220.34        156.29        24.20 o                         
  -4   0  14        294.38        253.52        15.27 o                         
  -3   0  14         40.95         19.97         6.09 o                         
  -2   0  14        477.21        469.61        12.31 o                         
  -1   0  14        630.85        683.45        14.86 o                         
   0   0  14        452.25        435.44        14.58 o                         
   1   0  14         93.31         87.04         8.04 o                         
   2   0  14        289.32        311.03        20.52 o                         
   3   0  14        218.49        206.25        11.03 o                         
   4   0  14        144.92        159.55        15.37 o                         
   5   0  14          0.00         -5.32         4.59 o                         
   6   0  14         44.90         39.68        10.09 o                         
   7   0  14        145.25        137.02        30.83 o                         
  -8   1  14         14.55          2.88         5.35 o                         
  -7   1  14          0.10         -3.73         3.64 o                         
  -6   1  14         15.68          7.55         3.95 o                         
  -5   1  14         82.75         74.80         6.19 o                         
  -4   1  14         20.16         29.61         6.49 o                         
  -3   1  14        177.99        179.85         6.82 o                         
  -2   1  14         14.36         23.26         3.20 o                         
  -1   1  14        368.89        369.50         8.59 o                         
   0   1  14        487.61        462.23         9.61 o                         
   1   1  14         99.27        100.14         7.00 o                         
   2   1  14        161.85        156.18         6.73 o                         
   3   1  14        224.33        235.72         7.15 o                         
   4   1  14          5.03          1.64         2.98 o                         
   5   1  14         21.26         19.03         5.37 o                         
   6   1  14         49.66         46.82         9.33 o                         
   7   1  14         13.90          5.91         5.56 o                         
  -8   2  14         23.64          7.55         5.81 o                         
  -7   2  14          9.72          3.94         4.05 o                         
  -6   2  14          0.11          1.24         3.56 o                         
  -5   2  14         16.54          6.73         4.00 o                         
  -4   2  14        235.63        240.96        11.20 o                         
  -3   2  14         66.90         57.33         5.91 o                         
  -2   2  14        206.35        200.29         7.81 o                         
  -1   2  14        412.98        391.39         9.05 o                         
   0   2  14        447.90        438.57         9.49 o                         
   1   2  14         13.81         15.63         2.99 o                         
   2   2  14        248.25        248.91         7.78 o                         
   3   2  14         12.41          6.03         3.70 o                         
   4   2  14         26.27         23.85         4.45 o                         
   5   2  14          1.43          3.23         3.45 o                         
   6   2  14          5.15          5.12         3.80 o                         
   7   2  14         77.00         72.43        15.13 o                         
  -7   3  14          0.01         -2.17         4.35 o                         
  -6   3  14        197.34        212.95        13.38 o                         
  -5   3  14        193.37        193.02        10.85 o                         
  -4   3  14         36.68         44.45         4.95 o                         
  -3   3  14        584.11        592.66        12.98 o                         
  -2   3  14        376.87        351.14         9.67 o                         
  -1   3  14          4.80         10.58         2.75 o                         
   0   3  14        516.51        502.53        10.37 o                         
   1   3  14        229.79        235.44         8.74 o                         
   2   3  14        708.49        677.72        13.05 o                         
   3   3  14        103.60        103.67         6.44 o                         
   4   3  14         61.42         68.64         6.44 o                         
   5   3  14         48.78         55.72         9.60 o                         
   6   3  14         29.68         31.66         5.92 o                         
   7   3  14         46.01         60.49         7.53 o                         
  -7   4  14         30.87         22.79         5.76 o                         
  -6   4  14          0.02          2.20         4.03 o                         
  -5   4  14          4.79          8.33         4.05 o                         
  -4   4  14          1.80         -3.17         2.70 o                         
  -3   4  14          4.20          2.01         2.70 o                         
  -2   4  14        132.91        154.13        11.44 o                         
  -1   4  14        638.65        639.78        14.31 o                         
   0   4  14         69.21         67.39         4.87 o                         
   1   4  14        156.03        158.56         7.12 o                         
   2   4  14         29.02         15.03         2.97 o                         
   3   4  14         12.32         11.43         3.20 o                         
   4   4  14         25.76         34.46         5.19 o                         
   5   4  14          4.27          2.36         3.60 o                         
   6   4  14         75.26         60.85         7.44 o                         
  -7   5  14          4.94          7.53         5.87 o                         
  -6   5  14         17.20         26.66         5.76 o                         
  -5   5  14          6.78          8.74         3.73 o                         
  -4   5  14          3.19          9.10         3.55 o                         
  -3   5  14         46.44         44.46         4.92 o                         
  -2   5  14         13.01         10.18         2.86 o                         
  -1   5  14        202.46        214.77         9.15 o                         
   0   5  14        752.56        754.46        13.57 o                         
   1   5  14          1.06          1.52         2.48 o                         
   2   5  14         64.97         57.90         4.71 o                         
   3   5  14          1.41          3.65         3.17 o                         
   4   5  14          0.17         -0.34         3.18 o                         
   5   5  14          0.36          4.01         3.98 o                         
   6   5  14         25.49         27.12         5.80 o                         
  -7   6  14         14.54          8.44         5.98 o                         
  -6   6  14         50.92         59.40         7.48 o                         
  -5   6  14          8.84         11.87         4.06 o                         
  -4   6  14        136.37        157.17         9.44 o                         
  -3   6  14        146.99        148.26        10.41 o                         
  -2   6  14         78.19         89.78         7.67 o                         
  -1   6  14         37.11         44.10         4.74 o                         
   0   6  14         16.76         17.73         3.33 o                         
   1   6  14          6.96          2.52         2.68 o                         
   2   6  14         88.08         85.22         6.04 o                         
   3   6  14          4.53          4.82         3.96 o                         
   4   6  14         55.70         50.61         5.62 o                         
   5   6  14         22.29         13.12         5.03 o                         
   6   6  14         17.58         16.61         6.36 o                         
  -6   7  14         10.69         11.22         5.93 o                         
  -5   7  14         20.32         23.94         4.96 o                         
  -4   7  14         46.57         40.61         5.47 o                         
  -3   7  14          0.69          5.32         3.38 o                         
  -2   7  14          3.67          3.93         3.26 o                         
  -1   7  14        110.37        104.58         6.86 o                         
   0   7  14         54.31         59.01         4.98 o                         
   1   7  14         68.89         78.09         6.83 o                         
   2   7  14         41.16         39.72         5.17 o                         
   3   7  14         25.73         27.15         5.56 o                         
   4   7  14          4.88          5.54         4.18 o                         
   5   7  14         15.74         24.86         6.24 o                         
  -5   8  14         30.43         40.32         7.45 o                         
  -4   8  14          1.12         -3.07         4.09 o                         
  -3   8  14          6.29          3.63         4.43 o                         
  -2   8  14         19.56         24.27         5.92 o                         
  -1   8  14          9.11         15.22         5.09 o                         
   0   8  14          0.52         -0.71         3.46 o                         
   1   8  14          0.33          4.61         3.45 o                         
   2   8  14          9.73         11.26         4.17 o                         
   3   8  14          9.23          6.42         3.99 o                         
   4   8  14          4.10          1.55         4.23 o                         
   5   8  14          3.77          2.52         4.82 o                         
  -5   9  14          4.83          3.89         5.84 o                         
  -4   9  14         39.71         50.03         8.27 o                         
  -3   9  14         43.29         53.04         8.09 o                         
  -2   9  14          9.99          8.10         5.15 o                         
  -1   9  14         23.18         14.91         6.14 o                         
   0   9  14         23.21         16.20         5.63 o                         
   1   9  14          2.24          6.15         4.35 o                         
   2   9  14         17.67         21.41         5.78 o                         
   3   9  14         19.57         23.59         6.45 o                         
   4   9  14         36.78         43.11         9.21 o                         
  -3  10  14          0.69         -5.52         4.94 o                         
  -2  10  14         11.40         14.75         6.16 o                         
  -1  10  14          2.66         -1.66         4.54 o                         
   0  10  14         28.68         37.74         7.18 o                         
   1  10  14         14.53         14.85         6.07 o                         
   2  10  14          0.09          3.16         5.14 o                         
   3  10  14          0.04          3.88         5.27 o                         
  -1  11  14          2.95          5.27         5.92 o                         
   0  11  14          1.32          5.23         5.89 o                         
   1  11  14          6.23          6.74         6.27 o                         
  -7   1  15         54.85         46.33         6.79 o                         
  -6   1  15        125.97        140.53         8.88 o                         
  -5   1  15        107.39         94.79         6.94 o                         
  -4   1  15          8.02         -0.45         6.07 o                         
  -3   1  15         33.22         42.10         5.37 o                         
  -2   1  15        308.14        299.86         8.29 o                         
  -1   1  15         16.39         17.03         3.19 o                         
   0   1  15        302.07        311.86         9.27 o                         
   1   1  15         17.08         13.02         4.76 o                         
   2   1  15        215.36        202.74         9.31 o                         
   3   1  15        132.60        120.30         7.63 o                         
   4   1  15         83.29         93.00         8.66 o                         
   5   1  15          8.05          3.34         3.91 o                         
   6   1  15          4.57          1.78         4.76 o                         
   7   1  15         21.33         18.33         6.77 o                         
  -7   2  15          9.00         17.93         5.43 o                         
  -6   2  15         54.38         42.52         6.48 o                         
  -5   2  15          0.36         -3.34         5.70 o                         
  -4   2  15        327.55        296.10        14.18 o                         
  -3   2  15        343.62        349.70        11.43 o                         
  -2   2  15        133.82        156.48         8.66 o                         
  -1   2  15         57.37         60.17         4.72 o                         
   0   2  15         42.59         41.37         3.98 o                         
   1   2  15        276.23        258.45         8.07 o                         
   2   2  15        104.91        105.11         5.73 o                         
   3   2  15          1.06         -1.66         2.69 o                         
   4   2  15        204.57        204.05        15.32 o                         
   5   2  15         38.49         53.59         7.85 o                         
   6   2  15         12.16          4.19         8.72 o                         
  -7   3  15          2.79          3.30         6.26 o                         
  -6   3  15          0.56          0.86         3.96 o                         
  -5   3  15         15.46         15.26         4.81 o                         
  -4   3  15          1.04         -0.87         3.41 o                         
  -3   3  15         20.29         15.95         4.24 o                         
  -2   3  15         31.04         29.70         4.13 o                         
  -1   3  15        185.31        191.49         7.83 o                         
   0   3  15         74.99         71.58         5.06 o                         
   1   3  15        101.28        115.65         6.21 o                         
   2   3  15          7.46          9.23         2.84 o                         
   3   3  15          0.84          0.64         2.48 o                         
   4   3  15          5.96          0.11         3.01 o                         
   5   3  15          0.93          3.21         3.83 o                         
   6   3  15          0.77         -2.65         4.53 o                         
  -7   4  15          0.12          5.22         4.91 o                         
  -6   4  15         16.59         10.20         5.05 o                         
  -5   4  15          2.53         -1.49         3.65 o                         
  -4   4  15          0.47          3.51         3.30 o                         
  -3   4  15        327.44        336.87        10.52 o                         
  -2   4  15        492.32        494.90        12.17 o                         
  -1   4  15        175.24        180.05         8.32 o                         
   0   4  15        556.60        530.87        11.29 o                         
   1   4  15        557.57        530.68        12.04 o                         
   2   4  15         48.94         45.13         4.42 o                         
   3   4  15         24.83         27.93         4.17 o                         
   4   4  15         62.27         56.46         6.29 o                         
   5   4  15         14.35         17.75         4.72 o                         
   6   4  15          9.29         18.09         5.24 o                         
  -7   5  15         60.18         62.35         9.05 o                         
  -6   5  15         24.76         25.96         8.81 o                         
  -5   5  15         74.42         73.38         9.60 o                         
  -4   5  15          0.29         -0.03         3.22 o                         
  -3   5  15        273.52        271.10        11.08 o                         
  -2   5  15         61.54         68.40         5.86 o                         
  -1   5  15         50.87         51.26         5.13 o                         
   0   5  15          0.05          2.97         2.71 o                         
   1   5  15         85.66        100.57         6.03 o                         
   2   5  15          0.10          2.21         2.62 o                         
   3   5  15         71.96         74.06         7.45 o                         
   4   5  15         56.05         62.91         6.63 o                         
   5   5  15          9.50         12.10         4.67 o                         
   6   5  15         20.16         20.68         7.05 o                         
  -6   6  15          0.29          3.60         4.59 o                         
  -5   6  15         14.26          3.91         4.40 o                         
  -4   6  15          2.67          2.12         4.24 o                         
  -3   6  15         28.41         32.92         4.83 o                         
  -2   6  15         59.84         49.30         5.97 o                         
  -1   6  15         16.01         11.02         3.45 o                         
   0   6  15        138.06        142.88         9.06 o                         
   1   6  15          0.01         -2.77         2.56 o                         
   2   6  15         26.09         31.23         4.21 o                         
   3   6  15          9.24         14.52         3.90 o                         
   4   6  15          5.20          4.81         3.93 o                         
   5   6  15          0.96         -0.98         4.48 o                         
  -6   7  15         61.49         60.84         9.00 o                         
  -5   7  15          2.22         -1.93         3.90 o                         
  -4   7  15          1.39          1.73         3.34 o                         
  -3   7  15        126.43        147.00         8.70 o                         
  -2   7  15         28.20         39.02         5.83 o                         
  -1   7  15         16.92          9.61         3.73 o                         
   0   7  15        140.11        137.59        10.61 o                         
   1   7  15        219.87        220.27        10.93 o                         
   2   7  15          2.20          2.19         3.59 o                         
   3   7  15          9.53         10.27         4.28 o                         
   4   7  15         20.18         21.10         5.94 o                         
   5   7  15         19.02         14.73         6.21 o                         
  -5   8  15          1.17         -5.53         4.76 o                         
  -4   8  15          5.07          3.46         5.17 o                         
  -3   8  15         12.79         17.70         7.17 o                         
  -2   8  15         21.84         19.02         5.85 o                         
  -1   8  15         65.20         69.29         8.46 o                         
   0   8  15          0.47          2.77         3.94 o                         
   1   8  15          1.94         -0.20         3.23 o                         
   2   8  15         51.23         59.66         7.61 o                         
   3   8  15         21.50         25.23         5.38 o                         
   4   8  15         20.16         18.74         5.68 o                         
  -4   9  15         22.29         22.24         7.06 o                         
  -3   9  15          1.73          1.58         5.02 o                         
  -2   9  15          6.28         11.14         5.62 o                         
  -1   9  15          0.31         -1.81         5.34 o                         
   0   9  15          0.23          5.13         4.93 o                         
   1   9  15         23.61         19.12         5.97 o                         
   2   9  15         11.65         11.58         5.63 o                         
   3   9  15         32.80         41.12         9.77 o                         
  -3  10  15          5.27          3.47         5.88 o                         
  -2  10  15          4.99          8.27         6.14 o                         
  -1  10  15          1.18          1.77         5.22 o                         
   0  10  15          4.47          3.41         5.74 o                         
   1  10  15          6.27          9.48         5.95 o                         
   2  10  15         28.42         44.25         7.93 o                         
  -7   0  16         21.12         24.20        14.85 o                         
  -6   0  16         75.50         98.32        22.65 o                         
  -5   0  16         96.42        119.80        20.89 o                         
  -4   0  16        120.63         98.15        18.88 o                         
  -3   0  16        602.40        544.37        32.97 o                         
  -2   0  16        556.95        509.54        17.05 o                         
  -1   0  16        983.09       1008.58        24.85 o                         
   0   0  16        231.03        228.10        17.00 o                         
   1   0  16         50.29         60.03         9.82 o                         
   2   0  16        262.92        245.39        14.95 o                         
   3   0  16         16.73          6.52         5.73 o                         
   4   0  16          9.49          1.22         6.17 o                         
   5   0  16         93.60         24.18        38.63 o                         
   6   0  16         38.33         63.41        15.35 o                         
  -7   1  16          9.04         17.36         5.74 o                         
  -6   1  16         13.34          7.88         4.49 o                         
  -5   1  16         26.48         38.22         6.62 o                         
  -4   1  16          9.16          4.73         4.41 o                         
  -3   1  16         30.32         10.84         5.77 o                         
  -2   1  16         41.33         37.74         6.65 o                         
  -1   1  16          6.23          9.22         3.28 o                         
   0   1  16         26.89         28.48         5.03 o                         
   1   1  16         27.52         21.82         5.41 o                         
   2   1  16        105.16        114.26         8.57 o                         
   3   1  16         16.55         16.45         4.21 o                         
   4   1  16         35.08         36.77         6.36 o                         
   5   1  16         20.16         24.73         6.02 o                         
   6   1  16          7.02         -1.18         4.91 o                         
  -7   2  16          4.76          3.36         4.77 o                         
  -6   2  16         47.56         54.93         6.99 o                         
  -5   2  16         60.51         48.49         7.43 o                         
  -4   2  16        155.16        153.69         9.59 o                         
  -3   2  16          7.00          3.32         2.93 o                         
  -2   2  16        153.26        167.92         9.23 o                         
  -1   2  16        530.57        524.79        12.29 o                         
   0   2  16        145.40        156.58         7.93 o                         
   1   2  16        148.33        147.39        10.60 o                         
   2   2  16         50.59         48.49         4.81 o                         
   3   2  16          9.71          5.99         3.56 o                         
   4   2  16          6.82          4.28         4.23 o                         
   5   2  16          6.18          6.81         4.55 o                         
   6   2  16         10.10          0.34         4.43 o                         
  -7   3  16         18.44         21.47         6.02 o                         
  -6   3  16          3.05          8.48         4.49 o                         
  -5   3  16         64.91         58.68         6.88 o                         
  -4   3  16        128.87        130.23         9.20 o                         
  -3   3  16         29.66         30.73         4.57 o                         
  -2   3  16        174.01        181.69         8.76 o                         
  -1   3  16         28.37         38.69         4.14 o                         
   0   3  16        139.41        155.27         7.26 o                         
   1   3  16          0.16          1.25         2.47 o                         
   2   3  16          3.90          5.26         2.67 o                         
   3   3  16          9.35          4.25         3.45 o                         
   4   3  16         98.55         78.06        15.58 o                         
   5   3  16         47.11         42.75         7.08 o                         
   6   3  16          4.25          8.31         5.24 o                         
  -7   4  16         36.29         44.90         7.11 o                         
  -6   4  16         42.05         41.12         6.64 o                         
  -5   4  16         40.78         40.97         6.33 o                         
  -4   4  16          2.67          2.65         3.36 o                         
  -3   4  16        138.10        148.34         8.39 o                         
  -2   4  16          0.05         -0.62         2.84 o                         
  -1   4  16         27.13         27.38         4.83 o                         
   0   4  16         97.88        102.11         6.17 o                         
   1   4  16          2.29          0.52         2.73 o                         
   2   4  16         30.75         38.64         4.28 o                         
   3   4  16         13.73         16.93         3.78 o                         
   4   4  16         17.19         20.38         4.57 o                         
   5   4  16         45.05         42.92         7.32 o                         
   6   4  16          1.27         -4.12         5.05 o                         
  -6   5  16          2.34          6.91         4.63 o                         
  -5   5  16          5.73          7.27         4.53 o                         
  -4   5  16          1.65          2.94         3.44 o                         
  -3   5  16          3.39          4.12         3.37 o                         
  -2   5  16         65.59         71.50         6.16 o                         
  -1   5  16        237.64        248.85        10.43 o                         
   0   5  16        213.96        220.98         8.91 o                         
   1   5  16        106.91         99.75         6.28 o                         
   2   5  16          8.90         10.53         3.67 o                         
   3   5  16          8.84         10.72         3.44 o                         
   4   5  16          3.14          6.07         3.90 o                         
   5   5  16         10.45         14.68         4.87 o                         
  -6   6  16         12.86          8.35         5.19 o                         
  -5   6  16         34.75         30.12         6.03 o                         
  -4   6  16         10.11          6.61         3.64 o                         
  -3   6  16         10.17         11.06         3.93 o                         
  -2   6  16         32.70         30.11         4.86 o                         
  -1   6  16         48.25         38.75         5.44 o                         
   0   6  16         18.76         17.95         5.25 o                         
   1   6  16          0.93         -0.91         2.87 o                         
   2   6  16        350.43        353.46        14.20 o                         
   3   6  16         32.73         29.69         5.34 o                         
   4   6  16          6.90          5.75         4.22 o                         
   5   6  16         55.66         54.04         7.93 o                         
  -5   7  16          3.02         -3.60         4.71 o                         
  -4   7  16          9.78         11.74         4.20 o                         
  -3   7  16          4.34         -2.27         3.47 o                         
  -2   7  16          0.17          2.57         3.35 o                         
  -1   7  16         85.95         92.92         6.93 o                         
   0   7  16          1.02          0.46         3.39 o                         
   1   7  16         35.44         48.91        10.10 o                         
   2   7  16         83.95         87.50         7.86 o                         
   3   7  16          0.32         -0.97         3.90 o                         
   4   7  16         42.40         41.01         7.17 o                         
  -4   8  16         15.45         19.32         7.48 o                         
  -3   8  16          1.12          0.76         4.94 o                         
  -2   8  16          2.25          5.75         4.53 o                         
  -1   8  16          4.14          0.82         4.66 o                         
   0   8  16          1.04          1.93         3.83 o                         
   1   8  16          0.02          2.79         3.59 o                         
   2   8  16          3.91          9.07         4.96 o                         
   3   8  16          3.70          4.12         4.42 o                         
   4   8  16         27.11         23.86         6.14 o                         
  -3   9  16          4.32         -0.61         5.16 o                         
  -2   9  16          0.56         -2.54         5.09 o                         
  -1   9  16         38.40         28.97         7.89 o                         
   0   9  16         21.31         20.71         6.24 o                         
   1   9  16          3.43          6.00         5.44 o                         
   2   9  16        136.08        120.48        12.95 o                         
   3   9  16          0.20          0.35         6.20 o                         
  -2  10  16          0.00         -4.46         5.27 o                         
  -1  10  16          2.65         -4.73         5.12 o                         
   0  10  16         69.28         79.28        12.90 o                         
   1  10  16          0.87          5.68         5.66 o                         
  -7   1  17         10.79         10.89         6.38 o                         
  -6   1  17         29.81         30.92         7.12 o                         
  -5   1  17         55.22         53.32         7.80 o                         
  -4   1  17         95.00        108.17         9.66 o                         
  -3   1  17          2.84          5.02         4.18 o                         
  -2   1  17          0.51         -2.71         3.31 o                         
  -1   1  17         71.97         77.68         6.02 o                         
   0   1  17          0.89          0.59         2.53 o                         
   1   1  17         41.15         26.70         8.18 o                         
   2   1  17         91.44         91.25         6.20 o                         
   3   1  17          1.22          0.33         3.84 o                         
   4   1  17          2.80          5.16         4.61 o                         
   5   1  17         43.30         27.18         8.75 o                         
   6   1  17         37.49         51.00         8.60 o                         
  -7   2  17          1.06         -3.04         4.77 o                         
  -6   2  17         65.24         64.13         7.40 o                         
  -5   2  17         78.27         89.59         8.98 o                         
  -4   2  17          3.68         10.08         7.27 o                         
  -3   2  17         58.06         47.74         8.03 o                         
  -2   2  17        236.42        230.15        12.71 o                         
  -1   2  17          1.29          2.59         3.01 o                         
   0   2  17        315.19        324.16        11.12 o                         
   1   2  17         68.60         75.15         6.00 o                         
   2   2  17          0.12          3.07         2.90 o                         
   3   2  17          8.13          8.93         4.28 o                         
   4   2  17          0.02         -2.53         3.90 o                         
   5   2  17          6.77         -1.17         4.30 o                         
   6   2  17         26.05         15.72         8.28 o                         
  -6   3  17          0.45          4.97         4.52 o                         
  -5   3  17          7.81         11.02         4.94 o                         
  -4   3  17         15.32         25.98         6.84 o                         
  -3   3  17          8.40          7.34         3.48 o                         
  -2   3  17         38.22         32.28         4.41 o                         
  -1   3  17         87.64         83.09         7.09 o                         
   0   3  17        302.37        287.10        10.68 o                         
   1   3  17         40.80         37.32         4.68 o                         
   2   3  17         19.23         10.82         3.57 o                         
   3   3  17         65.22         47.97         6.25 o                         
   4   3  17          6.70         11.93         4.67 o                         
   5   3  17          0.39         -0.30         4.60 o                         
  -6   4  17          4.24          6.34         5.38 o                         
  -5   4  17         14.40         18.65         5.31 o                         
  -4   4  17         50.92         54.19         8.19 o                         
  -3   4  17        154.89        141.94         8.43 o                         
  -2   4  17         29.42         41.90         5.06 o                         
  -1   4  17          0.31         -4.37         3.08 o                         
   0   4  17        207.97        201.05         8.67 o                         
   1   4  17         29.26         25.75         3.98 o                         
   2   4  17         38.96         42.53         4.94 o                         
   3   4  17          9.15          9.46         4.28 o                         
   4   4  17          7.61          4.88         4.61 o                         
   5   4  17          4.95          2.64         4.78 o                         
  -6   5  17         20.49         18.77         5.92 o                         
  -5   5  17         20.59         28.69         5.93 o                         
  -4   5  17          9.61          5.89         3.57 o                         
  -3   5  17         39.95         36.37         5.13 o                         
  -2   5  17         30.78         26.49         4.49 o                         
  -1   5  17         67.81         71.88         7.88 o                         
   0   5  17        272.92        300.27        10.11 o                         
   1   5  17         10.94         11.34         3.32 o                         
   2   5  17         70.15         81.08         6.57 o                         
   3   5  17         26.63         26.64         4.58 o                         
   4   5  17         22.68         26.09         6.05 o                         
   5   5  17         49.76         46.51         9.99 o                         
  -5   6  17         29.70         25.46         6.87 o                         
  -4   6  17          1.35          2.03         3.64 o                         
  -3   6  17          1.07          0.94         3.43 o                         
  -2   6  17         18.67         20.59         4.40 o                         
  -1   6  17          0.80          1.81         3.42 o                         
   0   6  17         16.69         10.94         4.09 o                         
   1   6  17        109.74        124.23         7.38 o                         
   2   6  17          0.03          3.59         3.48 o                         
   3   6  17         17.35         17.21         4.10 o                         
   4   6  17          0.38          1.00         4.08 o                         
  -5   7  17         13.13         10.73         6.40 o                         
  -4   7  17         22.77         20.33         4.88 o                         
  -3   7  17          6.23          6.85         4.18 o                         
  -2   7  17          4.40         16.31         4.15 o                         
  -1   7  17         40.57         41.59         7.65 o                         
   0   7  17         46.37         60.04         6.93 o                         
   1   7  17          2.25         -0.88         3.82 o                         
   2   7  17         40.56         39.02         5.93 o                         
   3   7  17         50.15         64.43         8.26 o                         
   4   7  17          0.07          2.70         5.13 o                         
  -4   8  17          3.33          6.40         5.74 o                         
  -3   8  17          1.10          3.03         5.43 o                         
  -2   8  17         10.93          4.36         5.38 o                         
  -1   8  17          4.78          3.99         4.59 o                         
   0   8  17          0.83          1.42         4.09 o                         
   1   8  17         26.50         26.96         5.56 o                         
   2   8  17          7.48         13.24         5.57 o                         
   3   8  17        137.36        149.35        10.86 o                         
  -3   9  17          5.31         -4.19         5.00 o                         
  -2   9  17          7.68          0.35         4.72 o                         
  -1   9  17          6.55          1.22         4.80 o                         
   0   9  17          5.51          9.18         5.73 o                         
   1   9  17         16.64          2.35         5.35 o                         
   2   9  17         10.14          8.02         5.99 o                         
  -6   0  18         21.58         11.28        16.36 o                         
  -5   0  18         18.64          4.32         6.01 o                         
  -4   0  18         96.77         78.35        12.72 o                         
  -3   0  18          2.92          3.14         7.05 o                         
  -2   0  18         35.91         40.51         9.43 o                         
  -1   0  18         13.00         18.33         5.62 o                         
   0   0  18         38.59         41.50         7.02 o                         
   1   0  18          2.52          6.08         4.74 o                         
   2   0  18        333.30        365.61        15.87 o                         
   3   0  18         10.71          6.83         6.34 o                         
   4   0  18          2.57         -1.98        10.57 o                         
   5   0  18         24.64         23.97         9.15 o                         
  -6   1  18          5.93         10.17         5.89 o                         
  -5   1  18         17.54         27.68         6.82 o                         
  -4   1  18         39.62         30.08         6.51 o                         
  -3   1  18         21.93         27.32         5.86 o                         
  -2   1  18          4.03          6.89         3.95 o                         
  -1   1  18         33.00         45.63         5.25 o                         
   0   1  18        147.37        155.08         9.26 o                         
   1   1  18         12.64         11.73         3.73 o                         
   2   1  18          3.44          1.52         3.00 o                         
   3   1  18          1.18         -2.89         3.61 o                         
   4   1  18         14.58         10.25         5.00 o                         
   5   1  18          0.85         -1.87         5.16 o                         
  -6   2  18          4.48          5.47        10.61 o                         
  -5   2  18          1.00         -0.95         4.58 o                         
  -4   2  18          0.01         -1.43         4.38 o                         
  -3   2  18          3.79          4.21         4.40 o                         
  -2   2  18        154.66        154.23        14.71 o                         
  -1   2  18          4.45         10.21         4.06 o                         
   0   2  18         42.37         46.48         6.98 o                         
   1   2  18          0.39          5.40         3.23 o                         
   2   2  18         77.70         81.59         6.36 o                         
   3   2  18         55.22         53.20         7.24 o                         
   4   2  18         14.89         14.87         5.34 o                         
   5   2  18          6.77          6.18         6.83 o                         
  -6   3  18          2.04          1.04         6.47 o                         
  -5   3  18         75.48         81.94         9.37 o                         
  -4   3  18          0.70         -4.92         3.75 o                         
  -3   3  18        140.78        140.41        12.76 o                         
  -2   3  18         60.23         74.58         7.11 o                         
  -1   3  18          0.37         -3.67         3.27 o                         
   0   3  18         94.34        103.66         7.14 o                         
   1   3  18          1.61          3.94         3.27 o                         
   2   3  18          2.07         -2.94         3.18 o                         
   3   3  18         53.59         41.76         9.44 o                         
   4   3  18         27.29         23.09        11.59 o                         
   5   3  18          9.61         11.50         5.92 o                         
  -6   4  18         39.52         59.42         8.81 o                         
  -5   4  18         65.41         77.63         8.34 o                         
  -4   4  18         30.76         31.31         6.03 o                         
  -3   4  18          3.02          0.82         3.47 o                         
  -2   4  18          0.57         -1.75         3.83 o                         
  -1   4  18         93.38         93.15         8.56 o                         
   0   4  18          5.72          3.69         3.45 o                         
   1   4  18        347.04        357.39        12.42 o                         
   2   4  18        123.24        127.20        14.17 o                         
   3   4  18          6.54          3.13         3.77 o                         
   4   4  18         36.54         13.20         6.76 o                         
   5   4  18          0.00          3.47         5.24 o                         
  -5   5  18         19.76         26.89         6.25 o                         
  -4   5  18          3.69         -0.27         4.00 o                         
  -3   5  18          2.55          5.28         3.54 o                         
  -2   5  18          0.24         -0.10         3.26 o                         
  -1   5  18         27.47         33.53         4.84 o                         
   0   5  18          0.18          2.53         3.42 o                         
   1   5  18         31.30         26.74         4.60 o                         
   2   5  18          3.16          0.45         4.31 o                         
   3   5  18          1.50          3.33         4.15 o                         
   4   5  18          7.62         11.96         5.56 o                         
  -5   6  18          0.04          0.24         4.68 o                         
  -4   6  18         28.37         30.37         6.94 o                         
  -3   6  18         46.87         53.53         6.14 o                         
  -2   6  18         14.65         13.14         4.11 o                         
  -1   6  18          6.07         19.45         4.24 o                         
   0   6  18         19.61         15.99         4.26 o                         
   1   6  18         15.80         11.56         3.80 o                         
   2   6  18          5.02          6.82         3.79 o                         
   3   6  18          1.64         -1.54         4.86 o                         
   4   6  18         89.24         97.50        18.47 o                         
  -4   7  18          1.93          2.10         4.13 o                         
  -3   7  18          6.51          7.00         4.31 o                         
  -2   7  18          4.85         11.35         4.23 o                         
  -1   7  18         31.65         33.51         5.99 o                         
   0   7  18         24.37         32.48         5.89 o                         
   1   7  18         81.71         85.39         8.89 o                         
   2   7  18         14.26         15.22         5.14 o                         
   3   7  18         28.27         26.12         5.71 o                         
  -3   8  18         20.95         25.02         6.88 o                         
  -2   8  18          7.56          5.53         5.55 o                         
  -1   8  18          6.70         10.77         5.64 o                         
   0   8  18          2.76          1.19         5.93 o                         
   1   8  18         22.72         20.06         5.47 o                         
   2   8  18          1.01          4.68         5.30 o                         
  -1   9  18          0.09         -0.71         5.62 o                         
   0   9  18         29.99         31.45        11.01 o                         
  -6   1  19          0.52         -1.66         5.40 o                         
  -5   1  19          5.68          7.67         5.73 o                         
  -4   1  19         46.91         51.65         7.73 o                         
  -3   1  19          3.08          3.31         4.37 o                         
  -2   1  19         90.70        109.72         9.71 o                         
  -1   1  19         32.51         25.23         5.05 o                         
   0   1  19          2.49          1.22         2.98 o                         
   1   1  19          0.02         -3.05         2.88 o                         
   2   1  19         13.45         17.76         4.10 o                         
   3   1  19          4.61         10.30         4.75 o                         
   4   1  19         41.66         32.11         8.50 o                         
   5   1  19         36.52         30.32         7.21 o                         
  -6   2  19         12.19         15.71         6.67 o                         
  -5   2  19         21.00         15.35         8.97 o                         
  -4   2  19         28.21         10.73         5.23 o                         
  -3   2  19         74.93         81.14         9.74 o                         
  -2   2  19         23.29         20.03         5.81 o                         
  -1   2  19          7.80          7.43         3.88 o                         
   0   2  19        146.60        161.10         8.85 o                         
   1   2  19         10.14          6.57         3.41 o                         
   2   2  19        157.52        162.46         9.96 o                         
   3   2  19        213.91        216.80        13.67 o                         
   4   2  19          1.13          1.33         5.32 o                         
   5   2  19         31.75         23.27        11.01 o                         
  -6   3  19          4.65          9.11         5.84 o                         
  -5   3  19          4.76          5.51         5.58 o                         
  -4   3  19         21.00         14.80         7.77 o                         
  -3   3  19          5.07          8.25         4.80 o                         
  -2   3  19          0.24         -1.49         3.51 o                         
  -1   3  19         20.36         18.47         4.67 o                         
   0   3  19         39.52         43.64         5.24 o                         
   1   3  19         78.95         94.99         7.07 o                         
   2   3  19          1.40          0.04         3.62 o                         
   3   3  19          0.79          4.75         4.67 o                         
   4   3  19          0.05          2.81         4.70 o                         
  -5   4  19         52.58         61.41         8.74 o                         
  -4   4  19         20.21         14.90         5.49 o                         
  -3   4  19          0.29          3.87         4.09 o                         
  -2   4  19         77.36         78.99         7.44 o                         
  -1   4  19          1.76          4.32         4.53 o                         
   0   4  19        179.35        197.33        11.30 o                         
   1   4  19         89.32         96.62         7.18 o                         
   2   4  19         11.59         12.19         5.20 o                         
   3   4  19         43.25         37.72         6.68 o                         
   4   4  19          7.13          3.63         5.12 o                         
  -5   5  19          4.00          1.98         5.43 o                         
  -4   5  19         44.09         44.20         7.81 o                         
  -3   5  19         14.01          8.63         4.12 o                         
  -2   5  19         54.11         52.97         6.58 o                         
  -1   5  19         36.89         36.16         7.11 o                         
   0   5  19         32.77         25.94         6.75 o                         
   1   5  19         29.64         34.93         5.07 o                         
   2   5  19          5.25          2.37         3.98 o                         
   3   5  19          0.03          2.98         4.65 o                         
   4   5  19         17.75         11.47         5.63 o                         
  -4   6  19         16.60          9.30         5.25 o                         
  -3   6  19         38.69         30.57         5.37 o                         
  -2   6  19          0.00          1.21         3.68 o                         
  -1   6  19         42.56         35.97         6.01 o                         
   0   6  19          0.00         -2.45         4.52 o                         
   1   6  19         12.19          9.85         5.51 o                         
   2   6  19        139.82        138.87        10.59 o                         
   3   6  19          0.62          1.86         4.62 o                         
  -3   7  19          4.29          7.63         4.41 o                         
  -2   7  19         24.19         21.55         5.12 o                         
  -1   7  19         37.14         43.50         6.54 o                         
   0   7  19          0.05         -2.39         4.16 o                         
   1   7  19         10.14         11.16         6.30 o                         
   2   7  19         50.05         51.91         7.97 o                         
  -2   8  19         19.30         22.36         6.68 o                         
  -1   8  19         10.25          7.11         5.57 o                         
   0   8  19         18.26          8.08         5.97 o                         
   1   8  19          0.75         -2.49         5.00 o                         
  -5   0  20         48.58         41.57        10.94 o                         
  -4   0  20         78.21         66.07        26.43 o                         
  -3   0  20         68.19         89.46        18.88 o                         
  -2   0  20        313.57        338.52        28.19 o                         
  -1   0  20         27.44         22.26         9.06 o                         
   0   0  20         32.64         58.23         8.37 o                         
   1   0  20        163.43        167.52        12.97 o                         
   2   0  20         13.70          0.94         4.44 o                         
   3   0  20         98.47        107.29        14.72 o                         
   4   0  20        172.21        163.97        18.24 o                         
  -5   1  20          2.83          2.86         5.11 o                         
  -4   1  20         28.32         11.28         7.45 o                         
  -3   1  20          1.97          1.17         4.38 o                         
  -2   1  20          0.59          1.51         4.33 o                         
  -1   1  20         11.37         10.12         4.32 o                         
   0   1  20         11.20          8.53         3.64 o                         
   1   1  20          0.14          0.53         3.41 o                         
   2   1  20         14.42         21.08         4.89 o                         
   3   1  20         16.29         12.79         5.40 o                         
   4   1  20          7.35          3.27         4.97 o                         
  -5   2  20          8.57         28.15         7.59 o                         
  -4   2  20         57.64         69.12         9.07 o                         
  -3   2  20         22.55         17.94         5.91 o                         
  -2   2  20         11.63          9.22         5.31 o                         
  -1   2  20          0.05         -2.82         3.48 o                         
   0   2  20         47.29         47.63         5.59 o                         
   1   2  20        120.31        127.23         8.14 o                         
   2   2  20         63.94         60.10         6.65 o                         
   3   2  20          1.72          2.73         4.81 o                         
   4   2  20         50.61         43.19         9.05 o                         
  -5   3  20          3.84          6.83         5.58 o                         
  -4   3  20          3.26          0.02         4.93 o                         
  -3   3  20          9.95          3.29         5.41 o                         
  -2   3  20          0.28         -2.16         3.80 o                         
  -1   3  20          4.30          9.68         4.64 o                         
   0   3  20         49.86         59.25         6.79 o                         
   1   3  20          0.69          4.55         3.71 o                         
   2   3  20         15.63         19.40         4.71 o                         
   3   3  20          9.01          6.90         5.17 o                         
   4   3  20         45.68         37.97         7.63 o                         
  -5   4  20         19.47         16.75         6.47 o                         
  -4   4  20          5.42         11.27         5.94 o                         
  -3   4  20         25.86         24.01         6.56 o                         
  -2   4  20         19.67         25.81         5.60 o                         
  -1   4  20          2.69          8.89         4.94 o                         
   0   4  20         53.77         65.63         7.15 o                         
   1   4  20          0.12          1.28         3.49 o                         
   2   4  20         60.60         54.49         9.83 o                         
   3   4  20        106.61        110.50        10.34 o                         
   4   4  20          1.22          4.71         7.49 o                         
  -4   5  20         41.18         49.20         8.26 o                         
  -3   5  20         17.62         27.86         6.72 o                         
  -2   5  20          1.17          3.78         4.22 o                         
  -1   5  20          0.26         -0.52         3.99 o                         
   0   5  20         76.77         80.41         7.84 o                         
   1   5  20          3.67          7.87         4.40 o                         
   2   5  20          8.27          6.34         4.41 o                         
   3   5  20         72.99         79.49        15.40 o                         
  -3   6  20         40.49         30.82         9.90 o                         
  -2   6  20         67.42         78.92         7.97 o                         
  -1   6  20         26.94         25.98         5.62 o                         
   0   6  20         20.60         23.05         5.47 o                         
   1   6  20          6.66          0.55         4.38 o                         
   2   6  20          0.16          6.82         4.71 o                         
  -2   7  20         10.53          6.26         5.64 o                         
  -1   7  20         47.56         55.98         9.59 o                         
   0   7  20          0.69         -3.46         5.00 o                         
   1   7  20         21.02         13.18         7.91 o                         
  -5   1  21          2.59          2.89         6.01 o                         
  -4   1  21          3.41          0.62         4.42 o                         
  -3   1  21         25.76         15.81         6.36 o                         
  -2   1  21         46.38         29.68         6.73 o                         
  -1   1  21          1.07          1.90         3.46 o                         
   0   1  21         64.42         62.02         7.24 o                         
   1   1  21         31.04         39.11         6.42 o                         
   2   1  21         41.02         47.23        11.19 o                         
   3   1  21          1.39          4.96         5.25 o                         
   4   1  21          7.76          6.79         5.67 o                         
  -5   2  21         51.64         53.43         9.23 o                         
  -4   2  21         58.68         71.44         9.56 o                         
  -3   2  21          0.04         -4.33         4.60 o                         
  -2   2  21         64.26         58.63         9.41 o                         
  -1   2  21         25.94         31.41         5.82 o                         
   0   2  21          6.13          2.93         4.59 o                         
   1   2  21         19.85         20.78         4.58 o                         
   2   2  21         45.28         48.72         6.71 o                         
   3   2  21         19.67         17.21         6.10 o                         
  -4   3  21         29.11         32.40         7.56 o                         
  -3   3  21          0.17         -0.04         4.56 o                         
  -2   3  21          0.31          4.53         7.01 o                         
  -1   3  21         20.51         20.42         5.17 o                         
   0   3  21          3.73          3.10         4.89 o                         
   1   3  21          6.29          5.39         3.87 o                         
   2   3  21         13.79         16.24         4.99 o                         
   3   3  21          1.37          1.95         5.15 o                         
  -4   4  21         37.63         51.17         8.52 o                         
  -3   4  21         11.78          2.67         5.02 o                         
  -2   4  21        104.87        112.57        12.82 o                         
  -1   4  21          4.97          1.19         4.82 o                         
   0   4  21          4.81          5.06         4.23 o                         
   1   4  21         48.54         47.01         6.59 o                         
   2   4  21         67.34         55.23         6.99 o                         
   3   4  21          8.09          7.50         5.51 o                         
  -3   5  21          0.45         -0.60         5.24 o                         
  -2   5  21         25.22         22.70         5.68 o                         
  -1   5  21         34.10         34.00         6.77 o                         
   0   5  21         44.41         56.81         7.16 o                         
   1   5  21         13.52         17.73         7.70 o                         
   2   5  21         13.11         15.74         5.28 o                         
  -2   6  21          2.49          4.91         4.80 o                         
  -1   6  21         10.89         11.57         5.21 o                         
   0   6  21          0.96          4.13         4.84 o                         
   1   6  21          2.53          0.14         4.61 o                         
  -4   0  22        112.90        116.07        24.54 o                         
  -3   0  22         15.08         17.65         8.88 o                         
  -2   0  22          0.03         -1.61         6.33 o                         
  -1   0  22         27.86         28.80        10.32 o                         
   0   0  22        106.99         97.71        11.18 o                         
   1   0  22          6.60          6.21         5.79 o                         
   2   0  22         87.00         96.52        14.32 o                         
   3   0  22         38.84         47.00        11.57 o                         
  -4   1  22          0.41         -4.74         5.85 o                         
  -3   1  22          1.26         -2.68         5.21 o                         
  -2   1  22         27.39         30.56         6.73 o                         
  -1   1  22          1.00          3.69         4.21 o                         
   0   1  22         25.18         23.78         8.07 o                         
   1   1  22         40.06         44.94         5.80 o                         
   2   1  22          7.00          3.61         4.98 o                         
   3   1  22          2.10          3.21         5.24 o                         
  -4   2  22         28.01         21.59         6.72 o                         
  -3   2  22          0.37         -2.43         4.95 o                         
  -2   2  22          7.36         17.87         5.93 o                         
  -1   2  22          2.33          5.44         5.27 o                         
   0   2  22         33.48         36.78         6.27 o                         
   1   2  22          2.97          6.35         3.92 o                         
   2   2  22         67.03         63.54         8.44 o                         
   3   2  22         12.56          4.26         5.38 o                         
  -3   3  22          0.19         -2.54         5.20 o                         
  -2   3  22         57.39         54.61         7.89 o                         
  -1   3  22          9.82         10.47         4.81 o                         
   0   3  22         35.02         34.34         6.38 o                         
   1   3  22          8.40         11.25         4.82 o                         
   2   3  22          4.00          1.72         4.97 o                         
  -3   4  22         36.58         43.83         8.03 o                         
  -2   4  22          6.94          7.41         5.55 o                         
  -1   4  22         19.41         23.43         6.37 o                         
   0   4  22          0.27         -2.15         4.20 o                         
   1   4  22          3.53          0.73         4.80 o                         
   2   4  22          1.41          3.57         4.57 o                         
  -2   5  22         36.52         46.78         6.97 o                         
  -1   5  22          3.48          0.92         4.85 o                         
   0   5  22         10.24          7.76         5.63 o                         
   1   5  22          1.94          1.34         5.08 o                         
  -3   1  23         32.15         32.42         8.45 o                         
  -2   1  23          4.05          4.47         4.91 o                         
  -1   1  23          4.11         -0.75         4.58 o                         
   0   1  23          7.62          2.80         4.57 o                         
   1   1  23         25.38         32.09         5.53 o                         
   2   1  23          7.28          0.10         5.20 o                         
  -3   2  23         36.95         40.56         8.16 o                         
  -2   2  23         74.88         73.56        12.86 o                         
  -1   2  23          2.79          6.76         5.49 o                         
   0   2  23         68.29         78.21         8.24 o                         
   1   2  23         12.67         11.11         5.56 o                         
  -2   3  23          2.46          2.75         5.43 o                         
  -1   3  23          2.18          5.42         5.24 o                         
   0   3  23          5.57          2.00         4.76 o                         
   1   3  23          0.43          2.72         5.03 o                         
  -1   4  23          8.12         13.70         6.11 o                         
   0   4  23         41.53         31.43         7.37 o                         
  -1   0  24         27.77         57.63        12.07 o                         
   0   0  24          0.24          9.81         7.68 o                         
  -1   1  24          0.02          1.78         5.12 o                         
   0   1  24          7.88         12.37         8.22 o                         
                                                                                
